# Supplementary material for: Topologically guided tuning of Zr-MOF pore structures for highly selective separation of C6 alkane isomers
Source: Nat Commun. 2018 May 1;9:1745. doi: 10.1038/s41467-018-04152-5 (PMC5931593; doi:10.1038/s41467-018-04152-5)
Supplement: Supplementary file 4 — Supplementary Data 1 [file 41467_2018_4152_MOESM4_ESM.cif]

data_topas_cif_out
_chemical_name_mineral 'Zr-MOF'
_chemical_formula_structural       |(C16H608)3|[Zr6O8]
_chemical_formula_sum              'C48 H18 O32 Zr6'
_chemical_formula_weight            1653.344
_cell_formula_units_Z               8
_exptl_crystal_description 'prism'
_diffrn_measurement_device_type 'x-ray tube cupper'

_cell_length_a  24.35964(28)
_cell_length_b  24.35964(28)
_cell_length_c  24.35964(28)
_cell_angle_alpha 90
_cell_angle_beta  90
_cell_angle_gamma 90
_cell_volume 14454.82(50)
_cell_measurement_temperature    293
_cell_measurement_wavelength      1.5405980
_symmetry_cell_setting     cubic
_symmetry_space_group_name_H-M 'Im-3'
_symmetry_Int_Tables_number         204


loop_
_symmetry_equiv_pos_as_xyz
	'-x, -y, -z'
	'-x, -y, z'
	'-x, y, -z'
	'-x, y, z'
	'-y, -z, -x'
	'-y, -z, x'
	'-y, z, -x'
	'-y, z, x'
	'-z, -x, -y'
	'-z, -x, y'
	'-z, x, -y'
	'-z, x, y'
	'z, -x, -y'
	'z, -x, y'
	'z, x, -y'
	'z, x, y'
	'y, -z, -x'
	'y, -z, x'
	'y, z, -x'
	'y, z, x'
	'x, -y, -z'
	'x, -y, z'
	'x, y, -z'
	'x, y, z'
	'-x+1/2, -y+1/2, -z+1/2'
	'-x+1/2, -y+1/2, z+1/2'
	'-x+1/2, y+1/2, -z+1/2'
	'-x+1/2, y+1/2, z+1/2'
	'-y+1/2, -z+1/2, -x+1/2'
	'-y+1/2, -z+1/2, x+1/2'
	'-y+1/2, z+1/2, -x+1/2'
	'-y+1/2, z+1/2, x+1/2'
	'-z+1/2, -x+1/2, -y+1/2'
	'-z+1/2, -x+1/2, y+1/2'
	'-z+1/2, x+1/2, -y+1/2'
	'-z+1/2, x+1/2, y+1/2'
	'z+1/2, -x+1/2, -y+1/2'
	'z+1/2, -x+1/2, y+1/2'
	'z+1/2, x+1/2, -y+1/2'
	'z+1/2, x+1/2, y+1/2'
	'y+1/2, -z+1/2, -x+1/2'
	'y+1/2, -z+1/2, x+1/2'
	'y+1/2, z+1/2, -x+1/2'
	'y+1/2, z+1/2, x+1/2'
	'x+1/2, -y+1/2, -z+1/2'
	'x+1/2, -y+1/2, z+1/2'
	'x+1/2, y+1/2, -z+1/2'
	'x+1/2, y+1/2, z+1/2'

_diffrn_ambient_temperature       295                          

_pd_meas_number_of_points         5000                                     
_pd_meas_2theta_range_min         5                   
_pd_meas_2theta_range_max        69.900                   
_pd_meas_2theta_range_inc         0.013
_pd_meas_wavelength               1.5405980 
_diffrn_radiation_wavelength      1.5405980
_pd_proc_ls_prof_R_factor         0.038          
_pd_proc_ls_prof_wR_factor        0.057         
_pd_proc_ls_prof_wR_expected      0.027        

_refine_ls_number_parameters        30
_refine_ls_number_restraints        22


loop_
_atom_site_label
_atom_site_type_symbol
_atom_site_symmetry_multiplicity
_atom_site_fract_x
_atom_site_fract_y
_atom_site_fract_z
_atom_site_occupancy
_atom_site_B_iso_or_equiv
Zr1 Zr  48 0.23204(29) 0.15257(16) 0.26727(29) 1 2.481(51)
O1 O  48 0.18023(90) 0.2146(11) 0.2972(10) 1 3.721(77)
O2 O  16 0.1923(11) 0.1923(11) 0.1923(11) 1 3.721(77)
O3 O  48 0.20954(72) 0.1278(13) 0.34190(86) 1 4.96(10)
O4 O  48 0.15409(85) 0.1263(12) 0.26847(87) 1 4.96(10)
O5 O  48 0.0997(11) 0.20686(85) 0.23234(75) 1 4.96(10)
O6 O  48 0.20622(81) 0.20833(90) 0.3950(15) 1 4.96(10)
C1 C  24 0 0.14654(12) 0.25205(30) 1 7.44(15)
C2 C  48 0.04977231(58) 0.11780(12) 0.25205(30) 1 8.93(18)
C3 C  48 0.04977231(58) 0.06033(12) 0.25205(30) 1 8.93(18)
C4 C  24 0 0.03160(12) 0.25205(30) 1 7.44(15)
C5 C  48 0.1045219(12) 0.14941(12) 0.25205(30) 1 8.93(18)
H1 H  24 0 0.18513(12) 0.25205(30) 1 8.93(18)
H2 H  48 0.08319086(97) 0.04104(12) 0.25205(30) 1 8.93(18)
C6 C  24 0.20793(12) 0.03173(14) 0.5 1 7.44(15)
C7 C  48 0.20793(12) 0.06047(14) 0.45022769(58) 1 8.93(18)
C8 C  48 0.20793(12) 0.11794(14) 0.45022769(58) 1 8.93(18)
C9 C  24 0.20793(12) 0.14667(14) 0.5 1 7.44(15)
C10 C  48 0.20793(12) 0.14955(14) 0.3954781(12) 1 8.93(18)
H3 H  48 0.20793(12) 0.04117(14) 0.41680914(97) 1 8.93(18)
H4 H  24 0.20793(12) 0.18526(14) 0.5 1 8.93(18)
