# Supplementary material for: Topologically guided tuning of Zr-MOF pore structures for highly selective separation of C6 alkane isomers
Source: Nat Commun. 2018 May 1;9:1745. doi: 10.1038/s41467-018-04152-5 (PMC5931593; doi:10.1038/s41467-018-04152-5)
Supplement: Supplementary file 6 — Supplementary Data 3 [file 41467_2018_4152_MOESM6_ESM.cif]

 
data_TWIN5
 
_audit_creation_method            'SHELXL-2014/7'
_shelx_SHELXL_version_number      '2014/7'
_chemical_name_systematic         ?
_chemical_name_common             ?
_chemical_melting_point           ?
_chemical_formula_moiety          ?
_chemical_formula_sum
 'C32 H20 N4 O32 Zr6' 
_chemical_formula_weight          1519.84

loop_
 _atom_type_symbol
 _atom_type_description
 _atom_type_scat_dispersion_real
 _atom_type_scat_dispersion_imag
 _atom_type_scat_source
 'C'  'C'   0.0040   0.0020
 'XDISP Program in WinGX S.Brennan & P.L.Cowan Rev.Sci.Instrum.63,850 1992'
 'H'  'H'   0.0000   0.0000
 'XDISP Program in WinGX S.Brennan & P.L.Cowan Rev.Sci.Instrum.63,850 1992'
 'N'  'N'   0.0076   0.0040
 'XDISP Program in WinGX S.Brennan & P.L.Cowan Rev.Sci.Instrum.63,850 1992'
 'O'  'O'   0.0132   0.0074
 'XDISP Program in WinGX S.Brennan & P.L.Cowan Rev.Sci.Instrum.63,850 1992'
 'Zr'  'Zr'  -1.7860   0.6594
 'XDISP Program in WinGX S.Brennan & P.L.Cowan Rev.Sci.Instrum.63,850 1992'
 
_space_group_crystal_system       monoclinic
_space_group_IT_number            12
_space_group_name_H-M_alt         'C 2/m'
_space_group_name_Hall            '-C 2y'
 
_shelx_space_group_comment
;
The symmetry employed for this shelxl refinement is uniquely defined
by the following loop, which should always be used as a source of
symmetry information in preference to the above space-group names.
They are only intended as comments.
;
 
loop_
 _space_group_symop_operation_xyz
 'x, y, z'
 '-x, y, -z'
 'x+1/2, y+1/2, z'
 '-x+1/2, y+1/2, -z'
 '-x, -y, -z'
 'x, -y, z'
 '-x+1/2, -y+1/2, -z'
 'x+1/2, -y+1/2, z'
 
_cell_length_a                    25.4692(11)
_cell_length_b                    36.3589(15)
_cell_length_c                    21.5275(9)
_cell_angle_alpha                 90
_cell_angle_beta                  122.260(2)
_cell_angle_gamma                 90
_cell_volume                      16857.8(13)
_cell_formula_units_Z             8
_cell_measurement_temperature     100(2)
_cell_measurement_reflns_used     9955
_cell_measurement_theta_min       2.387
_cell_measurement_theta_max       28.955

 
_exptl_crystal_description        rod
_exptl_crystal_colour             yellow
_exptl_crystal_density_meas       ?
_exptl_crystal_density_method     ?
_exptl_crystal_density_diffrn     1.198          
_exptl_crystal_F_000              5888
_exptl_transmission_factor_min    ?
_exptl_transmission_factor_max    ?
_exptl_crystal_size_max           0.130
_exptl_crystal_size_mid           0.020
_exptl_crystal_size_min           0.020
_exptl_absorpt_coefficient_mu     0.965
_shelx_estimated_absorpt_T_min    0.885
_shelx_estimated_absorpt_T_max    0.981
_exptl_absorpt_correction_type    multi-scan
_exptl_absorpt_correction_T_min   0.612
_exptl_absorpt_correction_T_max   0.981
_exptl_absorpt_process_details    'TWINABS 2012/1 Bruker AXS Madison WI USA'
_exptl_absorpt_special_details    ?
_diffrn_ambient_temperature       100(2)
_diffrn_radiation_wavelength      0.7749
_diffrn_radiation_type            synchrotron
_diffrn_source                    'Advanced Light Source station 11.3.1'
_diffrn_measurement_device_type   'Bruker D8 with PHOTON 100 detector' 
_diffrn_measurement_method        '\w/\q shutterless scans'  
_diffrn_detector_area_resol_mean  10.42
_diffrn_reflns_number             94479
_diffrn_reflns_av_unetI/netI      0.0758
_diffrn_reflns_av_R_equivalents   0.1156
_diffrn_reflns_limit_h_min        -30
_diffrn_reflns_limit_h_max        25
_diffrn_reflns_limit_k_min        0
_diffrn_reflns_limit_k_max        43
_diffrn_reflns_limit_l_min        0
_diffrn_reflns_limit_l_max        25
_diffrn_reflns_theta_min          2.397
_diffrn_reflns_theta_max          27.868
_diffrn_reflns_theta_full         27.706
_diffrn_measured_fraction_theta_max   0.982
_diffrn_measured_fraction_theta_full  0.986
_diffrn_reflns_Laue_measured_fraction_max    0.982
_diffrn_reflns_Laue_measured_fraction_full   0.986
_diffrn_reflns_point_group_measured_fraction_max   0.982
_diffrn_reflns_point_group_measured_fraction_full  0.986
_reflns_number_total              22502
_reflns_number_gt                 15930
_reflns_threshold_expression      'I > 2\s(I)'
_reflns_Friedel_coverage          0.000
_reflns_Friedel_fraction_max      .
_reflns_Friedel_fraction_full     .
 
_reflns_special_details
;
 _reflns_Friedel_fraction is defined as the number of unique
 Friedel pairs measured divided by the number that would be
 possible theoretically, ignoring centric projections and
 systematic absences.
;
 
_computing_data_collection        'Bruker APEX 2'
_computing_cell_refinement        'Bruker SAINT v8.34a'
_computing_data_reduction         'Bruker SAINT v8.34a'
_computing_structure_solution     'Bruker SHELXTL 2014/4'
_computing_structure_refinement 'SHELXL-2014/7 (Sheldrick, 2014)'
_computing_molecular_graphics     'Bruker SHELXTL'
_computing_publication_material   'Bruker SHELXTL & local programs'
_refine_special_details
;
 Several crystals were tried and this was the best crystal. The diffraction
 pattern showed twinning. Using Cell_now three orientation matices were
 determined, the relationship between these components was determined to be
 90 degrees about real axis 0 1 1 and 180 degrees about reciperocal axis
 1 0 0.  The data were integrated using the three matrices in SAINT, TWINABS
 was used to produce a merged HKLF4 file, for structure solution and initial
 refinement, and HKLF5 file for final structure refinement. The HKLF5 file
 contained the merged reflections first component and those that overlapped
 with this component, which were split into 3 reflection. TWINABS indicated
 the twin faction to be 39:39:22 The structure was solved using the HKLF4
 file, but the best refinement was given by the HKLF5 file.  

 All fully occupied non-hydrogen atoms were refined anisotropically. Hydrogen
 atoms were placed geometrically on the carbon atoms constrained and refined
 using a riding model. Hydrogen atoms could neither be found nor placed on the
 water molecules and and mu-3 oxygen atoms and therefore they were omitted
 from the refinement but not the chemical formula. Displacement and geometrical
 restraints were necessay as the quality of the data was not ideal due to the
 twinning.

 Refined as a 3-component twin.
;
_vrf_PLAT602_TWIN5
;
PROBLEM: VERY LARGE Solvent Accessible VOID(S) in Structure        ! Info 
RESPONSE: There is a large solvent channel in the structure but as a result
 of the twinning no clear solvent molecules could be found.
;
_vrf_PLAT213_TWIN5
;
PROBLEM: Atom C32             has ADP max/min Ratio .....        4.9 oblate
RESPONSE: The twinning has had an adverse effect of the data which require
 significant displacement parameter restraints. Even tighter restraints
 would be required, so it was decided to leave it as it is.
;
_vrf_PLAT342_TWIN5
;
PROBLEM: Low Bond Precision on  C-C Bonds ...............    0.03531 Ang.  
RESPONSE: The twinning has had an adverse effect of the data.
;
_vrf_PLAT430_TWIN5
;
PROBLEM: Short Inter D...A Contact  O9     ..  O26     ..       2.70 Ang.  
RESPONSE: Ligand carboxylate groups are in close approximate to mu3
 hydroxides in the cluster or neighbouring carboxylate groups.
;
_vrf_PLAT910_TWIN5
;
PROBLEM: Missing # of FCF Reflection(s) Below Theta(Min).         13 Note  
RESPONSE: The unit cell is reasonable large and these low angle
 reflections are probably missing due to the beamstop.
;
_refine_ls_structure_factor_coef  Fsqd
_refine_ls_matrix_type            full
_refine_ls_weighting_scheme       calc
_refine_ls_weighting_details
'w=1/[\s^2^(Fo^2^)+(0.1506P)^2^+545.3665P] where P=(Fo^2^+2Fc^2^)/3'
_atom_sites_solution_primary      'dual'
_atom_sites_solution_secondary    difmap
_atom_sites_solution_hydrogens    geom
_refine_ls_hydrogen_treatment     constr
_refine_ls_extinction_method      none
_refine_ls_extinction_coef        .
_refine_ls_number_reflns          22502
_refine_ls_number_parameters      678
_refine_ls_number_restraints      1202
_refine_ls_R_factor_all           0.1311
_refine_ls_R_factor_gt            0.0848
_refine_ls_wR_factor_ref          0.2742
_refine_ls_wR_factor_gt           0.2296
_refine_ls_goodness_of_fit_ref    1.027
_refine_ls_restrained_S_all       1.026
_refine_ls_shift/su_max           0.000
_refine_ls_shift/su_mean          0.000
 
loop_
 _atom_site_label
 _atom_site_type_symbol
 _atom_site_fract_x
 _atom_site_fract_y
 _atom_site_fract_z
 _atom_site_U_iso_or_equiv
 _atom_site_adp_type
 _atom_site_occupancy
 _atom_site_site_symmetry_order  
 _atom_site_calc_flag
 _atom_site_refinement_flags_posn
 _atom_site_refinement_flags_adp
 _atom_site_refinement_flags_occupancy
 _atom_site_disorder_assembly
 _atom_site_disorder_group
Zr1 Zr 0.38768(9) 0.5000 -0.05471(12) 0.0088(4) Uani 1 2 d S TU P . .
Zr2 Zr 0.51169(7) 0.54859(4) 0.08839(9) 0.0151(4) Uani 1 1 d . U . . .
O1 O 0.4437(7) 0.5491(5) -0.0277(9) 0.045(4) Uani 1 1 d . U . . .
O2 O 0.4543(10) 0.5000 0.0623(13) 0.043(4) Uani 1 2 d S TU P . .
O3 O 0.5656(11) 0.5000 0.1127(16) 0.047(5) Uani 1 2 d S TU P . .
Zr3 Zr 0.05830(10) 0.5000 -0.06185(12) 0.0101(5) Uani 1 2 d S TU P . .
Zr4 Zr 0.06996(7) 0.54832(4) 0.08636(9) 0.0173(4) Uani 1 1 d . U . . .
Zr5 Zr 0.32481(7) 0.29284(4) -0.40256(9) 0.0161(4) Uani 1 1 d . U . . .
Zr6 Zr 0.23507(7) 0.29468(4) -0.59586(9) 0.0161(4) Uani 1 1 d . U . . .
Zr7 Zr 0.33528(7) 0.22078(4) -0.50389(8) 0.0096(3) Uani 1 1 d . U . . .
O4 O 0.1051(13) 0.5000 0.0643(13) 0.047(4) Uani 1 2 d S TU P . .
O5 O 0.0293(6) 0.5487(5) -0.0286(8) 0.040(3) Uani 1 1 d . U . . .
O6 O 0.0421(12) 0.5000 0.1188(17) 0.059(6) Uani 1 2 d S TU P . .
O7 O 0.3170(8) 0.2764(5) -0.5018(8) 0.051(4) Uani 1 1 d . U . . .
O8 O 0.2389(7) 0.3056(5) -0.4982(9) 0.045(3) Uani 1 1 d . U . . .
O9 O 0.2534(7) 0.2634(4) -0.4024(10) 0.042(3) Uani 1 1 d . U . . .
O10 O 0.3353(8) 0.2345(4) -0.4069(10) 0.042(3) Uani 1 1 d . U . . .
O1W O 0.5117(7) 0.6084(4) 0.0841(10) 0.040(4) Uani 1 1 d . U . . .
O2W O 0.5271(7) 0.5443(6) 0.2000(10) 0.058(5) Uani 1 1 d . U . . .
O3W O 0.0617(10) 0.6080(4) 0.0744(13) 0.060(5) Uani 1 1 d . U . . .
O4W O 0.1580(9) 0.5455(7) 0.1922(11) 0.068(5) Uani 1 1 d . U . . .
O5W O 0.3790(7) 0.2886(5) -0.2832(8) 0.046(4) Uani 1 1 d . U . . .
O6W O 0.3613(9) 0.3461(4) -0.4046(12) 0.056(4) Uani 1 1 d . U . . .
O7W O 0.2754(9) 0.3487(4) -0.5865(12) 0.053(4) Uani 1 1 d . U . . .
O8W O 0.1767(7) 0.2918(6) -0.7157(8) 0.050(5) Uani 1 1 d . U . . .
O11 O 0.3276(6) 0.4636(3) -0.1460(7) 0.022(3) Uani 1 1 d . U . . .
O12 O 0.3897(6) 0.4322(4) -0.1706(8) 0.031(3) Uani 1 1 d . U . . .
C1 C 0.3371(8) 0.4396(5) -0.1806(10) 0.024(3) Uani 1 1 d . U . . .
C2 C 0.2808(9) 0.4199(5) -0.2376(8) 0.040(4) Uani 1 1 d . U . . .
C3 C 0.2231(8) 0.4305(6) -0.2531(10) 0.056(5) Uani 1 1 d D U . . .
H3A H 0.2210 0.4505 -0.2262 0.067 Uiso 1 1 calc R U . . .
C4 C 0.1686(9) 0.4139(6) -0.3046(12) 0.071(5) Uani 1 1 d D U . . .
C5 C 0.1725(10) 0.3850(5) -0.3432(11) 0.059(5) Uani 1 1 d D U . . .
H5A H 0.1355 0.3730 -0.3795 0.070 Uiso 1 1 calc R U . . .
C6 C 0.2284(10) 0.3731(5) -0.3307(9) 0.040(4) Uani 1 1 d . U . . .
C7 C 0.2829(11) 0.3914(5) -0.2766(9) 0.040(4) Uani 1 1 d . U . . .
H7A H 0.3220 0.3835 -0.2675 0.048 Uiso 1 1 calc R U . . .
C8 C 0.2342(9) 0.3416(5) -0.3717(10) 0.027(3) Uani 1 1 d . U . . .
O13 O 0.2875(6) 0.3332(4) -0.3588(9) 0.037(3) Uani 1 1 d . U . . .
O14 O 0.1838(6) 0.3258(3) -0.4190(7) 0.024(3) Uani 1 1 d . U . . .
N1 N 0.1106(7) 0.4270(6) -0.3170(12) 0.083(5) Uani 1 1 d D U . . .
N2 N 0.0618(9) 0.4099(7) -0.3556(13) 0.076(4) Uani 1 1 d D U . . .
O15 O 0.0317(6) 0.4626(4) -0.1553(7) 0.023(3) Uani 1 1 d . U . . .
O16 O -0.0517(8) 0.4320(5) -0.1708(9) 0.041(3) Uani 1 1 d . U . . .
C9 C -0.0118(10) 0.4389(6) -0.1881(11) 0.029(3) Uani 1 1 d . U . . .
C10 C -0.0144(11) 0.4167(6) -0.2476(13) 0.040(3) Uani 1 1 d . U . . .
C11 C 0.0266(11) 0.4226(8) -0.2710(13) 0.053(4) Uani 1 1 d D U . . .
H11A H 0.0574 0.4412 -0.2479 0.064 Uiso 1 1 calc R U . . .
C12 C 0.0230(12) 0.4018(8) -0.3276(15) 0.065(4) Uani 1 1 d D U . . .
C13 C -0.0248(10) 0.3765(7) -0.3638(15) 0.053(4) Uani 1 1 d D U . . .
H13A H -0.0278 0.3624 -0.4027 0.064 Uiso 1 1 calc R U . . .
C14 C -0.0687(11) 0.3710(6) -0.3446(13) 0.039(3) Uani 1 1 d . U . . .
C15 C -0.0653(11) 0.3910(6) -0.2873(12) 0.037(4) Uani 1 1 d . U . . .
H15 H -0.0954 0.3878 -0.2745 0.044 Uiso 1 1 calc R U . . .
C16 C -0.1163(10) 0.3425(6) -0.3835(12) 0.030(3) Uani 1 1 d . U . . .
O17 O -0.1578(7) 0.3369(4) -0.3672(8) 0.035(3) Uani 1 1 d . U . . .
O18 O -0.1141(6) 0.3253(3) -0.4326(7) 0.022(3) Uani 1 1 d . U . . .
O19 O 0.1393(5) 0.5366(3) -0.0238(7) 0.014(2) Uani 1 1 d . U . . .
O20 O 0.1446(7) 0.5670(4) 0.0694(9) 0.037(3) Uani 1 1 d . U . . .
C17 C 0.1653(9) 0.5593(6) 0.0318(12) 0.026(3) Uani 1 1 d . U . . .
C18 C 0.2277(9) 0.5748(6) 0.0535(12) 0.027(3) Uani 1 1 d . U . . .
C19 C 0.2460(9) 0.6033(6) 0.1001(13) 0.038(4) Uani 1 1 d D U . . .
H19A H 0.2196 0.6130 0.1146 0.046 Uiso 1 1 calc R U . . .
C20 C 0.3056(10) 0.6185(6) 0.1274(13) 0.043(4) Uani 1 1 d D U . . .
C21 C 0.3440(10) 0.6048(6) 0.1067(12) 0.038(4) Uani 1 1 d D U . . .
H21A H 0.3836 0.6155 0.1244 0.045 Uiso 1 1 calc R U . . .
C22 C 0.3234(9) 0.5748(6) 0.0589(12) 0.028(3) Uani 1 1 d . U . . .
C23 C 0.2643(9) 0.5610(6) 0.0294(12) 0.024(3) Uani 1 1 d . U . . .
H23A H 0.2490 0.5422 -0.0069 0.028 Uiso 1 1 calc R U . . .
C24 C 0.3661(9) 0.5581(6) 0.0380(12) 0.025(3) Uani 1 1 d . U . . .
O21 O 0.3431(5) 0.5361(3) -0.0144(7) 0.014(2) Uani 1 1 d . U . . .
O22 O 0.4233(6) 0.5676(4) 0.0785(8) 0.036(3) Uani 1 1 d . U . . .
N3 N 0.3226(8) 0.6480(5) 0.1791(12) 0.058(4) Uani 1 1 d D U . . .
N4 N 0.3750(8) 0.6599(6) 0.2055(11) 0.059(4) Uani 1 1 d D U . . .
O23 O 0.5762(6) 0.7132(4) 0.3680(8) 0.034(3) Uani 1 1 d . U . . .
O24 O 0.5678(5) 0.7594(3) 0.4322(6) 0.013(2) Uani 1 1 d . U . . .
C25 C 0.5450(8) 0.7333(6) 0.3836(12) 0.024(3) Uani 1 1 d . U . . .
C26 C 0.4785(9) 0.7231(6) 0.3504(12) 0.027(3) Uani 1 1 d . U . . .
C27 C 0.4569(9) 0.6990(6) 0.2962(12) 0.040(4) Uani 1 1 d D U . . .
H27A H 0.4825 0.6903 0.2796 0.048 Uiso 1 1 calc R U . . .
C28 C 0.3953(10) 0.6864(7) 0.2633(13) 0.045(4) Uani 1 1 d D U . . .
C29 C 0.3600(10) 0.6965(6) 0.2913(12) 0.037(4) Uani 1 1 d D U . . .
H29A H 0.3196 0.6866 0.2716 0.044 Uiso 1 1 calc R U . . .
C30 C 0.3842(9) 0.7215(5) 0.3489(11) 0.025(3) Uani 1 1 d . U . . .
C31 C 0.4439(9) 0.7355(6) 0.3789(12) 0.023(3) Uani 1 1 d . U . . .
H31 H 0.4604 0.7531 0.4176 0.028 Uiso 1 1 calc R U . . .
C32 C 0.3456(8) 0.7315(6) 0.3810(11) 0.022(3) Uani 1 1 d . U . . .
O25 O 0.3644(5) 0.7590(3) 0.4230(7) 0.016(2) Uani 1 1 d . U . . .
O26 O 0.3002(7) 0.7123(4) 0.3626(8) 0.031(3) Uani 1 1 d . U . . .
 
loop_
 _atom_site_aniso_label
 _atom_site_aniso_U_11
 _atom_site_aniso_U_22
 _atom_site_aniso_U_33
 _atom_site_aniso_U_23
 _atom_site_aniso_U_13
 _atom_site_aniso_U_12
Zr1 0.0038(10) 0.0095(10) 0.0124(10) 0.000 0.0038(8) 0.000
Zr2 0.0075(7) 0.0164(8) 0.0211(8) -0.0090(7) 0.0075(6) -0.0025(6)
O1 0.035(7) 0.063(8) 0.038(6) -0.023(5) 0.020(5) -0.040(6)
O2 0.020(7) 0.030(7) 0.049(7) 0.000 -0.001(6) 0.000
O3 0.033(8) 0.037(10) 0.087(13) 0.000 0.043(8) 0.000
Zr3 0.0071(10) 0.0095(10) 0.0128(10) 0.000 0.0046(8) 0.000
Zr4 0.0118(8) 0.0194(8) 0.0227(8) -0.0103(7) 0.0104(7) -0.0079(6)
Zr5 0.0079(8) 0.0181(8) 0.0213(8) -0.0099(7) 0.0071(7) -0.0047(6)
Zr6 0.0135(8) 0.0172(8) 0.0210(8) 0.0097(7) 0.0114(7) 0.0057(6)
Zr7 0.0062(7) 0.0089(7) 0.0133(7) -0.0002(6) 0.0049(6) 0.0000(5)
O4 0.076(11) 0.034(8) 0.043(8) 0.000 0.040(8) 0.000
O5 0.016(6) 0.078(8) 0.028(6) -0.015(5) 0.013(5) 0.012(5)
O6 0.038(12) 0.057(12) 0.084(13) 0.000 0.034(11) 0.000
O7 0.049(8) 0.059(7) 0.024(5) -0.001(5) 0.006(5) 0.033(6)
O8 0.017(6) 0.086(9) 0.036(5) 0.003(5) 0.017(5) -0.012(5)
O9 0.024(7) 0.027(6) 0.072(8) 0.006(6) 0.023(6) 0.005(5)
O10 0.062(9) 0.028(6) 0.065(7) -0.011(5) 0.054(7) -0.006(5)
O1W 0.023(7) 0.019(6) 0.072(10) -0.014(6) 0.023(7) 0.001(5)
O2W 0.018(7) 0.114(13) 0.043(7) -0.017(7) 0.017(6) -0.002(7)
O3W 0.092(12) 0.026(7) 0.107(12) -0.009(7) 0.083(11) -0.011(7)
O4W 0.044(9) 0.109(13) 0.047(8) -0.026(7) 0.022(7) -0.014(9)
O5W 0.024(7) 0.079(10) 0.019(6) -0.016(6) 0.002(5) 0.004(6)
O6W 0.059(9) 0.029(7) 0.096(10) -0.020(7) 0.052(9) -0.020(6)
O7W 0.057(10) 0.035(7) 0.090(11) 0.019(7) 0.054(9) 0.007(7)
O8W 0.022(7) 0.098(13) 0.020(6) 0.009(7) 0.003(6) 0.029(7)
O11 0.016(5) 0.023(5) 0.022(5) -0.010(4) 0.006(4) -0.005(4)
O12 0.012(5) 0.033(6) 0.041(6) -0.030(5) 0.009(4) -0.007(4)
C1 0.014(5) 0.034(6) 0.027(6) -0.020(5) 0.011(5) -0.009(5)
C2 0.023(6) 0.046(7) 0.045(6) -0.032(6) 0.015(5) -0.016(5)
C3 0.025(6) 0.068(8) 0.072(8) -0.047(7) 0.024(6) -0.019(6)
C4 0.033(6) 0.085(8) 0.092(8) -0.058(7) 0.031(6) -0.021(6)
C5 0.032(6) 0.070(8) 0.071(8) -0.052(7) 0.026(6) -0.018(6)
C6 0.028(6) 0.045(6) 0.044(6) -0.034(6) 0.018(5) -0.013(5)
C7 0.027(7) 0.047(7) 0.040(7) -0.037(6) 0.013(6) -0.015(6)
C8 0.023(5) 0.023(5) 0.034(6) -0.021(5) 0.014(4) -0.003(4)
O13 0.021(5) 0.037(6) 0.046(6) -0.028(5) 0.013(5) -0.005(4)
O14 0.024(5) 0.015(5) 0.032(5) -0.014(4) 0.014(4) 0.001(4)
N1 0.040(6) 0.101(9) 0.108(9) -0.066(7) 0.038(6) -0.030(6)
N2 0.046(7) 0.104(9) 0.094(9) -0.061(7) 0.048(6) -0.036(7)
O15 0.030(6) 0.026(6) 0.018(5) -0.010(4) 0.016(5) -0.004(5)
O16 0.042(7) 0.051(8) 0.038(7) -0.035(6) 0.028(6) -0.027(6)
C9 0.035(6) 0.031(6) 0.029(6) -0.018(5) 0.022(5) -0.017(5)
C10 0.040(6) 0.041(7) 0.043(6) -0.033(5) 0.026(5) -0.020(6)
C11 0.042(7) 0.069(8) 0.064(7) -0.046(7) 0.039(6) -0.030(6)
C12 0.045(6) 0.086(8) 0.079(8) -0.052(7) 0.043(6) -0.035(6)
C13 0.039(7) 0.068(8) 0.066(8) -0.041(7) 0.037(6) -0.030(6)
C14 0.037(6) 0.044(7) 0.045(6) -0.031(5) 0.027(5) -0.021(5)
C15 0.038(7) 0.036(7) 0.041(7) -0.029(6) 0.024(6) -0.021(6)
C16 0.030(6) 0.034(6) 0.032(6) -0.018(5) 0.020(5) -0.018(5)
O17 0.034(6) 0.045(7) 0.037(7) -0.034(6) 0.026(5) -0.030(6)
O18 0.024(6) 0.018(6) 0.025(6) -0.016(5) 0.013(5) -0.010(5)
O19 0.015(5) 0.010(5) 0.020(5) -0.006(4) 0.010(4) -0.004(4)
O20 0.030(6) 0.047(6) 0.051(6) -0.031(5) 0.032(5) -0.030(5)
C17 0.019(5) 0.027(6) 0.036(6) -0.014(5) 0.018(4) -0.012(5)
C18 0.020(5) 0.032(6) 0.036(6) -0.013(5) 0.020(5) -0.010(5)
C19 0.023(6) 0.047(7) 0.054(7) -0.031(6) 0.027(5) -0.014(5)
C20 0.022(6) 0.053(7) 0.060(7) -0.042(6) 0.026(5) -0.018(5)
C21 0.018(6) 0.047(7) 0.054(7) -0.034(6) 0.024(5) -0.016(5)
C22 0.018(5) 0.035(6) 0.039(6) -0.022(5) 0.019(5) -0.008(5)
C23 0.021(6) 0.024(6) 0.036(7) -0.008(5) 0.022(5) -0.005(5)
C24 0.017(5) 0.028(6) 0.039(6) -0.013(5) 0.022(4) -0.009(5)
O21 0.019(5) 0.005(4) 0.021(5) -0.005(4) 0.013(4) -0.006(4)
O22 0.017(5) 0.046(6) 0.047(6) -0.033(5) 0.019(4) -0.013(4)
N3 0.035(6) 0.066(7) 0.071(7) -0.057(6) 0.027(6) -0.023(6)
N4 0.035(7) 0.067(8) 0.071(7) -0.057(6) 0.025(6) -0.022(6)
O23 0.017(4) 0.039(5) 0.044(5) -0.018(4) 0.016(4) -0.005(4)
O24 0.004(5) 0.013(5) 0.015(5) -0.004(4) 0.000(4) -0.004(4)
C25 0.012(5) 0.030(6) 0.031(6) -0.007(5) 0.013(4) -0.009(5)
C26 0.010(5) 0.033(6) 0.039(6) -0.016(5) 0.013(4) -0.009(4)
C27 0.018(6) 0.052(7) 0.051(7) -0.031(6) 0.019(5) -0.014(5)
C28 0.025(6) 0.059(7) 0.056(7) -0.040(6) 0.024(5) -0.020(5)
C29 0.018(6) 0.048(7) 0.051(7) -0.032(6) 0.022(5) -0.020(6)
C30 0.013(5) 0.029(6) 0.034(6) -0.015(5) 0.014(4) -0.008(5)
C31 0.014(5) 0.030(7) 0.031(6) -0.007(6) 0.015(5) -0.007(5)
C32 0.013(5) 0.029(5) 0.034(5) -0.009(5) 0.020(4) -0.006(4)
O25 0.016(5) 0.014(5) 0.019(5) -0.001(4) 0.011(4) 0.003(4)
O26 0.029(5) 0.041(6) 0.042(6) -0.024(5) 0.031(5) -0.015(4)
 
_geom_special_details
;
 All esds (except the esd in the dihedral angle between two l.s. planes)
 are estimated using the full covariance matrix.  The cell esds are taken
 into account individually in the estimation of esds in distances, angles
 and torsion angles; correlations between esds in cell parameters are only
 used when they are defined by crystal symmetry.  An approximate (isotropic)
 treatment of cell esds is used for estimating esds involving l.s. planes.
;
 
loop_
 _geom_bond_atom_site_label_1
 _geom_bond_atom_site_label_2
 _geom_bond_distance
 _geom_bond_site_symmetry_2
 _geom_bond_publ_flag
Zr1 O3 2.14(2) 5_665 ?
Zr1 O1 2.162(14) . ?
Zr1 O1 2.162(14) 6_565 ?
Zr1 O2 2.16(2) . ?
Zr1 O11 2.177(12) 6_565 ?
Zr1 O11 2.177(12) . ?
Zr1 O21 2.195(12) 6_565 ?
Zr1 O21 2.195(12) . ?
Zr1 Zr2 3.493(2) . ?
Zr1 Zr2 3.493(2) 6_565 ?
Zr1 Zr2 3.493(2) 2_655 ?
Zr1 Zr2 3.493(2) 5_665 ?
Zr2 O3 2.124(12) . ?
Zr2 O1 2.140(16) 2_655 ?
Zr2 O1 2.151(16) . ?
Zr2 O2 2.167(12) . ?
Zr2 O1W 2.177(14) . ?
Zr2 O2W 2.224(18) . ?
Zr2 O22 2.255(14) . ?
Zr2 O12 2.278(13) 5_665 ?
Zr2 Zr1 3.493(2) 5_665 ?
Zr2 Zr2 3.524(3) 2_655 ?
Zr2 Zr2 3.533(3) 6_565 ?
O1 Zr2 2.140(16) 2_655 ?
O2 Zr2 2.167(12) 6_565 ?
O3 Zr2 2.124(12) 6_565 ?
O3 Zr1 2.14(2) 5_665 ?
Zr3 O6 2.17(3) 5_565 ?
Zr3 O5 2.181(15) . ?
Zr3 O5 2.182(15) 6_565 ?
Zr3 O19 2.211(12) 6_565 ?
Zr3 O19 2.211(12) . ?
Zr3 O15 2.214(12) . ?
Zr3 O15 2.214(12) 6_565 ?
Zr3 O4 2.31(2) . ?
Zr3 Zr4 3.492(2) 5_565 ?
Zr3 Zr4 3.492(2) 2 ?
Zr3 Zr4 3.513(2) 6_565 ?
Zr3 Zr4 3.513(2) . ?
Zr4 O5 2.112(15) . ?
Zr4 O6 2.146(17) . ?
Zr4 O4 2.137(14) . ?
Zr4 O5 2.140(14) 2 ?
Zr4 O4W 2.18(2) . ?
Zr4 O3W 2.181(16) . ?
Zr4 O20 2.224(14) . ?
Zr4 O16 2.222(15) 5_565 ?
Zr4 Zr3 3.492(2) 5_565 ?
Zr4 Zr4 3.514(3) 6_565 ?
Zr4 Zr4 3.518(3) 2 ?
Zr5 O9 2.113(15) . ?
Zr5 O8 2.105(16) . ?
Zr5 O7 2.123(16) . ?
Zr5 O10 2.147(15) . ?
Zr5 O6W 2.160(16) . ?
Zr5 O5W 2.178(15) . ?
Zr5 O13 2.214(14) . ?
Zr5 O23 2.225(14) 5_665 ?
Zr5 Zr7 3.487(2) 7_554 ?
Zr5 Zr7 3.509(2) . ?
Zr5 Zr6 3.520(2) . ?
Zr5 Zr6 3.521(2) 7_554 ?
Zr6 O8 2.090(16) . ?
Zr6 O7 2.093(15) . ?
Zr6 O10 2.112(15) 7_554 ?
Zr6 O9 2.134(15) 7_554 ?
Zr6 O8W 2.186(15) . ?
Zr6 O7W 2.176(17) . ?
Zr6 O17 2.279(13) 2_554 ?
Zr6 O26 2.280(13) 6_564 ?
Zr6 Zr7 3.499(2) 7_554 ?
Zr6 Zr7 3.501(2) . ?
Zr6 Zr5 3.521(2) 7_554 ?
Zr7 O7 2.082(17) . ?
Zr7 O8 2.142(15) 7_554 ?
Zr7 O10 2.146(16) . ?
Zr7 O9 2.154(16) 7_554 ?
Zr7 O18 2.171(11) 8 ?
Zr7 O25 2.193(12) 6_564 ?
Zr7 O24 2.219(11) 5_665 ?
Zr7 O14 2.235(12) 7_554 ?
Zr7 Zr5 3.487(2) 7_554 ?
Zr7 Zr6 3.499(2) 7_554 ?
O4 Zr4 2.137(14) 6_565 ?
O5 Zr4 2.140(14) 2 ?
O6 Zr4 2.146(17) 6_565 ?
O6 Zr3 2.17(3) 5_565 ?
O8 Zr7 2.141(15) 7_554 ?
O9 Zr6 2.134(15) 7_554 ?
O9 Zr7 2.154(16) 7_554 ?
O10 Zr6 2.112(15) 7_554 ?
O11 C1 1.25(2) . ?
O12 C1 1.27(2) . ?
O12 Zr2 2.277(13) 5_665 ?
C1 C2 1.48(2) . ?
C2 C3 1.38(3) . ?
C2 C7 1.35(3) . ?
C3 C4 1.37(3) . ?
C3 H3A 0.9500 . ?
C4 C5 1.38(3) . ?
C4 N1 1.434(14) . ?
C5 C6 1.37(3) . ?
C5 H5A 0.9500 . ?
C6 C7 1.42(3) . ?
C6 C8 1.50(3) . ?
C7 H7A 0.9500 . ?
C8 O13 1.27(2) . ?
C8 O14 1.27(2) . ?
O14 Zr7 2.235(12) 7_554 ?
N1 N2 1.232(16) . ?
N2 C12 1.437(14) . ?
O15 C9 1.28(2) . ?
O16 C9 1.28(3) . ?
O16 Zr4 2.222(15) 5_565 ?
C9 C10 1.48(3) . ?
C10 C11 1.40(3) . ?
C10 C15 1.45(3) . ?
C11 C12 1.40(3) . ?
C11 H11A 0.9500 . ?
C12 C13 1.39(3) . ?
C13 C14 1.40(3) . ?
C13 H13A 0.9500 . ?
C14 C15 1.39(3) . ?
C14 C16 1.47(3) . ?
C15 H15 0.9500 . ?
C16 O18 1.26(2) . ?
C16 O17 1.30(2) . ?
O17 Zr6 2.279(13) 2_554 ?
O18 Zr7 2.171(11) 8_455 ?
O19 C17 1.31(2) . ?
O20 C17 1.21(2) . ?
C17 C18 1.51(3) . ?
C18 C19 1.34(3) . ?
C18 C23 1.38(3) . ?
C19 C20 1.41(3) . ?
C19 H19A 0.9500 . ?
C20 C21 1.37(2) . ?
C20 N3 1.435(13) . ?
C21 C22 1.40(2) . ?
C21 H21A 0.9500 . ?
C22 C23 1.38(3) . ?
C22 C24 1.51(3) . ?
C23 H23A 0.9500 . ?
C24 O21 1.24(2) . ?
C24 O22 1.28(2) . ?
N3 N4 1.218(16) . ?
N4 C28 1.435(13) . ?
O23 C25 1.25(2) . ?
O23 Zr5 2.225(14) 5_665 ?
O24 C25 1.30(2) . ?
O24 Zr7 2.220(11) 5_665 ?
C25 C26 1.49(2) . ?
C26 C27 1.32(3) . ?
C26 C31 1.39(3) . ?
C27 C28 1.41(3) . ?
C27 H27A 0.9500 . ?
C28 C29 1.37(3) . ?
C29 C30 1.39(2) . ?
C29 H29A 0.9500 . ?
C30 C31 1.39(3) . ?
C30 C32 1.51(3) . ?
C31 H31 0.9500 . ?
C32 O26 1.22(2) . ?
C32 O25 1.26(2) . ?
O25 Zr7 2.193(12) 6_566 ?
O26 Zr6 2.280(13) 6_566 ?
 
loop_
 _geom_angle_atom_site_label_1
 _geom_angle_atom_site_label_2
 _geom_angle_atom_site_label_3
 _geom_angle
 _geom_angle_site_symmetry_1
 _geom_angle_site_symmetry_3
 _geom_angle_publ_flag
O3 Zr1 O1 70.3(6) 5_665 . ?
O3 Zr1 O1 70.3(6) 5_665 6_565 ?
O1 Zr1 O1 111.3(10) . 6_565 ?
O3 Zr1 O2 110.2(10) 5_665 . ?
O1 Zr1 O2 72.0(6) . . ?
O1 Zr1 O2 72.0(6) 6_565 . ?
O3 Zr1 O11 79.3(7) 5_665 6_565 ?
O1 Zr1 O11 77.6(6) . 6_565 ?
O1 Zr1 O11 142.1(6) 6_565 6_565 ?
O2 Zr1 O11 142.1(4) . 6_565 ?
O3 Zr1 O11 79.3(7) 5_665 . ?
O1 Zr1 O11 142.1(6) . . ?
O1 Zr1 O11 77.6(6) 6_565 . ?
O2 Zr1 O11 142.1(4) . . ?
O11 Zr1 O11 74.8(7) 6_565 . ?
O3 Zr1 O21 143.0(3) 5_665 6_565 ?
O1 Zr1 O21 142.6(6) . 6_565 ?
O1 Zr1 O21 78.8(5) 6_565 6_565 ?
O2 Zr1 O21 77.8(6) . 6_565 ?
O11 Zr1 O21 117.3(5) 6_565 6_565 ?
O11 Zr1 O21 74.4(5) . 6_565 ?
O3 Zr1 O21 142.9(3) 5_665 . ?
O1 Zr1 O21 78.8(6) . . ?
O1 Zr1 O21 142.6(6) 6_565 . ?
O2 Zr1 O21 77.8(6) . . ?
O11 Zr1 O21 74.4(5) 6_565 . ?
O11 Zr1 O21 117.3(5) . . ?
O21 Zr1 O21 73.5(6) 6_565 . ?
O3 Zr1 Zr2 89.5(6) 5_665 . ?
O1 Zr1 Zr2 35.8(5) . . ?
O1 Zr1 Zr2 91.4(5) 6_565 . ?
O2 Zr1 Zr2 36.2(3) . . ?
O11 Zr1 Zr2 111.0(3) 6_565 . ?
O11 Zr1 Zr2 166.4(4) . . ?
O21 Zr1 Zr2 111.6(3) 6_565 . ?
O21 Zr1 Zr2 76.3(3) . . ?
O3 Zr1 Zr2 89.5(6) 5_665 6_565 ?
O1 Zr1 Zr2 91.4(5) . 6_565 ?
O1 Zr1 Zr2 35.8(5) 6_565 6_565 ?
O2 Zr1 Zr2 36.2(3) . 6_565 ?
O11 Zr1 Zr2 166.4(4) 6_565 6_565 ?
O11 Zr1 Zr2 111.0(3) . 6_565 ?
O21 Zr1 Zr2 76.3(3) 6_565 6_565 ?
O21 Zr1 Zr2 111.6(3) . 6_565 ?
Zr2 Zr1 Zr2 60.77(6) . 6_565 ?
O3 Zr1 Zr2 34.8(3) 5_665 2_655 ?
O1 Zr1 Zr2 35.5(4) . 2_655 ?
O1 Zr1 Zr2 91.2(5) 6_565 2_655 ?
O2 Zr1 Zr2 92.0(6) . 2_655 ?
O11 Zr1 Zr2 75.2(3) 6_565 2_655 ?
O11 Zr1 Zr2 111.1(4) . 2_655 ?
O21 Zr1 Zr2 167.5(3) 6_565 2_655 ?
O21 Zr1 Zr2 111.8(3) . 2_655 ?
Zr2 Zr1 Zr2 60.59(6) . 2_655 ?
Zr2 Zr1 Zr2 91.18(6) 6_565 2_655 ?
O3 Zr1 Zr2 34.8(3) 5_665 5_665 ?
O1 Zr1 Zr2 91.2(5) . 5_665 ?
O1 Zr1 Zr2 35.5(4) 6_565 5_665 ?
O2 Zr1 Zr2 92.0(6) . 5_665 ?
O11 Zr1 Zr2 111.1(4) 6_565 5_665 ?
O11 Zr1 Zr2 75.2(3) . 5_665 ?
O21 Zr1 Zr2 111.8(3) 6_565 5_665 ?
O21 Zr1 Zr2 167.5(3) . 5_665 ?
Zr2 Zr1 Zr2 91.18(6) . 5_665 ?
Zr2 Zr1 Zr2 60.59(6) 6_565 5_665 ?
Zr2 Zr1 Zr2 60.77(6) 2_655 5_665 ?
O3 Zr2 O1 71.0(8) . 2_655 ?
O3 Zr2 O1 107.9(9) . . ?
O1 Zr2 O1 69.6(7) 2_655 . ?
O3 Zr2 O2 69.1(7) . . ?
O1 Zr2 O2 110.7(9) 2_655 . ?
O1 Zr2 O2 72.1(7) . . ?
O3 Zr2 O1W 145.8(6) . . ?
O1 Zr2 O1W 87.4(7) 2_655 . ?
O1 Zr2 O1W 87.7(7) . . ?
O2 Zr2 O1W 144.9(6) . . ?
O3 Zr2 O2W 87.5(9) . . ?
O1 Zr2 O2W 144.6(6) 2_655 . ?
O1 Zr2 O2W 145.5(6) . . ?
O2 Zr2 O2W 85.9(9) . . ?
O1W Zr2 O2W 96.4(8) . . ?
O3 Zr2 O22 139.4(7) . . ?
O1 Zr2 O22 140.2(6) 2_655 . ?
O1 Zr2 O22 75.1(6) . . ?
O2 Zr2 O22 74.0(7) . . ?
O1W Zr2 O22 73.3(6) . . ?
O2W Zr2 O22 73.4(6) . . ?
O3 Zr2 O12 76.4(7) . 5_665 ?
O1 Zr2 O12 75.3(6) 2_655 5_665 ?
O1 Zr2 O12 140.4(6) . 5_665 ?
O2 Zr2 O12 139.8(6) . 5_665 ?
O1W Zr2 O12 72.6(5) . 5_665 ?
O2W Zr2 O12 72.3(6) . 5_665 ?
O22 Zr2 O12 127.7(5) . 5_665 ?
O3 Zr2 Zr1 87.6(6) . . ?
O1 Zr2 Zr1 89.5(5) 2_655 . ?
O1 Zr2 Zr1 36.0(4) . . ?
O2 Zr2 Zr1 36.1(6) . . ?
O1W Zr2 Zr1 119.2(4) . . ?
O2W Zr2 Zr1 118.2(5) . . ?
O22 Zr2 Zr1 71.6(3) . . ?
O12 Zr2 Zr1 160.7(3) 5_665 . ?
O3 Zr2 Zr1 35.0(7) . 5_665 ?
O1 Zr2 Zr1 35.9(4) 2_655 5_665 ?
O1 Zr2 Zr1 89.3(5) . 5_665 ?
O2 Zr2 Zr1 90.1(6) . 5_665 ?
O1W Zr2 Zr1 118.7(4) . 5_665 ?
O2W Zr2 Zr1 117.6(5) . 5_665 ?
O22 Zr2 Zr1 160.4(3) . 5_665 ?
O12 Zr2 Zr1 71.9(3) 5_665 5_665 ?
Zr1 Zr2 Zr1 88.82(6) . 5_665 ?
O3 Zr2 Zr2 88.9(8) . 2_655 ?
O1 Zr2 Zr2 34.9(4) 2_655 2_655 ?
O1 Zr2 Zr2 34.7(4) . 2_655 ?
O2 Zr2 Zr2 91.0(7) . 2_655 ?
O1W Zr2 Zr2 87.6(5) . 2_655 ?
O2W Zr2 Zr2 175.9(6) . 2_655 ?
O22 Zr2 Zr2 108.3(4) . 2_655 ?
O12 Zr2 Zr2 108.6(4) 5_665 2_655 ?
Zr1 Zr2 Zr2 59.70(5) . 2_655 ?
Zr1 Zr2 Zr2 59.71(5) 5_665 2_655 ?
O3 Zr2 Zr2 33.7(5) . 6_565 ?
O1 Zr2 Zr2 90.5(5) 2_655 6_565 ?
O1 Zr2 Zr2 90.5(5) . 6_565 ?
O2 Zr2 Zr2 35.4(5) . 6_565 ?
O1W Zr2 Zr2 177.6(5) . 6_565 ?
O2W Zr2 Zr2 86.0(6) . 6_565 ?
O22 Zr2 Zr2 107.9(4) . 6_565 ?
O12 Zr2 Zr2 107.9(4) 5_665 6_565 ?
Zr1 Zr2 Zr2 59.62(3) . 6_565 ?
Zr1 Zr2 Zr2 59.61(3) 5_665 6_565 ?
Zr2 Zr2 Zr2 90.001(1) 2_655 6_565 ?
Zr2 O1 Zr2 110.4(7) 2_655 . ?
Zr2 O1 Zr1 108.6(7) 2_655 . ?
Zr2 O1 Zr1 108.2(8) . . ?
Zr1 O2 Zr2 107.7(8) . . ?
Zr1 O2 Zr2 107.7(8) . 6_565 ?
Zr2 O2 Zr2 109.2(9) . 6_565 ?
Zr2 O3 Zr2 112.5(10) . 6_565 ?
Zr2 O3 Zr1 110.1(8) . 5_665 ?
Zr2 O3 Zr1 110.1(8) 6_565 5_665 ?
O6 Zr3 O5 71.4(6) 5_565 . ?
O6 Zr3 O5 71.4(6) 5_565 6_565 ?
O5 Zr3 O5 108.5(10) . 6_565 ?
O6 Zr3 O19 142.7(3) 5_565 6_565 ?
O5 Zr3 O19 141.2(5) . 6_565 ?
O5 Zr3 O19 78.6(5) 6_565 6_565 ?
O6 Zr3 O19 142.7(3) 5_565 . ?
O5 Zr3 O19 78.6(5) . . ?
O5 Zr3 O19 141.2(5) 6_565 . ?
O19 Zr3 O19 73.9(6) 6_565 . ?
O6 Zr3 O15 77.8(7) 5_565 . ?
O5 Zr3 O15 143.5(5) . . ?
O5 Zr3 O15 78.8(6) 6_565 . ?
O19 Zr3 O15 74.9(5) 6_565 . ?
O19 Zr3 O15 118.6(5) . . ?
O6 Zr3 O15 77.8(7) 5_565 6_565 ?
O5 Zr3 O15 78.8(6) . 6_565 ?
O5 Zr3 O15 143.5(5) 6_565 6_565 ?
O19 Zr3 O15 118.6(5) 6_565 6_565 ?
O19 Zr3 O15 74.9(5) . 6_565 ?
O15 Zr3 O15 75.9(7) . 6_565 ?
O6 Zr3 O4 112.2(11) 5_565 . ?
O5 Zr3 O4 70.5(5) . . ?
O5 Zr3 O4 70.5(5) 6_565 . ?
O19 Zr3 O4 76.7(6) 6_565 . ?
O19 Zr3 O4 76.7(6) . . ?
O15 Zr3 O4 141.6(4) . . ?
O15 Zr3 O4 141.6(4) 6_565 . ?
O6 Zr3 Zr4 35.7(4) 5_565 5_565 ?
O5 Zr3 Zr4 90.2(4) . 5_565 ?
O5 Zr3 Zr4 35.7(4) 6_565 5_565 ?
O19 Zr3 Zr4 111.4(3) 6_565 5_565 ?
O19 Zr3 Zr4 166.1(3) . 5_565 ?
O15 Zr3 Zr4 75.2(4) . 5_565 ?
O15 Zr3 Zr4 111.3(4) 6_565 5_565 ?
O4 Zr3 Zr4 91.8(6) . 5_565 ?
O6 Zr3 Zr4 35.7(4) 5_565 2 ?
O5 Zr3 Zr4 35.7(4) . 2 ?
O5 Zr3 Zr4 90.2(4) 6_565 2 ?
O19 Zr3 Zr4 166.1(3) 6_565 2 ?
O19 Zr3 Zr4 111.4(3) . 2 ?
O15 Zr3 Zr4 111.3(4) . 2 ?
O15 Zr3 Zr4 75.2(4) 6_565 2 ?
O4 Zr3 Zr4 91.8(6) . 2 ?
Zr4 Zr3 Zr4 60.40(7) 5_565 2 ?
O6 Zr3 Zr4 90.9(7) 5_565 6_565 ?
O5 Zr3 Zr4 89.2(5) . 6_565 ?
O5 Zr3 Zr4 34.4(4) 6_565 6_565 ?
O19 Zr3 Zr4 75.7(3) 6_565 6_565 ?
O19 Zr3 Zr4 110.7(3) . 6_565 ?
O15 Zr3 Zr4 110.7(4) . 6_565 ?
O15 Zr3 Zr4 165.7(4) 6_565 6_565 ?
O4 Zr3 Zr4 36.1(4) . 6_565 ?
Zr4 Zr3 Zr4 60.30(6) 5_565 6_565 ?
Zr4 Zr3 Zr4 90.43(6) 2 6_565 ?
O6 Zr3 Zr4 90.9(7) 5_565 . ?
O5 Zr3 Zr4 34.4(4) . . ?
O5 Zr3 Zr4 89.2(5) 6_565 . ?
O19 Zr3 Zr4 110.7(3) 6_565 . ?
O19 Zr3 Zr4 75.7(3) . . ?
O15 Zr3 Zr4 165.7(4) . . ?
O15 Zr3 Zr4 110.7(4) 6_565 . ?
O4 Zr3 Zr4 36.1(4) . . ?
Zr4 Zr3 Zr4 90.43(6) 5_565 . ?
Zr4 Zr3 Zr4 60.29(6) 2 . ?
Zr4 Zr3 Zr4 60.01(7) 6_565 . ?
O5 Zr4 O6 110.2(9) . . ?
O5 Zr4 O4 75.3(8) . . ?
O6 Zr4 O4 69.5(8) . . ?
O5 Zr4 O5 68.3(6) . 2 ?
O6 Zr4 O5 72.6(8) . 2 ?
O4 Zr4 O5 112.4(9) . 2 ?
O5 Zr4 O4W 144.1(7) . . ?
O6 Zr4 O4W 87.5(10) . . ?
O4 Zr4 O4W 82.8(9) . . ?
O5 Zr4 O4W 147.4(7) 2 . ?
O5 Zr4 O3W 84.2(8) . . ?
O6 Zr4 O3W 145.6(8) . . ?
O4 Zr4 O3W 144.7(7) . . ?
O5 Zr4 O3W 85.2(7) 2 . ?
O4W Zr4 O3W 98.7(9) . . ?
O5 Zr4 O20 74.5(6) . . ?
O6 Zr4 O20 139.7(8) . . ?
O4 Zr4 O20 73.6(7) . . ?
O5 Zr4 O20 138.6(6) 2 . ?
O4W Zr4 O20 72.2(7) . . ?
O3W Zr4 O20 73.4(6) . . ?
O5 Zr4 O16 140.4(6) . 5_565 ?
O6 Zr4 O16 75.4(8) . 5_565 ?
O4 Zr4 O16 137.9(7) . 5_565 ?
O5 Zr4 O16 77.0(6) 2 5_565 ?
O4W Zr4 O16 73.1(7) . 5_565 ?
O3W Zr4 O16 74.2(7) . 5_565 ?
O20 Zr4 O16 127.3(5) . 5_565 ?
O5 Zr4 Zr3 89.5(5) . 5_565 ?
O6 Zr4 Zr3 36.1(7) . 5_565 ?
O4 Zr4 Zr3 91.3(6) . 5_565 ?
O5 Zr4 Zr3 36.5(4) 2 5_565 ?
O4W Zr4 Zr3 119.4(6) . 5_565 ?
O3W Zr4 Zr3 117.3(5) . 5_565 ?
O20 Zr4 Zr3 160.2(4) . 5_565 ?
O16 Zr4 Zr3 72.4(4) 5_565 5_565 ?
O5 Zr4 Zr4 90.4(5) . 6_565 ?
O6 Zr4 Zr4 35.1(6) . 6_565 ?
O4 Zr4 Zr4 34.7(6) . 6_565 ?
O5 Zr4 Zr4 90.4(5) 2 6_565 ?
O4W Zr4 Zr4 87.3(7) . 6_565 ?
O3W Zr4 Zr4 173.9(6) . 6_565 ?
O20 Zr4 Zr4 107.8(4) . 6_565 ?
O16 Zr4 Zr4 108.8(5) 5_565 6_565 ?
Zr3 Zr4 Zr4 59.80(3) 5_565 6_565 ?
O5 Zr4 Zr3 35.7(4) . . ?
O6 Zr4 Zr3 90.2(7) . . ?
O4 Zr4 Zr3 39.6(6) . . ?
O5 Zr4 Zr3 88.5(5) 2 . ?
O4W Zr4 Zr3 117.7(6) . . ?
O3W Zr4 Zr3 115.7(5) . . ?
O20 Zr4 Zr3 70.7(4) . . ?
O16 Zr4 Zr3 162.0(4) 5_565 . ?
Zr3 Zr4 Zr3 89.57(6) 5_565 . ?
Zr4 Zr4 Zr3 60.00(3) 6_565 . ?
O5 Zr4 Zr4 34.4(4) . 2 ?
O6 Zr4 Zr4 91.1(8) . 2 ?
O4 Zr4 Zr4 94.2(7) . 2 ?
O5 Zr4 Zr4 33.9(4) 2 2 ?
O4W Zr4 Zr4 177.0(6) . 2 ?
O3W Zr4 Zr4 84.0(6) . 2 ?
O20 Zr4 Zr4 107.4(4) . 2 ?
O16 Zr4 Zr4 109.2(4) 5_565 2 ?
Zr3 Zr4 Zr4 60.15(5) 5_565 2 ?
Zr4 Zr4 Zr4 90.0 6_565 2 ?
Zr3 Zr4 Zr4 59.55(5) . 2 ?
O9 Zr5 O8 70.6(6) . . ?
O9 Zr5 O7 103.9(8) . . ?
O8 Zr5 O7 65.6(6) . . ?
O9 Zr5 O10 68.1(6) . . ?
O8 Zr5 O10 105.3(7) . . ?
O7 Zr5 O10 68.0(7) . . ?
O9 Zr5 O6W 146.6(6) . . ?
O8 Zr5 O6W 90.9(8) . . ?
O7 Zr5 O6W 92.4(8) . . ?
O10 Zr5 O6W 145.2(6) . . ?
O9 Zr5 O5W 88.1(7) . . ?
O8 Zr5 O5W 147.5(6) . . ?
O7 Zr5 O5W 145.8(6) . . ?
O10 Zr5 O5W 88.1(7) . . ?
O6W Zr5 O5W 94.5(8) . . ?
O9 Zr5 O13 76.7(6) . . ?
O8 Zr5 O13 79.2(6) . . ?
O7 Zr5 O13 141.6(6) . . ?
O10 Zr5 O13 140.0(6) . . ?
O6W Zr5 O13 72.5(7) . . ?
O5W Zr5 O13 72.0(6) . . ?
O9 Zr5 O23 140.5(6) . 5_665 ?
O8 Zr5 O23 138.5(6) . 5_665 ?
O7 Zr5 O23 77.9(6) . 5_665 ?
O10 Zr5 O23 76.8(6) . 5_665 ?
O6W Zr5 O23 70.9(6) . 5_665 ?
O5W Zr5 O23 72.9(6) . 5_665 ?
O13 Zr5 O23 126.1(5) . 5_665 ?
O9 Zr5 Zr7 35.6(5) . 7_554 ?
O8 Zr5 Zr7 35.1(4) . 7_554 ?
O7 Zr5 Zr7 85.8(5) . 7_554 ?
O10 Zr5 Zr7 88.2(5) . 7_554 ?
O6W Zr5 Zr7 119.9(5) . 7_554 ?
O5W Zr5 Zr7 118.8(5) . 7_554 ?
O13 Zr5 Zr7 72.9(4) . 7_554 ?
O23 Zr5 Zr7 161.0(4) 5_665 7_554 ?
O9 Zr5 Zr7 88.5(5) . . ?
O8 Zr5 Zr7 86.6(5) . . ?
O7 Zr5 Zr7 33.1(5) . . ?
O10 Zr5 Zr7 35.2(4) . . ?
O6W Zr5 Zr7 118.8(5) . . ?
O5W Zr5 Zr7 118.0(5) . . ?
O13 Zr5 Zr7 162.2(4) . . ?
O23 Zr5 Zr7 71.7(4) 5_665 . ?
Zr7 Zr5 Zr7 89.33(5) 7_554 . ?
O9 Zr5 Zr6 89.7(5) . . ?
O8 Zr5 Zr6 32.8(5) . . ?
O7 Zr5 Zr6 33.1(4) . . ?
O10 Zr5 Zr6 89.1(5) . . ?
O6W Zr5 Zr6 88.5(6) . . ?
O5W Zr5 Zr6 176.9(5) . . ?
O13 Zr5 Zr6 109.6(4) . . ?
O23 Zr5 Zr6 107.6(4) 5_665 . ?
Zr7 Zr5 Zr6 59.92(4) 7_554 . ?
Zr7 Zr5 Zr6 59.75(4) . . ?
O9 Zr5 Zr6 34.2(4) . 7_554 ?
O8 Zr5 Zr6 88.3(5) . 7_554 ?
O7 Zr5 Zr6 85.9(5) . 7_554 ?
O10 Zr5 Zr6 33.9(4) . 7_554 ?
O6W Zr5 Zr6 178.3(6) . 7_554 ?
O5W Zr5 Zr6 86.9(5) . 7_554 ?
O13 Zr5 Zr6 108.8(4) . 7_554 ?
O23 Zr5 Zr6 108.7(4) 5_665 7_554 ?
Zr7 Zr5 Zr6 59.94(4) 7_554 7_554 ?
Zr7 Zr5 Zr6 59.71(4) . 7_554 ?
Zr6 Zr5 Zr6 90.07(5) . 7_554 ?
O8 Zr6 O7 66.4(6) . . ?
O8 Zr6 O10 69.6(6) . 7_554 ?
O7 Zr6 O10 103.7(8) . 7_554 ?
O8 Zr6 O9 105.8(8) . 7_554 ?
O7 Zr6 O9 68.1(7) . 7_554 ?
O10 Zr6 O9 68.3(6) 7_554 7_554 ?
O8 Zr6 O8W 146.4(6) . . ?
O7 Zr6 O8W 145.6(6) . . ?
O10 Zr6 O8W 87.5(7) 7_554 . ?
O9 Zr6 O8W 86.9(7) 7_554 . ?
O8 Zr6 O7W 88.3(7) . . ?
O7 Zr6 O7W 91.1(8) . . ?
O10 Zr6 O7W 144.8(6) 7_554 . ?
O9 Zr6 O7W 146.3(6) 7_554 . ?
O8W Zr6 O7W 98.2(8) . . ?
O8 Zr6 O17 78.0(6) . 2_554 ?
O7 Zr6 O17 141.3(6) . 2_554 ?
O10 Zr6 O17 76.1(6) 7_554 2_554 ?
O9 Zr6 O17 139.6(6) 7_554 2_554 ?
O8W Zr6 O17 72.7(6) . 2_554 ?
O7W Zr6 O17 72.6(6) . 2_554 ?
O8 Zr6 O26 139.7(6) . 6_564 ?
O7 Zr6 O26 77.6(6) . 6_564 ?
O10 Zr6 O26 139.6(6) 7_554 6_564 ?
O9 Zr6 O26 75.4(6) 7_554 6_564 ?
O8W Zr6 O26 73.2(6) . 6_564 ?
O7W Zr6 O26 74.3(6) . 6_564 ?
O17 Zr6 O26 127.7(5) 2_554 6_564 ?
O8 Zr6 Zr7 34.7(4) . 7_554 ?
O7 Zr6 Zr7 85.9(5) . 7_554 ?
O10 Zr6 Zr7 35.0(4) 7_554 7_554 ?
O9 Zr6 Zr7 88.4(5) 7_554 7_554 ?
O8W Zr6 Zr7 117.9(5) . 7_554 ?
O7W Zr6 Zr7 117.4(5) . 7_554 ?
O17 Zr6 Zr7 72.1(3) 2_554 7_554 ?
O26 Zr6 Zr7 160.2(3) 6_564 7_554 ?
O8 Zr6 Zr7 87.0(5) . . ?
O7 Zr6 Zr7 32.9(5) . . ?
O10 Zr6 Zr7 88.4(5) 7_554 . ?
O9 Zr6 Zr7 35.4(4) 7_554 . ?
O8W Zr6 Zr7 117.5(5) . . ?
O7W Zr6 Zr7 118.4(5) . . ?
O17 Zr6 Zr7 161.4(4) 2_554 . ?
O26 Zr6 Zr7 70.9(3) 6_564 . ?
Zr7 Zr6 Zr7 89.26(5) 7_554 . ?
O8 Zr6 Zr5 33.1(4) . . ?
O7 Zr6 Zr5 33.7(4) . . ?
O10 Zr6 Zr5 89.0(5) 7_554 . ?
O9 Zr6 Zr5 89.6(5) 7_554 . ?
O8W Zr6 Zr5 175.8(6) . . ?
O7W Zr6 Zr5 86.1(6) . . ?
O17 Zr6 Zr5 108.7(4) 2_554 . ?
O26 Zr6 Zr5 108.2(4) 6_564 . ?
Zr7 Zr6 Zr5 59.57(4) 7_554 . ?
Zr7 Zr6 Zr5 59.97(4) . . ?
O8 Zr6 Zr5 88.2(5) . 7_554 ?
O7 Zr6 Zr5 85.7(6) . 7_554 ?
O10 Zr6 Zr5 34.5(4) 7_554 7_554 ?
O9 Zr6 Zr5 33.8(4) 7_554 7_554 ?
O8W Zr6 Zr5 85.8(6) . 7_554 ?
O7W Zr6 Zr5 176.0(6) . 7_554 ?
O17 Zr6 Zr5 108.4(4) 2_554 7_554 ?
O26 Zr6 Zr5 107.3(4) 6_564 7_554 ?
Zr7 Zr6 Zr5 59.98(5) 7_554 7_554 ?
Zr7 Zr6 Zr5 59.55(4) . 7_554 ?
Zr5 Zr6 Zr5 89.93(5) . 7_554 ?
O7 Zr7 O8 103.0(8) . 7_554 ?
O7 Zr7 O10 68.8(6) . . ?
O8 Zr7 O10 68.0(6) 7_554 . ?
O7 Zr7 O9 68.0(6) . 7_554 ?
O8 Zr7 O9 69.1(6) 7_554 7_554 ?
O10 Zr7 O9 107.8(7) . 7_554 ?
O7 Zr7 O18 142.2(5) . 8 ?
O8 Zr7 O18 80.6(6) 7_554 8 ?
O10 Zr7 O18 78.4(6) . 8 ?
O9 Zr7 O18 143.0(5) 7_554 8 ?
O7 Zr7 O25 81.7(6) . 6_564 ?
O8 Zr7 O25 143.6(5) 7_554 6_564 ?
O10 Zr7 O25 142.7(5) . 6_564 ?
O9 Zr7 O25 79.9(6) 7_554 6_564 ?
O18 Zr7 O25 117.7(5) 8 6_564 ?
O7 Zr7 O24 81.3(6) . 5_665 ?
O8 Zr7 O24 142.9(5) 7_554 5_665 ?
O10 Zr7 O24 79.9(6) . 5_665 ?
O9 Zr7 O24 141.8(5) 7_554 5_665 ?
O18 Zr7 O24 74.8(5) 8 5_665 ?
O25 Zr7 O24 73.4(5) 6_564 5_665 ?
O7 Zr7 O14 142.2(5) . 7_554 ?
O8 Zr7 O14 80.3(6) 7_554 7_554 ?
O10 Zr7 O14 141.7(6) . 7_554 ?
O9 Zr7 O14 78.7(6) 7_554 7_554 ?
O18 Zr7 O14 75.6(5) 8 7_554 ?
O25 Zr7 O14 75.2(5) 6_564 7_554 ?
O24 Zr7 O14 118.8(5) 5_665 7_554 ?
O7 Zr7 Zr5 86.8(5) . 7_554 ?
O8 Zr7 Zr5 34.4(4) 7_554 7_554 ?
O10 Zr7 Zr5 89.3(5) . 7_554 ?
O9 Zr7 Zr5 34.8(4) 7_554 7_554 ?
O18 Zr7 Zr5 111.6(4) 8 7_554 ?
O25 Zr7 Zr5 111.8(3) 6_564 7_554 ?
O24 Zr7 Zr5 166.2(3) 5_665 7_554 ?
O14 Zr7 Zr5 74.9(3) 7_554 7_554 ?
O7 Zr7 Zr6 87.1(5) . 7_554 ?
O8 Zr7 Zr6 33.7(5) 7_554 7_554 ?
O10 Zr7 Zr6 34.4(4) . 7_554 ?
O9 Zr7 Zr6 89.6(5) 7_554 7_554 ?
O18 Zr7 Zr6 75.4(4) 8 7_554 ?
O25 Zr7 Zr6 166.9(3) 6_564 7_554 ?
O24 Zr7 Zr6 111.7(3) 5_665 7_554 ?
O14 Zr7 Zr6 110.8(4) 7_554 7_554 ?
Zr5 Zr7 Zr6 60.51(5) 7_554 7_554 ?
O7 Zr7 Zr6 33.1(4) . . ?
O8 Zr7 Zr6 88.3(5) 7_554 . ?
O10 Zr7 Zr6 89.6(5) . . ?
O9 Zr7 Zr6 35.1(4) 7_554 . ?
O18 Zr7 Zr6 166.1(4) 8 . ?
O25 Zr7 Zr6 76.2(3) 6_564 . ?
O24 Zr7 Zr6 110.4(3) 5_665 . ?
O14 Zr7 Zr6 111.0(3) 7_554 . ?
Zr5 Zr7 Zr6 60.51(5) 7_554 . ?
Zr6 Zr7 Zr6 90.74(5) 7_554 . ?
O7 Zr7 Zr5 33.8(4) . . ?
O8 Zr7 Zr5 87.7(5) 7_554 . ?
O10 Zr7 Zr5 35.2(4) . . ?
O9 Zr7 Zr5 89.6(5) 7_554 . ?
O18 Zr7 Zr5 110.5(4) 8 . ?
O25 Zr7 Zr5 111.3(3) 6_564 . ?
O24 Zr7 Zr5 75.6(3) 5_665 . ?
O14 Zr7 Zr5 165.6(3) 7_554 . ?
Zr5 Zr7 Zr5 90.66(5) 7_554 . ?
Zr6 Zr7 Zr5 60.32(5) 7_554 . ?
Zr6 Zr7 Zr5 60.28(5) . . ?
Zr4 O4 Zr4 110.6(11) 6_565 . ?
Zr4 O4 Zr3 104.3(8) 6_565 . ?
Zr4 O4 Zr3 104.2(8) . . ?
Zr4 O5 Zr4 111.7(6) . 2 ?
Zr4 O5 Zr3 109.8(7) . . ?
Zr4 O5 Zr3 107.8(7) 2 . ?
Zr4 O6 Zr4 109.9(13) 6_565 . ?
Zr4 O6 Zr3 108.1(9) 6_565 5_565 ?
Zr4 O6 Zr3 108.1(9) . 5_565 ?
Zr6 O7 Zr7 114.0(8) . . ?
Zr6 O7 Zr5 113.2(7) . . ?
Zr7 O7 Zr5 113.1(8) . . ?
Zr6 O8 Zr5 114.1(8) . . ?
Zr6 O8 Zr7 111.6(7) . 7_554 ?
Zr5 O8 Zr7 110.4(7) . 7_554 ?
Zr5 O9 Zr6 112.0(7) . 7_554 ?
Zr5 O9 Zr7 109.6(8) . 7_554 ?
Zr6 O9 Zr7 109.5(7) 7_554 7_554 ?
Zr6 O10 Zr5 111.5(7) 7_554 . ?
Zr6 O10 Zr7 110.6(7) 7_554 . ?
Zr5 O10 Zr7 109.7(7) . . ?
C1 O11 Zr1 134.1(12) . . ?
C1 O12 Zr2 134.0(12) . 5_665 ?
O11 C1 O12 124.7(16) . . ?
O11 C1 C2 114.9(17) . . ?
O12 C1 C2 120.4(17) . . ?
C3 C2 C7 117.0(19) . . ?
C3 C2 C1 120.1(18) . . ?
C7 C2 C1 123(2) . . ?
C2 C3 C4 124(2) . . ?
C2 C3 H3A 117.9 . . ?
C4 C3 H3A 117.9 . . ?
C3 C4 C5 117.1(17) . . ?
C3 C4 N1 120(2) . . ?
C5 C4 N1 123(2) . . ?
C6 C5 C4 122(2) . . ?
C6 C5 H5A 119.2 . . ?
C4 C5 H5A 119.2 . . ?
C5 C6 C7 118(2) . . ?
C5 C6 C8 123.0(19) . . ?
C7 C6 C8 119(2) . . ?
C2 C7 C6 122(2) . . ?
C2 C7 H7A 119.2 . . ?
C6 C7 H7A 119.2 . . ?
O13 C8 O14 124.8(17) . . ?
O13 C8 C6 119.0(17) . . ?
O14 C8 C6 116.2(17) . . ?
C8 O13 Zr5 135.9(12) . . ?
C8 O14 Zr7 131.5(12) . 7_554 ?
N2 N1 C4 122(2) . . ?
N1 N2 C12 120(2) . . ?
C9 O15 Zr3 132.2(13) . . ?
C9 O16 Zr4 136.1(12) . 5_565 ?
O15 C9 O16 124.0(18) . . ?
O15 C9 C10 118.1(19) . . ?
O16 C9 C10 117.9(18) . . ?
C11 C10 C15 119(2) . . ?
C11 C10 C9 121.9(19) . . ?
C15 C10 C9 118(2) . . ?
C10 C11 C12 121(2) . . ?
C10 C11 H11A 119.4 . . ?
C12 C11 H11A 119.4 . . ?
C13 C12 N2 120(2) . . ?
C13 C12 C11 118.6(17) . . ?
N2 C12 C11 121(2) . . ?
C12 C13 C14 122(2) . . ?
C12 C13 H13A 119.0 . . ?
C14 C13 H13A 119.0 . . ?
C15 C14 C13 120(2) . . ?
C15 C14 C16 121(2) . . ?
C13 C14 C16 118.6(19) . . ?
C14 C15 C10 118(2) . . ?
C14 C15 H15 120.9 . . ?
C10 C15 H15 120.9 . . ?
O18 C16 O17 123.9(18) . . ?
O18 C16 C14 115.9(19) . . ?
O17 C16 C14 120.1(18) . . ?
C16 O17 Zr6 133.6(12) . 2_554 ?
C16 O18 Zr7 134.7(13) . 8_455 ?
C17 O19 Zr3 129.6(11) . . ?
C17 O20 Zr4 139.0(13) . . ?
O20 C17 O19 124.6(17) . . ?
O20 C17 C18 118.1(18) . . ?
O19 C17 C18 117.2(17) . . ?
C19 C18 C23 121.8(19) . . ?
C19 C18 C17 114.3(18) . . ?
C23 C18 C17 123.9(18) . . ?
C20 C19 C18 118.8(19) . . ?
C20 C19 H19A 120.6 . . ?
C18 C19 H19A 120.6 . . ?
C19 C20 C21 121.1(14) . . ?
C19 C20 N3 115.3(16) . . ?
C21 C20 N3 123.5(17) . . ?
C22 C21 C20 118.2(18) . . ?
C22 C21 H21A 120.9 . . ?
C20 C21 H21A 120.9 . . ?
C21 C22 C23 120.8(18) . . ?
C21 C22 C24 119.2(17) . . ?
C23 C22 C24 120.0(17) . . ?
C22 C23 C18 118.9(19) . . ?
C22 C23 H23A 120.5 . . ?
C18 C23 H23A 120.5 . . ?
O21 C24 O22 127.1(18) . . ?
O21 C24 C22 117.6(16) . . ?
O22 C24 C22 115.2(17) . . ?
C24 O21 Zr1 130.6(12) . . ?
C24 O22 Zr2 134.1(13) . . ?
N4 N3 C20 115.4(15) . . ?
N3 N4 C28 116.2(15) . . ?
C25 O23 Zr5 137.5(13) . 5_665 ?
C25 O24 Zr7 130.6(11) . 5_665 ?
O23 C25 O24 124.6(16) . . ?
O23 C25 C26 116.7(18) . . ?
O24 C25 C26 118.2(17) . . ?
C27 C26 C31 122.8(19) . . ?
C27 C26 C25 114.8(19) . . ?
C31 C26 C25 122.2(18) . . ?
C26 C27 C28 119(2) . . ?
C26 C27 H27A 120.5 . . ?
C28 C27 H27A 120.5 . . ?
C27 C28 C29 120.5(15) . . ?
C27 C28 N4 116.2(17) . . ?
C29 C28 N4 123.0(18) . . ?
C30 C29 C28 119.0(18) . . ?
C30 C29 H29A 120.5 . . ?
C28 C29 H29A 120.5 . . ?
C29 C30 C31 120.5(19) . . ?
C29 C30 C32 118.4(17) . . ?
C31 C30 C32 120.9(17) . . ?
C26 C31 C30 117.9(19) . . ?
C26 C31 H31 121.0 . . ?
C30 C31 H31 121.0 . . ?
O26 C32 O25 128.0(17) . . ?
O26 C32 C30 116.7(17) . . ?
O25 C32 C30 115.3(15) . . ?
C32 O25 Zr7 129.6(11) . 6_566 ?
C32 O26 Zr6 134.3(13) . 6_566 ?
 
_refine_diff_density_max    2.918
_refine_diff_density_min   -1.470
_refine_diff_density_rms    0.287

_shelx_res_file
;

    junk.res created by SHELXL-2014/7


TITL HWG7_31b.res in C2/m
CELL  0.7749  25.4692  36.3589  21.5275   90.000  122.260   90.000
ZERR    8.00   0.0011   0.0015   0.0009    0.000    0.002    0.000
LATT  7
SYMM -X, Y, -Z
SFAC C H N O ZR
DISP    C     0.00399    0.00197        13.60
DISP    H     0.00000    0.00000         0.67
DISP    N     0.00762    0.00403        23.92
DISP    O     0.01323    0.00737        40.17
DISP    Zr   -1.78603    0.65936      3082.63
UNIT 256 160 32 256 48

REM (Iobs-Icalc)/SigmaW > 10 Outliers
OMIT     1   3   1
OMIT    -1   3   2
OMIT     1   3   1
OMIT    -1   3   2
OMIT     0   6   1
OMIT     0   2   3
OMIT     0   4   5
OMIT     0  10   2
OMIT     0  12   6
OMIT     0   8   4
OMIT     1   9   1

TEMP -173
SIZE 0.130 0.020 0.020

REM yellow rod
REM Solved by SHELXT 2014/4
REM Cell refinement by SAINT v8.34a
REM 9955 input reflections Min.2Th 4.793  Max.2Th 57.910
REM Estimated minimum and maximum transmission:  0.4653  0.7456

L.S. 100
BOND $H
FMAP 2
PLAN 20

ACTA
RIGU 0.01 Zr1 > O26
SIMU 0.01 Zr1 > O26
ISOR 0.005 O23
ISOR 0.01 O12 C32 O14 O23 O26 C8 C32

FLAT 0.01 C1 > C8 N1

SADI 0.01 C4 N1 C12 N2 C20 N3 C28 N4
SADI 0.01 N1 N2 N3 N4
SADI 0.02 C3 N1 C5 N1 C11 N2 C13 N2 C19 N3 C21 N3 C27 N4 C29 N4

WGHT    0.150600  545.366455
BASF   0.37835   0.23322
FVAR       0.08536
ZR1   5    0.387677    0.500000   -0.054714    10.50000    0.00376    0.00947 =
         0.01237    0.00000    0.00377    0.00000
ZR2   5    0.511695    0.548590    0.088388    11.00000    0.00748    0.01637 =
         0.02108   -0.00904    0.00746   -0.00252
O1    4    0.443672    0.549089   -0.027741    11.00000    0.03454    0.06277 =
         0.03790   -0.02258    0.02040   -0.04024
O2    4    0.454313    0.500000    0.062286    10.50000    0.02020    0.02990 =
         0.04939    0.00000   -0.00081    0.00000
O3    4    0.565611    0.500000    0.112743    10.50000    0.03302    0.03691 =
         0.08744    0.00000    0.04341    0.00000
ZR3   5    0.058302    0.500000   -0.061853    10.50000    0.00710    0.00947 =
         0.01277    0.00000    0.00464    0.00000
ZR4   5    0.069957    0.548322    0.086363    11.00000    0.01176    0.01937 =
         0.02271   -0.01027    0.01041   -0.00793
ZR5   5    0.324811    0.292837   -0.402560    11.00000    0.00792    0.01815 =
         0.02128   -0.00989    0.00714   -0.00471
ZR6   5    0.235071    0.294681   -0.595862    11.00000    0.01353    0.01722 =
         0.02097    0.00965    0.01142    0.00573
ZR7   5    0.335282    0.220783   -0.503889    11.00000    0.00619    0.00894 =
         0.01327   -0.00021    0.00493    0.00004
O4    4    0.105146    0.500000    0.064346    10.50000    0.07577    0.03422 =
         0.04336    0.00000    0.04035    0.00000
O5    4    0.029279    0.548686   -0.028571    11.00000    0.01627    0.07765 =
         0.02779   -0.01507    0.01264    0.01244
O6    4    0.042116    0.500000    0.118831    10.50000    0.03797    0.05665 =
         0.08448    0.00000    0.03440    0.00000
O7    4    0.316965    0.276419   -0.501843    11.00000    0.04923    0.05930 =
         0.02351   -0.00066    0.00623    0.03317
O8    4    0.238943    0.305589   -0.498196    11.00000    0.01738    0.08597 =
         0.03578    0.00304    0.01710   -0.01159
O9    4    0.253390    0.263372   -0.402387    11.00000    0.02421    0.02651 =
         0.07167    0.00614    0.02306    0.00531
O10   4    0.335348    0.234484   -0.406905    11.00000    0.06238    0.02795 =
         0.06543   -0.01096    0.05367   -0.00599
O1W   4    0.511669    0.608413    0.084105    11.00000    0.02333    0.01921 =
         0.07186   -0.01439    0.02252    0.00099
O2W   4    0.527099    0.544272    0.200025    11.00000    0.01752    0.11407 =
         0.04346   -0.01740    0.01739   -0.00213
O3W   4    0.061707    0.607983    0.074354    11.00000    0.09152    0.02583 =
         0.10690   -0.00865    0.08329   -0.01097
O4W   4    0.157977    0.545505    0.192157    11.00000    0.04402    0.10949 =
         0.04719   -0.02599    0.02210   -0.01364
O5W   4    0.379039    0.288618   -0.283226    11.00000    0.02392    0.07936 =
         0.01907   -0.01647    0.00193    0.00439
O6W   4    0.361275    0.346147   -0.404608    11.00000    0.05942    0.02937 =
         0.09608   -0.01987    0.05194   -0.01989
O7W   4    0.275419    0.348721   -0.586543    11.00000    0.05743    0.03474 =
         0.08995    0.01881    0.05441    0.00743
O8W   4    0.176716    0.291822   -0.715650    11.00000    0.02175    0.09754 =
         0.02007    0.00948    0.00321    0.02858
O11   4    0.327649    0.463636   -0.145955    11.00000    0.01585    0.02294 =
         0.02221   -0.00974    0.00629   -0.00543
O12   4    0.389670    0.432155   -0.170603    11.00000    0.01209    0.03314 =
         0.04088   -0.03037    0.00865   -0.00723
C1    1    0.337103    0.439579   -0.180615    11.00000    0.01379    0.03363 =
         0.02667   -0.02032    0.01142   -0.00862
C2    1    0.280832    0.419920   -0.237620    11.00000    0.02300    0.04596 =
         0.04548   -0.03178    0.01507   -0.01558
C3    1    0.223118    0.430466   -0.253056    11.00000    0.02476    0.06845 =
         0.07161   -0.04727    0.02447   -0.01858
AFIX  43
H3A   2    0.220983    0.450531   -0.226219    11.00000   -1.20000
AFIX   0
C4    1    0.168588    0.413916   -0.304576    11.00000    0.03297    0.08475 =
         0.09221   -0.05815    0.03147   -0.02123
C5    1    0.172524    0.384978   -0.343225    11.00000    0.03217    0.06963 =
         0.07116   -0.05244    0.02573   -0.01824
AFIX  43
H5A   2    0.135530    0.372968   -0.379478    11.00000   -1.20000
AFIX   0
C6    1    0.228381    0.373083   -0.330729    11.00000    0.02799    0.04504 =
         0.04425   -0.03387    0.01753   -0.01349
C7    1    0.282909    0.391428   -0.276639    11.00000    0.02731    0.04707 =
         0.03956   -0.03707    0.01322   -0.01526
AFIX  43
H7A   2    0.321977    0.383523   -0.267507    11.00000   -1.20000
AFIX   0
C8    1    0.234205    0.341625   -0.371663    11.00000    0.02251    0.02298 =
         0.03377   -0.02088    0.01429   -0.00293
O13   4    0.287531    0.333235   -0.358793    11.00000    0.02062    0.03724 =
         0.04566   -0.02795    0.01287   -0.00467
O14   4    0.183755    0.325797   -0.419048    11.00000    0.02387    0.01465 =
         0.03207   -0.01376    0.01402    0.00062
N1    3    0.110602    0.426972   -0.317034    11.00000    0.03955    0.10074 =
         0.10827   -0.06598    0.03849   -0.03013
N2    3    0.061816    0.409881   -0.355620    11.00000    0.04597    0.10380 =
         0.09378   -0.06085    0.04819   -0.03635
O15   4    0.031665    0.462581   -0.155281    11.00000    0.02983    0.02648 =
         0.01836   -0.00951    0.01597   -0.00403
O16   4   -0.051684    0.431980   -0.170790    11.00000    0.04211    0.05113 =
         0.03834   -0.03549    0.02808   -0.02684
C9    1   -0.011761    0.438855   -0.188063    11.00000    0.03490    0.03126 =
         0.02863   -0.01792    0.02153   -0.01699
C10   1   -0.014417    0.416693   -0.247588    11.00000    0.04024    0.04148 =
         0.04290   -0.03315    0.02574   -0.01968
C11   1    0.026560    0.422611   -0.270969    11.00000    0.04182    0.06908 =
         0.06434   -0.04575    0.03882   -0.03041
AFIX  43
H11A  2    0.057433    0.441154   -0.247929    11.00000   -1.20000
AFIX   0
C12   1    0.022995    0.401763   -0.327628    11.00000    0.04485    0.08626 =
         0.07892   -0.05182    0.04301   -0.03505
C13   1   -0.024791    0.376490   -0.363756    11.00000    0.03908    0.06817 =
         0.06600   -0.04145    0.03748   -0.03012
AFIX  43
H13A  2   -0.027778    0.362441   -0.402730    11.00000   -1.20000
AFIX   0
C14   1   -0.068722    0.371033   -0.344628    11.00000    0.03671    0.04413 =
         0.04548   -0.03139    0.02730   -0.02129
C15   1   -0.065256    0.390986   -0.287270    11.00000    0.03793    0.03583 =
         0.04083   -0.02911    0.02438   -0.02125
AFIX  43
H15   2   -0.095403    0.387818   -0.274541    11.00000   -1.20000
AFIX   0
C16   1   -0.116276    0.342550   -0.383473    11.00000    0.03014    0.03371 =
         0.03195   -0.01762    0.02016   -0.01801
O17   4   -0.157760    0.336894   -0.367155    11.00000    0.03402    0.04545 =
         0.03663   -0.03371    0.02640   -0.02958
O18   4   -0.114080    0.325306   -0.432590    11.00000    0.02363    0.01821 =
         0.02453   -0.01586    0.01334   -0.01040
O19   4    0.139275    0.536578   -0.023789    11.00000    0.01472    0.01027 =
         0.01959   -0.00634    0.01034   -0.00352
O20   4    0.144555    0.566992    0.069357    11.00000    0.03001    0.04749 =
         0.05050   -0.03075    0.03197   -0.02979
C17   1    0.165330    0.559306    0.031820    11.00000    0.01924    0.02669 =
         0.03576   -0.01357    0.01773   -0.01234
C18   1    0.227651    0.574835    0.053487    11.00000    0.01960    0.03176 =
         0.03571   -0.01285    0.01976   -0.00990
C19   1    0.246046    0.603287    0.100122    11.00000    0.02319    0.04725 =
         0.05413   -0.03141    0.02674   -0.01392
AFIX  43
H19A  2    0.219562    0.613048    0.114600    11.00000   -1.20000
AFIX   0
C20   1    0.305598    0.618538    0.127426    11.00000    0.02204    0.05343 =
         0.05983   -0.04195    0.02648   -0.01805
C21   1    0.343964    0.604850    0.106729    11.00000    0.01772    0.04735 =
         0.05444   -0.03383    0.02362   -0.01556
AFIX  43
H21A  2    0.383573    0.615485    0.124364    11.00000   -1.20000
AFIX   0
C22   1    0.323382    0.574758    0.058880    11.00000    0.01771    0.03505 =
         0.03852   -0.02160    0.01946   -0.00778
C23   1    0.264296    0.560950    0.029376    11.00000    0.02093    0.02424 =
         0.03553   -0.00808    0.02152   -0.00538
AFIX  43
H23A  2    0.248991    0.542199   -0.006935    11.00000   -1.20000
AFIX   0
C24   1    0.366109    0.558076    0.038021    11.00000    0.01723    0.02840 =
         0.03916   -0.01283    0.02162   -0.00860
O21   4    0.343139    0.536139   -0.014369    11.00000    0.01879    0.00512 =
         0.02120   -0.00510    0.01335   -0.00576
O22   4    0.423272    0.567609    0.078519    11.00000    0.01669    0.04590 =
         0.04729   -0.03311    0.01929   -0.01344
N3    3    0.322607    0.648001    0.179126    11.00000    0.03482    0.06575 =
         0.07099   -0.05660    0.02719   -0.02276
N4    3    0.375018    0.659911    0.205542    11.00000    0.03481    0.06732 =
         0.07099   -0.05691    0.02495   -0.02182
O23   4    0.576238    0.713212    0.367971    11.00000    0.01714    0.03905 =
         0.04381   -0.01810    0.01551   -0.00469
O24   4    0.567803    0.759416    0.432223    11.00000    0.00407    0.01321 =
         0.01549   -0.00384    0.00029   -0.00381
C25   1    0.544977    0.733300    0.383559    11.00000    0.01192    0.03003 =
         0.03112   -0.00681    0.01283   -0.00906
C26   1    0.478521    0.723106    0.350404    11.00000    0.00962    0.03326 =
         0.03893   -0.01577    0.01331   -0.00943
C27   1    0.456904    0.698992    0.296156    11.00000    0.01780    0.05172 =
         0.05123   -0.03098    0.01917   -0.01354
AFIX  43
H27A  2    0.482516    0.690272    0.279559    11.00000   -1.20000
AFIX   0
C28   1    0.395274    0.686425    0.263331    11.00000    0.02470    0.05897 =
         0.05567   -0.03955    0.02401   -0.01960
C29   1    0.359983    0.696539    0.291316    11.00000    0.01766    0.04797 =
         0.05104   -0.03213    0.02215   -0.01978
AFIX  43
H29A  2    0.319601    0.686592    0.271561    11.00000   -1.20000
AFIX   0
C30   1    0.384200    0.721526    0.348933    11.00000    0.01342    0.02853 =
         0.03401   -0.01497    0.01406   -0.00769
C31   1    0.443863    0.735549    0.378901    11.00000    0.01389    0.03032 =
         0.03059   -0.00723    0.01536   -0.00748
AFIX  43
H31   2    0.460411    0.753067    0.417599    11.00000   -1.20000
AFIX   0
C32   1    0.345643    0.731478    0.380951    11.00000    0.01346    0.02874 =
         0.03399   -0.00864    0.01976   -0.00555
O25   4    0.364379    0.759014    0.423003    11.00000    0.01609    0.01409 =
         0.01916   -0.00149    0.01068    0.00345
O26   4    0.300188    0.712284    0.362599    11.00000    0.02865    0.04136 =
         0.04175   -0.02364    0.03132   -0.01479

HKLF 5

REM  HWG7_31b.res in C2/m
REM R1 =  0.0848 for   15930 Fo > 4sig(Fo)  and  0.1311 for all   22502 data
REM    678 parameters refined using   1202 restraints

END

WGHT      0.1426    508.3010

REM Highest difference peak  2.918,  deepest hole -1.470,  1-sigma level  0.287
Q1    1   0.2094  0.2784 -0.5066  11.00000  0.05    2.92
Q2    1   0.5613  0.5000  0.0540  10.50000  0.05    2.79
Q3    1  -0.0197  0.5463 -0.0922  11.00000  0.05    2.71
Q4    1   0.0124  0.5000 -0.0643  10.50000  0.05    2.67
Q5    1   0.3874  0.2206 -0.4985  11.00000  0.05    2.67
Q6    1   0.3123  0.2058 -0.4110  11.00000  0.05    2.66
Q7    1   0.4373  0.5481 -0.0887  11.00000  0.05    2.64
Q8    1   0.2684  0.2955 -0.4067  11.00000  0.05    2.63
Q9    1   0.3338  0.5000 -0.0604  10.50000  0.05    2.56
Q10   1   0.1088  0.5000 -0.0581  10.50000  0.05    2.46
Q11   1   0.1195  0.5462  0.0894  11.00000  0.05    2.43
Q12   1   0.2804  0.7091  0.3934  11.00000  0.05    2.41
Q13   1   0.6293  0.7070  0.4034  11.00000  0.05    2.40
Q14   1   0.4590  0.5513  0.0808  11.00000  0.05    2.31
Q15   1   0.0488  0.5000  0.0624  10.50000  0.05    2.12
Q16   1   0.5100  0.5000  0.0512  10.50000  0.05    2.09
Q17   1   0.2691  0.2778 -0.4920  11.00000  0.05    2.04
Q18   1  -0.2132  0.3912 -0.4972  11.00000  0.05    1.94
Q19   1   0.3887  0.5000  0.1418  10.50000  0.05    1.88
Q20   1   0.3353  0.5000 -0.2797  10.50000  0.05    1.86
;
_shelx_res_checksum   12151

_shelx_hkl_file
;
  -4   4   2 -5.0247 11.2123  -2
   4   0   0 -5.0247 11.2123   1
   6   0   0 521.912 10.0457   1
  -8   0   7 87.9046 5.48523  -3
   8   0   0 87.9046 5.48523   1
 -10   0   9 1173.32 22.5755  -3
  10   0   0 1173.32 22.5755   1
 -12   0  11 923.698 27.4858  -3
  12   0   0 923.698 27.4858   1
 -14   0  13 371.907 23.4789  -3
  14   0   0 371.907 23.4789   1
 -16   0  14 1034.66 52.0293  -3
 -16  14   7 1034.66 52.0293  -2
  16   0   0 1034.66 52.0293   1
 -18   0  16 1785.79 57.2887  -3
 -18  16   8 1785.79 57.2887  -2
  18   0   0 1785.79 57.2887   1
 -20   0  18 756.793 26.7930  -3
 -20  18   9 756.793 26.7930  -2
  20   0   0 756.793 26.7930   1
 -22   0  20 335.770 22.2287  -3
 -22  20  10 335.770 22.2287  -2
  22   0   0 335.770 22.2287   1
 -24   0  22 43.7991 12.2646  -3
 -24  22  11 43.7991 12.2646  -2
  24   0   0 43.7991 12.2646   1
  -3   3   1 22.0898 9.98514  -2
   3   1   0 22.0898 9.98514   1
  -3   3   2 44.5043 6.62981  -2
   3   1   0 44.5043 6.62981   1
  -5   5   2 373.655 23.7113  -2
   5   1   0 373.655 23.7113   1
  -7   1   6 1430.95 47.1768  -3
   7   1   0 1430.95 47.1768   1
  -9   1   8 1334.52 25.3502  -3
   9   1   0 1334.52 25.3502   1
 -11   1  10 612.174 12.3798  -3
  11   1   0 612.174 12.3798   1
 -13   1  12 134.663 5.83675  -3
  13   1   0 134.663 5.83675   1
 -17   1  15 -9.8450 9.60915  -3
 -17  15   7 -9.8450 9.60915  -2
  17   1   0 -9.8450 9.60915   1
 -17   1  15 -3.1578 9.54929  -3
 -17  15   8 -3.1578 9.54929  -2
  17   1   0 -3.1578 9.54929   1
 -19   1  17 131.672 10.6565  -3
 -19  17   8 131.672 10.6565  -2
  19   1   0 131.672 10.6565   1
 -19   1  17 124.689 10.3479  -3
 -19  17   9 124.689 10.3479  -2
  19   1   0 124.689 10.3479   1
 -21   1  19 19.0505 8.41182  -3
 -21  19   9 19.0505 8.41182  -2
  21   1   0 19.0505 8.41182   1
 -21   1  19 23.6568 7.82648  -3
 -21  19  10 23.6568 7.82648  -2
  21   1   0 23.6568 7.82648   1
 -23   1  21 186.761 13.7372  -3
 -23  21  11 186.761 13.7372  -2
  23   1   0 186.761 13.7372   1
 -23   1  21 199.101 13.8904  -3
 -23  21  10 199.101 13.8904  -2
  23   1   0 199.101 13.8904   1
 -25   1  23 0.54887 13.2495  -3
 -25  23  11 0.54887 13.2495  -2
  25   1   0 0.54887 13.2495   1
 -25   1  23 4.58425 13.1942  -3
 -25  23  12 4.58425 13.1942  -2
  25   1   0 4.58425 13.1942   1
   2   2   0 5629.84 132.260   1
  -4   4   1 147.676 5.74310  -2
   4   2   0 147.676 5.74310   1
  -4   4   3 193.354 12.4939  -2
   4   2   0 193.354 12.4939   1
   6   2   0 185.714 3.73343   1
  -8   2   7 19.1833 3.64933  -3
   8   2   0 19.1833 3.64933   1
 -10   2   9 472.042 7.11206  -3
  10   2   0 472.042 7.11206   1
 -12   2  11 635.885 12.1061  -3
  12   2   0 635.885 12.1061   1
 -14   2  13 443.810 14.0714  -3
  14   2   0 443.810 14.0714   1
 -16  14   6 36.3132 11.7592  -2
  16   2   0 36.3132 11.7592   1
 -18   2  16 53.8518 9.85470  -3
 -18  16   7 53.8518 9.85470  -2
  18   2   0 53.8518 9.85470   1
 -18   2  16 55.7278 10.0004  -3
 -18  16   9 55.7278 10.0004  -2
  18   2   0 55.7278 10.0004   1
 -20   2  18 145.960 9.91091  -3
 -20  18  10 145.960 9.91091  -2
  20   2   0 145.960 9.91091   1
 -20   2  18 132.000 9.48104  -3
 -20  18   8 132.000 9.48104  -2
  20   2   0 132.000 9.48104   1
 -22   2  20 226.766 13.3157  -3
 -22  20  11 226.766 13.3157  -2
  22   2   0 226.766 13.3157   1
 -22   2  20 238.048 18.6115  -3
 -22  20   9 238.048 18.6115  -2
  22   2   0 238.048 18.6115   1
 -24   2  22 194.951 14.7770  -3
 -24  22  12 194.951 14.7770  -2
  24   2   0 194.951 14.7770   1
 -24   2  22 211.707 15.3270  -3
 -24  22  10 211.707 15.3270  -2
  24   2   0 211.707 15.3270   1
   3   3   0 7.17948 2.76267  -2
   3   3   0 7.17948 2.76267   1
  -3   3   3 5.38766 5.39180  -3
   3   3   0 5.38766 5.39180   1
  -5   5   1 85.1574 5.51205  -2
   5   3   0 85.1574 5.51205   1
  -7   3   6 305.193 10.4565  -3
   7   3   0 305.193 10.4565   1
  -9   3   8 536.477 10.4911  -3
   9   3   0 536.477 10.4911   1
 -11   3  10 151.817 4.80990  -3
  11   3   0 151.817 4.80990   1
 -13   3  12 268.501 8.34261  -3
  13   3   0 268.501 8.34261   1
 -15  13   5 584.466 27.3698  -2
  15   3   0 584.466 27.3698   1
 -17   3  15 163.817 11.9911  -3
 -17  15   6 163.817 11.9911  -2
  17   3   0 163.817 11.9911   1
 -17   3  15 134.269 15.7371  -3
 -17  15   9 134.269 15.7371  -2
  17   3   0 134.269 15.7371   1
 -19   3  17 54.2158 9.75002  -3
 -19  17   7 54.2158 9.75002  -2
  19   3   0 54.2158 9.75002   1
 -19   3  17 56.9033 9.40574  -3
 -19  17  10 56.9033 9.40574  -2
  19   3   0 56.9033 9.40574   1
 -21   3  19 19.9461 7.79467  -3
 -21  19  11 19.9461 7.79467  -2
  21   3   0 19.9461 7.79467   1
 -21   3  19 36.5287 8.06728  -3
 -21  19   8 36.5287 8.06728  -2
  21   3   0 36.5287 8.06728   1
 -23   3  21 126.890 12.4702  -3
 -23  21  12 126.890 12.4702  -2
  23   3   0 126.890 12.4702   1
 -23   3  21 119.408 12.4029  -3
 -23  21   9 119.408 12.4029  -2
  23   3   0 119.408 12.4029   1
 -25   3  23 329.955 18.5016  -3
 -25  23  13 329.955 18.5016  -2
  25   3   0 329.955 18.5016   1
 -25   3  23 387.377 20.1881  -3
 -25  23  10 387.377 20.1881  -2
  25   3   0 387.377 20.1881   1
   0   4   0 8237.75 244.213  -3
   0   0   2 8237.75 244.213  -2
   0   4   0 8237.75 244.213   1
  -2   4   2 81.7379 6.18589  -3
   2   2   1 81.7379 6.18589  -2
   2   4   0 81.7379 6.18589   1
  -2   4   2 65.3399 4.94638  -3
  -2   2   3 65.3399 4.94638  -2
   2   4   0 65.3399 4.94638   1
   2   2   1 40.4476 12.8962  -2
   2   4   0 40.4476 12.8962   1
  -2   2   3 54.5214 7.10018  -2
   2   4   0 54.5214 7.10018   1
   4   4   0 1031.26 33.0389  -2
   4   4   0 1031.26 33.0389   1
   6   4   0 60.4716 1.90581   1
  -8   4   7 121.197 3.95441  -3
   8   4   0 121.197 3.95441   1
 -10   4   9 405.406 6.28070  -3
  10   4   0 405.406 6.28070   1
 -12   4  11 252.396 7.49001  -3
  12   4   0 252.396 7.49001   1
 -14   4  13 126.905 8.05000  -3
  14   4   0 126.905 8.05000   1
 -18   4  16 608.050 31.0990  -3
 -18  16  10 608.050 31.0990  -2
  18   4   0 608.050 31.0990   1
 -18   4  16 481.683 19.2470  -3
 -18  16   6 481.683 19.2470  -2
  18   4   0 481.683 19.2470   1
 -20   4  18 18.7323 7.93856  -3
 -20  18  11 18.7323 7.93856  -2
  20   4   0 18.7323 7.93856   1
 -20   4  18 32.0019 8.00735  -3
 -20  18   7 32.0019 8.00735  -2
  20   4   0 32.0019 8.00735   1
 -22   4  20 190.679 16.3848  -3
 -22  20   8 190.679 16.3848  -2
  22   4   0 190.679 16.3848   1
 -22   4  20 199.516 18.6073  -3
 -22  20  12 199.516 18.6073  -2
  22   4   0 199.516 18.6073   1
 -24   4  22 8.02169 12.2143  -3
 -24  22   9 8.02169 12.2143  -2
  24   4   0 8.02169 12.2143   1
 -24   4  22 -7.9410 11.9906  -3
 -24  22  13 -7.9410 11.9906  -2
  24   4   0 -7.9410 11.9906   1
  -1   5   1 350.616 6.81022  -3
  -1   1   3 350.616 6.81022  -2
   1   5   0 350.616 6.81022   1
  -1   5   1 357.786 8.09953  -3
   1   1   2 357.786 8.09953  -2
   1   5   0 357.786 8.09953   1
  -3   5   3 30.2105 6.23297  -3
  -3   3   4 30.2105 6.23297  -2
   3   5   0 30.2105 6.23297   1
   3   3   1 8.17738 18.0592  -2
   3   5   0 8.17738 18.0592   1
  -3   3   4 24.5022 9.26846  -2
   3   5   0 24.5022 9.26846   1
   5   5   0 181.861 11.9263  -2
   5   5   0 181.861 11.9263   1
  -7   5   6 35.7591 4.44385  -3
   7   5   0 35.7591 4.44385   1
  -9   5   8 103.384 3.52832  -3
   9   5   0 103.384 3.52832   1
 -11   5  10 278.278 5.26142  -3
  11   5   0 278.278 5.26142   1
 -13   5  12 499.058 11.0917  -3
  13   5   0 499.058 11.0917   1
 -15  13   9 63.4671 5.20476  -2
  15   5   0 63.4671 5.20476   1
 -15  13   4 96.9428 9.81006  -2
  15   5   0 96.9428 9.81006   1
 -17   5  15 11.1726 10.1262  -3
 -17  15   5 11.1726 10.1262  -2
  17   5   0 11.1726 10.1262   1
 -17   5  15 -8.0751 14.4569  -3
 -17  15  10 -8.0751 14.4569  -2
  17   5   0 -8.0751 14.4569   1
 -19   5  17 -1.0409 8.02404  -3
 -19  17  11 -1.0409 8.02404  -2
  19   5   0 -1.0409 8.02404   1
 -19   5  17 9.65079 8.54358  -3
 -19  17   6 9.65079 8.54358  -2
  19   5   0 9.65079 8.54358   1
 -21   5  19 95.1547 13.0513  -3
 -21  19  12 95.1547 13.0513  -2
  21   5   0 95.1547 13.0513   1
 -21   5  19 129.630 14.9485  -3
 -21  19   7 129.630 14.9485  -2
  21   5   0 129.630 14.9485   1
 -23   5  21 300.799 16.0803  -3
 -23  21  13 300.799 16.0803  -2
  23   5   0 300.799 16.0803   1
 -23   5  21 300.466 16.1971  -3
 -23  21   8 300.466 16.1971  -2
  23   5   0 300.466 16.1971   1
 -25   5  23 102.007 19.9633  -3
 -25  23  14 102.007 19.9633  -2
  25   5   0 102.007 19.9633   1
 -25   5  23 161.057 15.7409  -3
 -25  23   9 161.057 15.7409  -2
  25   5   0 161.057 15.7409   1
   0   6   0 693.866 12.0813  -3
   0   0   3 693.866 12.0813  -2
   0   6   0 693.866 12.0813   1
  -2   6   2 68.9471 5.64901  -3
  -2   2   4 68.9471 5.64901  -2
   2   6   0 68.9471 5.64901   1
  -2   6   2 67.8090 7.25138  -3
   2   2   2 67.8090 7.25138  -2
   2   6   0 67.8090 7.25138   1
   4   4   1 679.959 19.5613  -2
   4   6   0 679.959 19.5613   1
  -4   6   4 681.469 40.7084  -3
   4   6   0 681.469 40.7084   1
  -4   6   4 1027.20 54.3520  -3
  -4   4   5 1027.20 54.3520  -2
   4   6   0 1027.20 54.3520   1
   6   6   0 243.394 4.28422   1
  -8   6   7 75.2455 3.53826  -3
   8   6   0 75.2455 3.53826   1
 -10   6   9 170.624 3.49320  -3
  10   6   0 170.624 3.49320   1
 -12   6  11 283.888 7.01238  -3
  12   6   0 283.888 7.01238   1
 -14   6  13 81.5456 4.96050  -3
  14   6   0 81.5456 4.96050   1
 -18   6  16 34.3652 13.7763  -3
 -18  16  11 34.3652 13.7763  -2
  18   6   0 34.3652 13.7763   1
 -18   6  16 39.6213 9.23268  -3
 -18  16   5 39.6213 9.23268  -2
  18   6   0 39.6213 9.23268   1
 -20   6  18 39.7261 7.86006  -3
 -20  18   6 39.7261 7.86006  -2
  20   6   0 39.7261 7.86006   1
 -20   6  18 32.7117 7.67414  -3
 -20  18  12 32.7117 7.67414  -2
  20   6   0 32.7117 7.67414   1
 -22   6  20 6.38995 8.81469  -3
 -22  20  13 6.38995 8.81469  -2
  22   6   0 6.38995 8.81469   1
 -22   6  20 17.6331 14.1607  -3
 -22  20   7 17.6331 14.1607  -2
  22   6   0 17.6331 14.1607   1
 -24   6  22 55.9925 13.1340  -3
 -24  22   8 55.9925 13.1340  -2
  24   6   0 55.9925 13.1340   1
 -24   6  22 58.3895 12.5514  -3
 -24  22  14 58.3895 12.5514  -2
  24   6   0 58.3895 12.5514   1
  -1   7   1 -0.3993 3.55617  -3
   1   1   3 -0.3993 3.55617  -2
   1   7   0 -0.3993 3.55617   1
  -1   7   1 4.55643 2.77693  -3
  -1   1   4 4.55643 2.77693  -2
   1   7   0 4.55643 2.77693   1
  -3   7   3 497.555 16.0909  -3
  -3   3   5 497.555 16.0909  -2
   3   7   0 497.555 16.0909   1
  -3   3   5 314.156 18.0611  -2
   3   7   0 314.156 18.0611   1
  -3   7   3 543.578 26.9487  -3
   3   3   2 543.578 26.9487  -2
   3   7   0 543.578 26.9487   1
   5   5   1 44.7030 5.65261  -2
   5   7   0 44.7030 5.65261   1
  -7   7   6 10.0840 5.01339  -3
   7   7   0 10.0840 5.01339   1
  -9   7   8 74.5864 3.44036  -3
   9   7   0 74.5864 3.44036   1
 -11   7  10 296.599 6.35878  -3
  11   7   0 296.599 6.35878   1
 -13   7  12 607.460 13.1066  -3
  13   7   0 607.460 13.1066   1
 -15  13  10 489.730 22.8579  -2
  15   7   0 489.730 22.8579   1
 -17   7  15 32.5706 7.47261  -3
 -17  15   4 32.5706 7.47261  -2
  17   7   0 32.5706 7.47261   1
 -17   7  15 49.4705 15.1552  -3
 -17  15  11 49.4705 15.1552  -2
  17   7   0 49.4705 15.1552   1
 -19   7  17 10.0051 8.65454  -3
 -19  17   5 10.0051 8.65454  -2
  19   7   0 10.0051 8.65454   1
 -19   7  17 0.93487 12.5784  -3
 -19  17  12 0.93487 12.5784  -2
  19   7   0 0.93487 12.5784   1
 -21   7  19 27.3847 11.6941  -3
 -21  19  13 27.3847 11.6941  -2
  21   7   0 27.3847 11.6941   1
 -21   7  19 55.4567 13.5238  -3
 -21  19   6 55.4567 13.5238  -2
  21   7   0 55.4567 13.5238   1
 -23   7  21 337.489 17.5917  -3
 -23  21   7 337.489 17.5917  -2
  23   7   0 337.489 17.5917   1
 -23   7  21 336.703 17.1736  -3
 -23  21  14 336.703 17.1736  -2
  23   7   0 336.703 17.1736   1
 -25   7  23 518.081 23.9406  -3
 -25  23   8 518.081 23.9406  -2
  25   7   0 518.081 23.9406   1
 -25  23  15 354.400 25.2044  -2
  25   7   0 354.400 25.2044   1
   0   8   0 3586.96 57.5197  -3
   0   0   4 3586.96 57.5197  -2
   0   8   0 3586.96 57.5197   1
  -2   8   2 133.348 6.95663  -3
   2   2   3 133.348 6.95663  -2
   2   8   0 133.348 6.95663   1
  -2   8   2 127.267 6.31580  -3
  -2   2   5 127.267 6.31580  -2
   2   8   0 127.267 6.31580   1
  -4   8   4 378.871 14.7833  -3
  -4   4   6 378.871 14.7833  -2
   4   8   0 378.871 14.7833   1
  -4   8   4 409.349 21.8977  -3
   4   4   2 409.349 21.8977  -2
   4   8   0 409.349 21.8977   1
   4   4   2 194.803 26.9909  -2
   4   8   0 194.803 26.9909   1
  -4   4   6 279.098 18.0084  -2
   4   8   0 279.098 18.0084   1
   6   8   0 180.038 3.49692   1
  -8   8   7 74.5035 3.83430  -3
   8   8   0 74.5035 3.83430   1
 -10   8   9 32.4349 2.44054  -3
  10   8   0 32.4349 2.44054   1
 -12   8  11 370.755 8.73403  -3
  12   8   0 370.755 8.73403   1
 -14   8  13 287.415 8.86847  -3
  14   8   0 287.415 8.86847   1
 -18   8  16 -3.2131 8.99757  -3
 -18  16   4 -3.2131 8.99757  -2
  18   8   0 -3.2131 8.99757   1
 -18   8  16 -2.9019 13.8544  -3
 -18  16  12 -2.9019 13.8544  -2
  18   8   0 -2.9019 13.8544   1
 -20   8  18 217.247 15.8908  -3
 -20  18  13 217.247 15.8908  -2
  20   8   0 217.247 15.8908   1
 -20   8  18 238.255 12.6654  -3
 -20  18   5 238.255 12.6654  -2
  20   8   0 238.255 12.6654   1
 -22   8  20 141.920 11.0623  -3
 -22  20  14 141.920 11.0623  -2
  22   8   0 141.920 11.0623   1
 -22   8  20 161.054 15.6847  -3
 -22  20   6 161.054 15.6847  -2
  22   8   0 161.054 15.6847   1
 -24   8  22 -11.618 12.7291  -3
 -24  22   7 -11.618 12.7291  -2
  24   8   0 -11.618 12.7291   1
 -24   8  22 0.22578 11.8414  -3
 -24  22  15 0.22578 11.8414  -2
  24   8   0 0.22578 11.8414   1
  -1   9   1 0.21738 4.05770  -3
   1   1   4 0.21738 4.05770  -2
   1   9   0 0.21738 4.05770   1
  -1   9   1 8.58350 3.20598  -3
  -1   1   5 8.58350 3.20598  -2
   1   9   0 8.58350 3.20598   1
  -3   9   3 174.370 8.56390  -3
  -3   3   6 174.370 8.56390  -2
   3   9   0 174.370 8.56390   1
  -3   9   3 270.903 15.8880  -3
   3   3   3 270.903 15.8880  -2
   3   9   0 270.903 15.8880   1
  -5   9   5 630.687 44.8727  -3
  -5   5   7 630.687 44.8727  -2
   5   9   0 630.687 44.8727   1
  -5   5   7 452.190 24.7734  -2
   5   9   0 452.190 24.7734   1
   5   5   2 571.188 27.0921  -2
   5   9   0 571.188 27.0921   1
  -7   9   6 39.3382 4.29741  -3
   7   9   0 39.3382 4.29741   1
  -9   9   8 21.0856 3.21585  -3
   9   9   0 21.0856 3.21585   1
 -11   9  10 328.894 6.94084  -3
  11   9   0 328.894 6.94084   1
 -13   9  12 484.996 11.0582  -3
  13   9   0 484.996 11.0582   1
 -15  13   2 101.721 12.0132  -2
  15   9   0 101.721 12.0132   1
 -15  13  11 98.7059 8.69278  -2
  15   9   0 98.7059 8.69278   1
 -17   9  15 13.0271 14.1030  -3
 -17  15  12 13.0271 14.1030  -2
  17   9   0 13.0271 14.1030   1
 -17   9  15 34.4574 7.94118  -3
 -17  15   3 34.4574 7.94118  -2
  17   9   0 34.4574 7.94118   1
 -19   9  17 76.0626 14.1505  -3
 -19  17  13 76.0626 14.1505  -2
  19   9   0 76.0626 14.1505   1
 -19   9  17 80.0130 10.3279  -3
 -19  17   4 80.0130 10.3279  -2
  19   9   0 80.0130 10.3279   1
 -21   9  19 86.6569 9.30671  -3
 -21  19  14 86.6569 9.30671  -2
  21   9   0 86.6569 9.30671   1
 -21   9  19 80.6125 9.85114  -3
 -21  19   5 80.6125 9.85114  -2
  21   9   0 80.6125 9.85114   1
 -23   9  21 16.3754 10.7702  -3
 -23  21  15 16.3754 10.7702  -2
  23   9   0 16.3754 10.7702   1
 -23   9  21 16.5528 11.6172  -3
 -23  21   6 16.5528 11.6172  -2
  23   9   0 16.5528 11.6172   1
 -25   9  23 5.05183 13.9231  -3
 -25  23   7 5.05183 13.9231  -2
  25   9   0 5.05183 13.9231   1
 -25   9  23 4.52878 20.0308  -3
 -25  23  16 4.52878 20.0308  -2
  25   9   0 4.52878 20.0308   1
   0  10   0 22.8441 2.64609  -3
   0   0   5 22.8441 2.64609  -2
   0  10   0 22.8441 2.64609   1
  -2  10   2 2352.19 46.8678  -3
   2   2   4 2352.19 46.8678  -2
   2  10   0 2352.19 46.8678   1
  -2  10   2 2362.47 38.8095  -3
  -2   2   6 2362.47 38.8095  -2
   2  10   0 2362.47 38.8095   1
  -4   4   7 29.5046 11.0174  -2
   4  10   0 29.5046 11.0174   1
  -4  10   4 38.7843 19.4083  -3
  -4   4   7 38.7843 19.4083  -2
   4  10   0 38.7843 19.4083   1
  -6  10   5 339.359 23.4600  -3
   6  10   0 339.359 23.4600   1
  -8  10   7 52.4519 3.19726  -3
   8  10   0 52.4519 3.19726   1
 -10  10   9 34.8096 2.48696  -3
  10  10   0 34.8096 2.48696   1
 -12  10  11 601.626 13.0012  -3
  12  10   0 601.626 13.0012   1
 -14  10  13 811.921 22.3398  -3
  14  10   0 811.921 22.3398   1
 -16  14  12 11.2706 11.8056  -2
  16  10   0 11.2706 11.8056   1
 -16  14   2 1.95845 10.3233  -2
  16  10   0 1.95845 10.3233   1
 -16  10  14 -7.1288 8.79719  -3
 -16  14  12 -7.1288 8.79719  -2
  16  10   0 -7.1288 8.79719   1
 -18  10  16 215.689 13.0563  -3
 -18  16   3 215.689 13.0563  -2
  18  10   0 215.689 13.0563   1
 -18  10  16 181.066 17.9717  -3
 -18  16  13 181.066 17.9717  -2
  18  10   0 181.066 17.9717   1
 -20  10  18 42.7151 11.0588  -3
 -20  18  14 42.7151 11.0588  -2
  20  10   0 42.7151 11.0588   1
 -20  10  18 38.3229 8.91739  -3
 -20  18   4 38.3229 8.91739  -2
  20  10   0 38.3229 8.91739   1
 -22  10  20 94.3477 10.4282  -3
 -22  20  15 94.3477 10.4282  -2
  22  10   0 94.3477 10.4282   1
 -22  10  20 102.810 15.4390  -3
 -22  20   5 102.810 15.4390  -2
  22  10   0 102.810 15.4390   1
 -24  10  22 -2.0792 12.1143  -3
 -24  22  16 -2.0792 12.1143  -2
  24  10   0 -2.0792 12.1143   1
 -24  10  22 -10.277 13.1564  -3
 -24  22   6 -10.277 13.1564  -2
  24  10   0 -10.277 13.1564   1
  -1  11   1 133.906 5.85588  -3
   1   1   5 133.906 5.85588  -2
   1  11   0 133.906 5.85588   1
  -1  11   1 147.093 4.81330  -3
  -1   1   6 147.093 4.81330  -2
   1  11   0 147.093 4.81330   1
  -3  11   3 1686.41 37.7556  -3
  -3   3   7 1686.41 37.7556  -2
   3  11   0 1686.41 37.7556   1
  -3  11   3 1755.51 81.4804  -3
   3   3   4 1755.51 81.4804  -2
   3  11   0 1755.51 81.4804   1
  -5   5   8 624.279 20.1689  -2
   5  11   0 624.279 20.1689   1
   5   5   3 705.185 22.9790  -2
   5  11   0 705.185 22.9790   1
  -5  11   5 721.843 47.9497  -3
  -5   5   8 721.843 47.9497  -2
   5  11   0 721.843 47.9497   1
  -7  11   6 228.958 6.04875  -3
   7  11   0 228.958 6.04875   1
  -9  11   8 82.7618 3.39283  -3
   9  11   0 82.7618 3.39283   1
 -11  11  10 27.0037 3.24999  -3
  11  11   0 27.0037 3.24999   1
 -13  11  12 217.177 6.78575  -3
  13  11   0 217.177 6.78575   1
 -15  13  12 94.4673 9.40941  -2
  15  11   0 94.4673 9.40941   1
 -17  11  15 64.5346 8.63754  -3
 -17  15   2 64.5346 8.63754  -2
  17  11   0 64.5346 8.63754   1
 -17  11  15 75.1248 8.61162  -3
 -17  15  13 75.1248 8.61162  -2
  17  11   0 75.1248 8.61162   1
 -19  11  17 1.94077 9.22203  -3
 -19  17   3 1.94077 9.22203  -2
  19  11   0 1.94077 9.22203   1
 -19  11  17 5.78164 11.6435  -3
 -19  17  14 5.78164 11.6435  -2
  19  11   0 5.78164 11.6435   1
 -21  11  19 597.482 22.8542  -3
 -21  19   4 597.482 22.8542  -2
  21  11   0 597.482 22.8542   1
 -21  11  19 508.598 27.3110  -3
 -21  19  15 508.598 27.3110  -2
  21  11   0 508.598 27.3110   1
 -23  11  21 41.5242 10.9973  -3
 -23  21  16 41.5242 10.9973  -2
  23  11   0 41.5242 10.9973   1
 -23  11  21 38.3818 11.9993  -3
 -23  21   5 38.3818 11.9993  -2
  23  11   0 38.3818 11.9993   1
 -25  23   6 156.043 25.1421  -2
  25  11   0 156.043 25.1421   1
   0  12   0 6238.57 99.2490  -3
   0   0   6 6238.57 99.2490  -2
   0  12   0 6238.57 99.2490   1
  -2  12   2 187.473 5.99367  -3
  -2   2   7 187.473 5.99367  -2
   2  12   0 187.473 5.99367   1
  -2  12   2 139.618 6.72973  -3
   2   2   5 139.618 6.72973  -2
   2  12   0 139.618 6.72973   1
  -4  12   4 691.770 46.5516  -3
  -4   4   8 691.770 46.5516  -2
   4  12   0 691.770 46.5516   1
  -4   4   8 556.761 29.3135  -2
   4  12   0 556.761 29.3135   1
  -4  12   4 731.526 36.4324  -3
   4   4   4 731.526 36.4324  -2
   4  12   0 731.526 36.4324   1
  -6  12   5 940.193 54.5281  -3
   6  12   0 940.193 54.5281   1
  -8  12   7 138.025 4.76218  -3
   8  12   0 138.025 4.76218   1
 -10  12   9 52.2217 2.92406  -3
  10  12   0 52.2217 2.92406   1
 -12  12  11 1297.06 25.9567  -3
  12  12   0 1297.06 25.9567   1
 -14  12  13 266.547 11.6647  -3
  14  12   0 266.547 11.6647   1
 -14  12  13 598.719 32.1951  -3
  14  14   0 598.719 32.1951  -2
  14  12   0 598.719 32.1951   1
 -16  12  14 101.454 11.5619  -3
 -16  14  13 101.454 11.5619  -2
  16  12   0 101.454 11.5619   1
 -18  12  16 5.62151 13.8086  -3
 -18  16  14 5.62151 13.8086  -2
  18  12   0 5.62151 13.8086   1
 -18  12  16 12.7042 9.57197  -3
 -18  16   2 12.7042 9.57197  -2
  18  12   0 12.7042 9.57197   1
 -20  12  18 466.216 27.8614  -3
 -20  18   3 466.216 27.8614  -2
  20  12   0 466.216 27.8614   1
 -20  12  18 420.281 23.5725  -3
 -20  18  15 420.281 23.5725  -2
  20  12   0 420.281 23.5725   1
 -22  12  20 11.7802 13.7701  -3
 -22  20  16 11.7802 13.7701  -2
  22  12   0 11.7802 13.7701   1
 -22  12  20 0.37234 11.7208  -3
 -22  20   4 0.37234 11.7208  -2
  22  12   0 0.37234 11.7208   1
 -24  12  22 4.91114 12.1606  -3
 -24  22  17 4.91114 12.1606  -2
  24  12   0 4.91114 12.1606   1
 -24  12  22 4.38473 13.2560  -3
 -24  22   5 4.38473 13.2560  -2
  24  12   0 4.38473 13.2560   1
  -1  13   1 159.305 5.35943  -3
   1   1   6 159.305 5.35943  -2
   1  13   0 159.305 5.35943   1
  -1  13   1 188.389 5.74829  -3
  -1   1   7 188.389 5.74829  -2
   1  13   0 188.389 5.74829   1
  -3  13   3 22.0166 6.75356  -3
   3   3   5 22.0166 6.75356  -2
   3  13   0 22.0166 6.75356   1
  -3  13   3 -6.0890 7.01168  -3
  -3   3   8 -6.0890 7.01168  -2
   3  13   0 -6.0890 7.01168   1
   5   5   4 1011.24 57.2772  -2
   5  13   0 1011.24 57.2772   1
  -5   5   9 728.189 22.2017  -2
   5  13   0 728.189 22.2017   1
  -5  13   5 984.325 57.4503  -3
  -5   5   9 984.325 57.4503  -2
   5  13   0 984.325 57.4503   1
  -7  13   6 717.357 13.5533  -3
   7  13   0 717.357 13.5533   1
  -9  13   8 473.740 8.04893  -3
   9  13   0 473.740 8.04893   1
 -11  13  10 104.066 5.05142  -3
  11  13   0 104.066 5.05142   1
 -13  13  12 45.0516 5.47256  -3
  13  13   0 45.0516 5.47256   1
 -15  13  13 -8.3431 6.95115  -2
  15  13   0 -8.3431 6.95115   1
  15  13   0 2.93970 12.0928  -2
  15  13   0 2.93970 12.0928   1
 -17  13  15 52.3284 9.24356  -3
 -17  15  14 52.3284 9.24356  -2
  17  13   0 52.3284 9.24356   1
 -17  13  15 80.4538 9.23698  -3
 -17  15   1 80.4538 9.23698  -2
  17  13   0 80.4538 9.23698   1
 -19  13  17 320.411 20.5379  -3
 -19  17  15 320.411 20.5379  -2
  19  13   0 320.411 20.5379   1
 -19  13  17 306.715 15.6049  -3
 -19  17   2 306.715 15.6049  -2
  19  13   0 306.715 15.6049   1
 -21  13  19 11.3271 11.5445  -3
 -21  19  16 11.3271 11.5445  -2
  21  13   0 11.3271 11.5445   1
 -21  13  19 10.0736 8.60557  -3
 -21  19   3 10.0736 8.60557  -2
  21  13   0 10.0736 8.60557   1
 -23  13  21 253.957 16.3091  -3
 -23  21   4 253.957 16.3091  -2
  23  13   0 253.957 16.3091   1
 -23  13  21 164.240 13.3906  -3
 -23  21  17 164.240 13.3906  -2
  23  13   0 164.240 13.3906   1
   0  14   0 3489.80 56.7170  -3
   0   0   7 3489.80 56.7170  -2
   0  14   0 3489.80 56.7170   1
  -2  14   2 1276.10 22.7162  -3
  -2   2   8 1276.10 22.7162  -2
   2  14   0 1276.10 22.7162   1
  -2  14   2 1345.64 26.8019  -3
   2   2   6 1345.64 26.8019  -2
   2  14   0 1345.64 26.8019   1
  -4  14   4 271.882 15.8356  -3
   4   4   5 271.882 15.8356  -2
   4  14   0 271.882 15.8356   1
  -6  14   5 582.532 30.2712  -3
   6  14   0 582.532 30.2712   1
  -8  14   7 67.9320 5.38969  -3
   8  14   0 67.9320 5.38969   1
 -10  14   9 88.6123 3.78230  -3
  10  14   0 88.6123 3.78230   1
 -12  14  11 369.917 9.21421  -3
  12  14   0 369.917 9.21421   1
 -14  14  13 363.582 21.4669  -3
  14  14   0 363.582 21.4669   1
 -16  14  14 -14.848 12.6684  -2
  16  14   0 -14.848 12.6684   1
  16  14   0 -20.401 11.9828  -2
  16  14   0 -20.401 11.9828   1
 -18  14  16 779.799 38.1434  -3
 -18  16  15 779.799 38.1434  -2
  18  14   0 779.799 38.1434   1
 -18  14  16 879.168 25.1814  -3
 -18  16   1 879.168 25.1814  -2
  18  14   0 879.168 25.1814   1
 -20  14  18 122.667 13.6180  -3
 -20  18  16 122.667 13.6180  -2
  20  14   0 122.667 13.6180   1
 -20  14  18 92.8041 9.83117  -3
 -20  18   2 92.8041 9.83117  -2
  20  14   0 92.8041 9.83117   1
 -22  14  20 -14.173 13.8956  -3
 -22  20   3 -14.173 13.8956  -2
  22  14   0 -14.173 13.8956   1
 -22  14  20 -6.5520 13.8017  -3
 -22  20  17 -6.5520 13.8017  -2
  22  14   0 -6.5520 13.8017   1
 -24  14  22 -17.801 12.1056  -3
 -24  22  18 -17.801 12.1056  -2
  24  14   0 -17.801 12.1056   1
 -24  14  22 -18.516 23.1265  -3
 -24  22   4 -18.516 23.1265  -2
  24  14   0 -18.516 23.1265   1
  -1  15   1 175.991 6.76841  -3
   1   1   7 175.991 6.76841  -2
   1  15   0 175.991 6.76841   1
  -1  15   1 206.068 6.14336  -3
  -1   1   8 206.068 6.14336  -2
   1  15   0 206.068 6.14336   1
  -3  15   3 1406.02 35.2633  -3
   3   3   6 1406.02 35.2633  -2
   3  15   0 1406.02 35.2633   1
  -3  15   3 1415.92 27.4856  -3
  -3   3   9 1415.92 27.4856  -2
   3  15   0 1415.92 27.4856   1
   5   5   5 540.381 44.0631  -2
   5  15   0 540.381 44.0631   1
  -5   5  10 484.444 23.6818  -2
   5  15   0 484.444 23.6818   1
  -5  15   5 723.881 50.2010  -3
  -5   5  10 723.881 50.2010  -2
   5  15   0 723.881 50.2010   1
  -7  15   6 290.445 8.80439  -3
   7  15   0 290.445 8.80439   1
  -9  15   8 489.085 16.9270  -3
   9  15   0 489.085 16.9270   1
 -11  15  10 592.551 16.7788  -3
  11  15   0 592.551 16.7788   1
 -13  15  12 135.091 7.02416  -3
  13  15   0 135.091 7.02416   1
 -17  15  15 -14.686 11.0960  -3
  17  15   0 -14.686 11.0960  -2
  17  15   0 -14.686 11.0960   1
 -19  15  17 1.85512 13.7749  -3
 -19  17  16 1.85512 13.7749  -2
  19  15   0 1.85512 13.7749   1
 -19  15  17 -1.9659 9.89516  -3
 -19  17   1 -1.9659 9.89516  -2
  19  15   0 -1.9659 9.89516   1
 -21  15  19 449.455 19.4082  -3
 -21  19   2 449.455 19.4082  -2
  21  15   0 449.455 19.4082   1
 -23  15  21 122.903 18.1287  -3
 -23  21  18 122.903 18.1287  -2
  23  15   0 122.903 18.1287   1
 -23  15  21 146.203 14.1155  -3
 -23  21   3 146.203 14.1155  -2
  23  15   0 146.203 14.1155   1
   0  16   0 -3.2364 3.44348  -3
   0   0   8 -3.2364 3.44348  -2
   0  16   0 -3.2364 3.44348   1
  -2  16   2 2045.28 38.7758  -3
   2   2   7 2045.28 38.7758  -2
   2  16   0 2045.28 38.7758   1
  -2  16   2 1817.75 31.3226  -3
  -2   2   9 1817.75 31.3226  -2
   2  16   0 1817.75 31.3226   1
  -4  16   4 -3.6587 11.5855  -3
   4   4   6 -3.6587 11.5855  -2
   4  16   0 -3.6587 11.5855   1
  -4  16   4 -29.236 31.4816  -3
  -4   4  10 -29.236 31.4816  -2
   4  16   0 -29.236 31.4816   1
  -6  16   5 896.590 39.8961  -3
   6  16   0 896.590 39.8961   1
   6   6   5 1646.88 73.6651  -2
   6  16   0 1646.88 73.6651   1
  -8  16   7 -0.1281 4.50795  -3
   8  16   0 -0.1281 4.50795   1
 -10  16   9 57.9988 3.66387  -3
  10  16   0 57.9988 3.66387   1
 -12  16  11 282.854 8.76251  -3
  12  16   0 282.854 8.76251   1
 -14  16  13 15.6760 6.73110  -3
  14  16   0 15.6760 6.73110   1
 -16  16  14 540.133 29.9613  -3
  16  14   1 540.133 29.9613  -2
  16  16   0 540.133 29.9613   1
 -16  14  15 284.562 19.7232  -2
  16  16   0 284.562 19.7232   1
  16  14   1 476.766 26.9814  -2
  16  16   0 476.766 26.9814   1
 -18  16  16 -8.3865 8.20890  -3
  18  16   0 -8.3865 8.20890  -2
  18  16   0 -8.3865 8.20890   1
 -20  16  18 154.084 16.1587  -3
 -20  18  17 154.084 16.1587  -2
  20  16   0 154.084 16.1587   1
 -20  16  18 184.297 11.7182  -3
 -20  18   1 184.297 11.7182  -2
  20  16   0 184.297 11.7182   1
 -22  16  20 -11.240 14.2967  -3
 -22  20  18 -11.240 14.2967  -2
  22  16   0 -11.240 14.2967   1
 -22  16  20 -0.4250 11.7631  -3
 -22  20   2 -0.4250 11.7631  -2
  22  16   0 -0.4250 11.7631   1
 -24  22   3 252.403 16.2206  -2
  24  16   0 252.403 16.2206   1
  -1  17   1 405.549 9.42647  -3
  -1   1   9 405.549 9.42647  -2
   1  17   0 405.549 9.42647   1
  -1  17   1 307.025 8.18152  -3
   1   1   8 307.025 8.18152  -2
   1  17   0 307.025 8.18152   1
  -3  17   3 671.461 16.9345  -3
   3   3   7 671.461 16.9345  -2
   3  17   0 671.461 16.9345   1
  -3  17   3 539.424 12.4427  -3
  -3   3  10 539.424 12.4427  -2
   3  17   0 539.424 12.4427   1
  -5  17   5 13.1871 37.6008  -3
   5   5   6 13.1871 37.6008  -2
   5  17   0 13.1871 37.6008   1
  -7  17   6 235.378 6.18251  -3
   7  17   0 235.378 6.18251   1
  -9  17   8 1314.57 33.6385  -3
   9  17   0 1314.57 33.6385   1
 -11  17  10 313.146 8.97737  -3
  11  17   0 313.146 8.97737   1
 -13  17  12 101.377 6.51551  -3
  13  17   0 101.377 6.51551   1
 -17  17  15 -6.9182 16.7147  -3
 -17  15  16 -6.9182 16.7147  -2
  17  17   0 -6.9182 16.7147   1
 -17  17  15 -14.697 11.5784  -3
  17  15   1 -14.697 11.5784  -2
  17  17   0 -14.697 11.5784   1
 -19  17  17 -13.656 13.8940  -3
 -19  17  17 -13.656 13.8940  -2
  19  17   0 -13.656 13.8940   1
 -19  17  17 13.2814 15.1501  -3
  19  17   0 13.2814 15.1501  -2
  19  17   0 13.2814 15.1501   1
 -21  17  19 334.952 24.7913  -3
 -21  19   1 334.952 24.7913  -2
  21  17   0 334.952 24.7913   1
 -23  17  21 190.794 20.8813  -3
 -23  21  19 190.794 20.8813  -2
  23  17   0 190.794 20.8813   1
 -23  17  21 258.355 26.9863  -3
 -23  21   2 258.355 26.9863  -2
  23  17   0 258.355 26.9863   1
   0  18   0 8786.65 139.702  -3
   0   0   9 8786.65 139.702  -2
   0  18   0 8786.65 139.702   1
  -2  18   2 835.943 19.3091  -3
   2   2   8 835.943 19.3091  -2
   2  18   0 835.943 19.3091   1
  -2  18   2 890.796 17.4752  -3
  -2   2  10 890.796 17.4752  -2
   2  18   0 890.796 17.4752   1
  -4  18   4 119.298 11.8954  -3
   4   4   7 119.298 11.8954  -2
   4  18   0 119.298 11.8954   1
  -4  18   4 185.373 19.1078  -3
  -4   4  11 185.373 19.1078  -2
   4  18   0 185.373 19.1078   1
  -6  18   5 149.912 25.5885  -3
   6  18   0 149.912 25.5885   1
  -8  18   7 103.566 5.86996  -3
   8  18   0 103.566 5.86996   1
 -10  18   9 19.8145 3.23568  -3
  10  18   0 19.8145 3.23568   1
 -12  18  11 68.8969 5.73138  -3
  12  18   0 68.8969 5.73138   1
 -14  18  13 31.8065 11.3270  -3
  14  18   0 31.8065 11.3270   1
  14  12   3 178.374 18.4558  -2
  14  18   0 178.374 18.4558   1
  16  14   2 71.2178 11.1403  -2
  16  18   0 71.2178 11.1403   1
 -16  14  16 41.3471 14.5691  -2
  16  18   0 41.3471 14.5691   1
 -16  18  14 19.7342 14.0349  -3
 -16  14  16 19.7342 14.0349  -2
  16  18   0 19.7342 14.0349   1
 -18  18  16 1029.79 36.7414  -3
  18  16   1 1029.79 36.7414  -2
  18  18   0 1029.79 36.7414   1
 -18  18  16 945.032 45.3511  -3
 -18  16  17 945.032 45.3511  -2
  18  18   0 945.032 45.3511   1
 -20  18  18 12.4560 13.6514  -3
  20  18   0 12.4560 13.6514  -2
  20  18   0 12.4560 13.6514   1
 -20  18  18 8.26778 12.7803  -3
 -20  18  18 8.26778 12.7803  -2
  20  18   0 8.26778 12.7803   1
 -22  18  20 748.120 38.2642  -3
 -22  20  19 748.120 38.2642  -2
  22  18   0 748.120 38.2642   1
  -1  19   1 253.909 8.77603  -3
  -1   1  10 253.909 8.77603  -2
   1  19   0 253.909 8.77603   1
  -1  19   1 225.509 8.46491  -3
   1   1   9 225.509 8.46491  -2
   1  19   0 225.509 8.46491   1
  -3  19   3 -2.1304 7.01719  -3
  -3   3  11 -2.1304 7.01719  -2
   3  19   0 -2.1304 7.01719   1
  -3  19   3 13.2445 9.28118  -3
   3   3   8 13.2445 9.28118  -2
   3  19   0 13.2445 9.28118   1
   5   5   7 264.774 17.6228  -2
   5  19   0 264.774 17.6228   1
  -7  19   6 1024.39 23.8332  -3
   7  19   0 1024.39 23.8332   1
  -9  19   8 837.982 19.7587  -3
   9  19   0 837.982 19.7587   1
 -11  19  10 265.848 8.19136  -3
  11  19   0 265.848 8.19136   1
 -13  19  12 167.889 7.77604  -3
  13  19   0 167.889 7.77604   1
  15  13   3 7.07185 14.5050  -2
  15  19   0 7.07185 14.5050   1
 -17  19  15 -11.172 12.2798  -3
  17  15   2 -11.172 12.2798  -2
  17  19   0 -11.172 12.2798   1
 -19  19  17 -1.0111 13.7969  -3
 -19  17  18 -1.0111 13.7969  -2
  19  19   0 -1.0111 13.7969   1
 -19  19  17 -2.6197 15.7688  -3
  19  17   1 -2.6197 15.7688  -2
  19  19   0 -2.6197 15.7688   1
 -21  19  19 26.4483 9.47354  -3
 -21  19  19 26.4483 9.47354  -2
  21  19   0 26.4483 9.47354   1
 -21  19  19 18.1887 16.0626  -3
  21  19   0 18.1887 16.0626  -2
  21  19   0 18.1887 16.0626   1
 -23  19  21 319.420 30.0570  -3
 -23  21   1 319.420 30.0570  -2
  23  19   0 319.420 30.0570   1
 -23  19  21 311.226 24.7005  -3
 -23  21  20 311.226 24.7005  -2
  23  19   0 311.226 24.7005   1
   0  20   0 3623.28 59.7870  -3
   0   0  10 3623.28 59.7870  -2
   0  20   0 3623.28 59.7870   1
  -2  20   2 781.758 16.5518  -3
   2   2   9 781.758 16.5518  -2
   2  20   0 781.758 16.5518   1
  -2  20   2 637.414 15.7271  -3
  -2   2  11 637.414 15.7271  -2
   2  20   0 637.414 15.7271   1
  -4  20   4 318.688 11.5816  -3
  -4   4  12 318.688 11.5816  -2
   4  20   0 318.688 11.5816   1
  -4  20   4 371.862 22.9111  -3
   4   4   8 371.862 22.9111  -2
   4  20   0 371.862 22.9111   1
   6  20   0 193.209 6.01407   1
  -8  20   7 15.7556 5.77658  -3
   8  20   0 15.7556 5.77658   1
 -10  20   9 8.74887 3.16106  -3
  10  20   0 8.74887 3.16106   1
 -12  20  11 65.4151 6.01902  -3
  12  20   0 65.4151 6.01902   1
 -14  20  13 131.962 13.9332  -3
  14  20   0 131.962 13.9332   1
 -16  20  14 1850.92 83.9045  -3
 -16  14  17 1850.92 83.9045  -2
  16  20   0 1850.92 83.9045   1
  16  14   3 1095.86 56.1074  -2
  16  20   0 1095.86 56.1074   1
 -18  20  16 30.9950 16.2247  -3
 -18  16  18 30.9950 16.2247  -2
  18  20   0 30.9950 16.2247   1
 -18  20  16 42.2130 12.3927  -3
  18  16   2 42.2130 12.3927  -2
  18  20   0 42.2130 12.3927   1
 -20  20  18 78.9037 10.1588  -3
  20  18   1 78.9037 10.1588  -2
  20  20   0 78.9037 10.1588   1
 -22  20  20 0.80573 15.2939  -3
 -22  20  20 0.80573 15.2939  -2
  22  20   0 0.80573 15.2939   1
 -22  20  20 -5.1309 18.7438  -3
  22  20   0 -5.1309 18.7438  -2
  22  20   0 -5.1309 18.7438   1
  -1  21   1 19.6312 4.73478  -3
  -1   1  11 19.6312 4.73478  -2
   1  21   0 19.6312 4.73478   1
  -1  21   1 18.4411 4.88902  -3
   1   1  10 18.4411 4.88902  -2
   1  21   0 18.4411 4.88902   1
  -3  21   3 7.34003 7.40846  -3
  -3   3  12 7.34003 7.40846  -2
   3  21   0 7.34003 7.40846   1
  -3  21   3 12.6754 6.59447  -3
   3   3   9 12.6754 6.59447  -2
   3  21   0 12.6754 6.59447   1
   5   5   8 345.213 21.2031  -2
   5  21   0 345.213 21.2031   1
  -7  21   6 734.053 16.2666  -3
   7  21   0 734.053 16.2666   1
  -9  21   8 726.400 17.6095  -3
   9  21   0 726.400 17.6095   1
 -11  21  10 36.2824 4.89331  -3
  11  21   0 36.2824 4.89331   1
 -13  21  12 71.0771 6.80808  -3
  13  21   0 71.0771 6.80808   1
  15  13   4 547.283 31.7939  -2
  15  21   0 547.283 31.7939   1
 -15  13  17 434.680 26.1352  -2
  15  21   0 434.680 26.1352   1
 -17  21  15 -5.1836 17.6552  -3
  17  15   3 -5.1836 17.6552  -2
  17  21   0 -5.1836 17.6552   1
 -17  21  15 -3.9735 17.9702  -3
 -17  15  18 -3.9735 17.9702  -2
  17  21   0 -3.9735 17.9702   1
 -19  21  17 336.374 23.4058  -3
 -19  17  19 336.374 23.4058  -2
  19  21   0 336.374 23.4058   1
 -19  21  17 343.082 17.4430  -3
  19  17   2 343.082 17.4430  -2
  19  21   0 343.082 17.4430   1
 -21  21  19 160.875 12.5013  -3
 -21  19  20 160.875 12.5013  -2
  21  21   0 160.875 12.5013   1
 -21  21  19 153.903 20.1326  -3
  21  19   1 153.903 20.1326  -2
  21  21   0 153.903 20.1326   1
   0  22   0 225.832 8.12442  -3
   0   0  11 225.832 8.12442  -2
   0  22   0 225.832 8.12442   1
  -2  22   2 3555.00 89.2326  -3
   2   2  10 3555.00 89.2326  -2
   2  22   0 3555.00 89.2326   1
  -2  22   2 3409.81 102.096  -3
  -2   2  12 3409.81 102.096  -2
   2  22   0 3409.81 102.096   1
  -4  22   4 78.0837 15.0700  -3
  -4   4  13 78.0837 15.0700  -2
   4  22   0 78.0837 15.0700   1
  -4  22   4 54.8522 10.0531  -3
   4   4   9 54.8522 10.0531  -2
   4  22   0 54.8522 10.0531   1
  -6  22   5 78.4172 13.1703  -3
   6  22   0 78.4172 13.1703   1
   6   6   8 17.3048 11.7707  -2
   6  22   0 17.3048 11.7707   1
  -8  22   7 34.7291 6.14028  -3
   8  22   0 34.7291 6.14028   1
 -10  22   9 9.37287 3.47067  -3
  10  22   0 9.37287 3.47067   1
 -12  22  11 17.3246 5.76650  -3
  12  22   0 17.3246 5.76650   1
 -14  22  13 68.1607 10.4106  -3
  14  22   0 68.1607 10.4106   1
  14  12   5 180.600 20.1878  -2
  14  22   0 180.600 20.1878   1
 -16  22  14 -7.3342 15.3030  -3
 -16  14  18 -7.3342 15.3030  -2
  16  22   0 -7.3342 15.3030   1
  16  14   4 -19.338 16.3176  -2
  16  22   0 -19.338 16.3176   1
 -16  14  18 22.3989 16.1397  -2
  16  22   0 22.3989 16.1397   1
 -18  22  16 335.005 18.2276  -3
  18  16   3 335.005 18.2276  -2
  18  22   0 335.005 18.2276   1
 -18  22  16 396.674 26.0443  -3
 -18  16  19 396.674 26.0443  -2
  18  22   0 396.674 26.0443   1
 -20  22  18 71.9541 9.59316  -3
  20  18   2 71.9541 9.59316  -2
  20  22   0 71.9541 9.59316   1
 -22  22  20 994.177 48.2280  -3
 -22  20  21 994.177 48.2280  -2
  22  22   0 994.177 48.2280   1
 -22  22  20 1038.18 56.6265  -3
  22  20   1 1038.18 56.6265  -2
  22  22   0 1038.18 56.6265   1
  -1  23   1 101.141 6.34917  -3
   1   1  11 101.141 6.34917  -2
   1  23   0 101.141 6.34917   1
  -1  23   1 131.396 7.76886  -3
  -1   1  12 131.396 7.76886  -2
   1  23   0 131.396 7.76886   1
  -3  23   3 314.218 11.3840  -3
  -3   3  13 314.218 11.3840  -2
   3  23   0 314.218 11.3840   1
  -3  23   3 302.738 11.3192  -3
   3   3  10 302.738 11.3192  -2
   3  23   0 302.738 11.3192   1
  -5  23   5 7.87404 15.7176  -3
   5   5   9 7.87404 15.7176  -2
   5  23   0 7.87404 15.7176   1
  -5  23   5 18.2363 13.9126  -3
  -5   5  14 18.2363 13.9126  -2
   5  23   0 18.2363 13.9126   1
  -7  23   6 371.427 11.0610  -3
   7  23   0 371.427 11.0610   1
  -9  23   8 510.213 13.4122  -3
   9  23   0 510.213 13.4122   1
 -11  23  10 4.92434 4.87269  -3
  11  23   0 4.92434 4.87269   1
 -13  23  12 30.6293 7.72634  -3
  13  23   0 30.6293 7.72634   1
  15  13   5 -25.228 16.8138  -2
  15  23   0 -25.228 16.8138   1
 -15  13  18 -17.369 16.4798  -2
  15  23   0 -17.369 16.4798   1
 -17  23  15 -26.763 18.7007  -3
  17  15   4 -26.763 18.7007  -2
  17  23   0 -26.763 18.7007   1
  17  15   4 25.7614 16.6721  -2
  17  23   0 25.7614 16.6721   1
 -17  23  15 2.60520 18.5962  -3
 -17  15  19 2.60520 18.5962  -2
  17  23   0 2.60520 18.5962   1
 -19  23  17 -11.665 11.1500  -3
  19  17   3 -11.665 11.1500  -2
  19  23   0 -11.665 11.1500   1
 -19  23  17 21.0817 16.3832  -3
 -19  17  20 21.0817 16.3832  -2
  19  23   0 21.0817 16.3832   1
 -21  23  19 94.5917 11.4567  -3
 -21  19  21 94.5917 11.4567  -2
  21  23   0 94.5917 11.4567   1
 -21  23  19 92.8835 18.3843  -3
  21  19   2 92.8835 18.3843  -2
  21  23   0 92.8835 18.3843   1
   0  24   0 3576.77 106.998  -3
   0   0  12 3576.77 106.998  -2
   0  24   0 3576.77 106.998   1
  -2  24   2 2.56848 5.88509  -3
  -2   2  13 2.56848 5.88509  -2
   2  24   0 2.56848 5.88509   1
  -2  24   2 9.37237 6.08817  -3
   2   2  11 9.37237 6.08817  -2
   2  24   0 9.37237 6.08817   1
  -4  24   4 49.0688 8.01486  -3
   4   4  10 49.0688 8.01486  -2
   4  24   0 49.0688 8.01486   1
  -4  24   4 22.0119 9.84874  -3
  -4   4  14 22.0119 9.84874  -2
   4  24   0 22.0119 9.84874   1
  -6  24   5 22.9612 12.9051  -3
   6  24   0 22.9612 12.9051   1
  -8  24   7 15.4250 5.60860  -3
   8  24   0 15.4250 5.60860   1
 -10  24   9 3.32996 3.57463  -3
  10  24   0 3.32996 3.57463   1
 -12  24  11 31.3985 6.49864  -3
  12  24   0 31.3985 6.49864   1
  14  12   6 50.0206 18.3038  -2
  14  24   0 50.0206 18.3038   1
 -14  24  13 58.4872 16.1996  -3
  14  24   0 58.4872 16.1996   1
 -16  24  14 600.866 33.5594  -3
 -16  14  19 600.866 33.5594  -2
  16  24   0 600.866 33.5594   1
  16  14   5 159.129 14.0898  -2
  16  24   0 159.129 14.0898   1
 -18  24  16 97.4235 19.0163  -3
 -18  16  20 97.4235 19.0163  -2
  18  24   0 97.4235 19.0163   1
 -18  24  16 73.6134 13.3605  -3
  18  16   4 73.6134 13.3605  -2
  18  24   0 73.6134 13.3605   1
 -20  24  18 301.692 15.6720  -3
  20  18   3 301.692 15.6720  -2
  20  24   0 301.692 15.6720   1
 -20  24  18 294.709 16.0066  -3
 -20  18  21 294.709 16.0066  -2
  20  24   0 294.709 16.0066   1
  -1  25   1 1.10039 6.35507  -3
   1   1  12 1.10039 6.35507  -2
   1  25   0 1.10039 6.35507   1
  -1  25   1 3.83272 4.90178  -3
  -1   1  13 3.83272 4.90178  -2
   1  25   0 3.83272 4.90178   1
  -3  25   3 581.338 17.4110  -3
  -3   3  14 581.338 17.4110  -2
   3  25   0 581.338 17.4110   1
  -3  25   3 601.086 21.4432  -3
   3   3  11 601.086 21.4432  -2
   3  25   0 601.086 21.4432   1
  -5  25   5 86.1518 17.0818  -3
  -5   5  15 86.1518 17.0818  -2
   5  25   0 86.1518 17.0818   1
  -7  25   6 164.612 8.72310  -3
   7  25   0 164.612 8.72310   1
  -9  25   8 267.539 8.87113  -3
   9  25   0 267.539 8.87113   1
 -11  25  10 192.684 7.73414  -3
  11  25   0 192.684 7.73414   1
 -13  25  12 117.732 9.17693  -3
  13  25   0 117.732 9.17693   1
 -13  25  12 207.000 26.1884  -3
  13  11   7 207.000 26.1884  -2
  13  25   0 207.000 26.1884   1
 -15  13  19 163.429 20.1220  -2
  15  25   0 163.429 20.1220   1
  15  13   6 124.977 20.3566  -2
  15  25   0 124.977 20.3566   1
 -17  25  15 -32.577 19.3165  -3
  17  15   5 -32.577 19.3165  -2
  17  25   0 -32.577 19.3165   1
 -19  25  17 289.714 17.1494  -3
  19  17   4 289.714 17.1494  -2
  19  25   0 289.714 17.1494   1
 -21  25  19 122.939 12.3326  -3
 -21  19  22 122.939 12.3326  -2
  21  25   0 122.939 12.3326   1
   0  26   0 174.944 7.37537  -3
   0   0  13 174.944 7.37537  -2
   0  26   0 174.944 7.37537   1
  -2  26   2 325.698 11.3533  -3
  -2   2  14 325.698 11.3533  -2
   2  26   0 325.698 11.3533   1
  -2  26   2 461.687 17.1832  -3
   2   2  12 461.687 17.1832  -2
   2  26   0 461.687 17.1832   1
  -4  26   4 50.8290 8.21902  -3
  -4   4  15 50.8290 8.21902  -2
   4  26   0 50.8290 8.21902   1
  -4  26   4 67.3444 10.2052  -3
   4   4  11 67.3444 10.2052  -2
   4  26   0 67.3444 10.2052   1
  -6  26   5 67.7169 14.1007  -3
   6  26   0 67.7169 14.1007   1
  -8  26   7 28.4418 6.00376  -3
   8  26   0 28.4418 6.00376   1
 -10  26   9 12.1902 4.04474  -3
  10  26   0 12.1902 4.04474   1
 -12  26  11 128.586 8.76161  -3
  12  26   0 128.586 8.76161   1
  14  12   7 0.83648 18.4864  -2
  14  26   0 0.83648 18.4864   1
 -14  26  13 16.2589 16.6566  -3
  14  26   0 16.2589 16.6566   1
  16  14   6 -7.0674 16.7307  -2
  16  26   0 -7.0674 16.7307   1
 -16  26  14 7.88950 21.8573  -3
 -16  14  20 7.88950 21.8573  -2
  16  26   0 7.88950 21.8573   1
 -18  26  16 -11.217 13.1668  -3
  18  16   5 -11.217 13.1668  -2
  18  26   0 -11.217 13.1668   1
 -18  26  16 -22.773 18.0737  -3
 -18  16  21 -22.773 18.0737  -2
  18  26   0 -22.773 18.0737   1
 -20  26  18 66.9511 11.4224  -3
 -20  18  22 66.9511 11.4224  -2
  20  26   0 66.9511 11.4224   1
 -20  26  18 90.0589 14.3476  -3
  20  18   4 90.0589 14.3476  -2
  20  26   0 90.0589 14.3476   1
  -1  27   1 75.4090 6.17991  -3
  -1   1  14 75.4090 6.17991  -2
   1  27   0 75.4090 6.17991   1
  -1  27   1 45.8136 5.97082  -3
   1   1  13 45.8136 5.97082  -2
   1  27   0 45.8136 5.97082   1
  -3  27   3 8.50188 7.33247  -3
   3   3  12 8.50188 7.33247  -2
   3  27   0 8.50188 7.33247   1
  -3  27   3 9.91570 7.27338  -3
  -3   3  15 9.91570 7.27338  -2
   3  27   0 9.91570 7.27338   1
  -5  27   5 125.361 12.4481  -3
  -5   5  16 125.361 12.4481  -2
   5  27   0 125.361 12.4481   1
  -5  27   5 264.659 14.7946  -3
   5   5  11 264.659 14.7946  -2
   5  27   0 264.659 14.7946   1
  -7  27   6 81.6290 7.19071  -3
   7  27   0 81.6290 7.19071   1
  -9  27   8 501.184 13.6110  -3
   9  27   0 501.184 13.6110   1
 -11  27  10 190.832 8.11662  -3
  11  27   0 190.832 8.11662   1
 -13  27  12 8.82050 8.44284  -3
  13  27   0 8.82050 8.44284   1
 -13  27  12 89.7107 25.1013  -3
  13  11   8 89.7107 25.1013  -2
  13  27   0 89.7107 25.1013   1
  15  13   7 -23.376 19.1412  -2
  15  27   0 -23.376 19.1412   1
 -15  13  20 -5.4735 17.1360  -2
  15  27   0 -5.4735 17.1360   1
 -17  27  15 6.27564 15.3106  -3
  17  15   6 6.27564 15.3106  -2
  17  27   0 6.27564 15.3106   1
 -17  27  15 10.3238 19.9266  -3
 -17  15  21 10.3238 19.9266  -2
  17  27   0 10.3238 19.9266   1
 -19  27  17 67.8960 17.6145  -3
 -19  17  22 67.8960 17.6145  -2
  19  27   0 67.8960 17.6145   1
 -19  27  17 95.2200 18.7576  -3
  19  17   5 95.2200 18.7576  -2
  19  27   0 95.2200 18.7576   1
   0  28   0 401.075 12.5784  -3
   0   0  14 401.075 12.5784  -2
   0  28   0 401.075 12.5784   1
  -2  28   2 69.0130 7.16551  -3
  -2   2  15 69.0130 7.16551  -2
   2  28   0 69.0130 7.16551   1
  -2  28   2 56.6304 7.09349  -3
   2   2  13 56.6304 7.09349  -2
   2  28   0 56.6304 7.09349   1
  -4  28   4 307.792 15.1790  -3
   4   4  12 307.792 15.1790  -2
   4  28   0 307.792 15.1790   1
  -4  28   4 344.986 13.3046  -3
  -4   4  16 344.986 13.3046  -2
   4  28   0 344.986 13.3046   1
  -6  28   5 46.9614 14.5047  -3
   6  28   0 46.9614 14.5047   1
  -8  28   7 50.0255 6.70438  -3
   8  28   0 50.0255 6.70438   1
 -10  28   9 15.4615 4.30785  -3
  10  28   0 15.4615 4.30785   1
 -12  28  11 67.2912 7.45419  -3
  12  28   0 67.2912 7.45419   1
 -14  28  13 132.582 19.9134  -3
  14  28   0 132.582 19.9134   1
 -14  28  13 332.639 32.7491  -3
  14  12   8 332.639 32.7491  -2
  14  28   0 332.639 32.7491   1
  16  14   7 123.544 14.4839  -2
  16  28   0 123.544 14.4839   1
 -16  28  14 44.6109 14.5374  -3
 -16  14  21 44.6109 14.5374  -2
  16  28   0 44.6109 14.5374   1
 -18  28  16 128.000 15.8597  -3
  18  16   6 128.000 15.8597  -2
  18  28   0 128.000 15.8597   1
  -1  29   1 -3.8881 5.73579  -3
   1   1  14 -3.8881 5.73579  -2
   1  29   0 -3.8881 5.73579   1
  -1  29   1 3.90282 5.75834  -3
  -1   1  15 3.90282 5.75834  -2
   1  29   0 3.90282 5.75834   1
  -3  29   3 838.827 23.9034  -3
  -3   3  16 838.827 23.9034  -2
   3  29   0 838.827 23.9034   1
  -3  29   3 907.897 25.6241  -3
   3   3  13 907.897 25.6241  -2
   3  29   0 907.897 25.6241   1
  -5  29   5 82.9548 12.3077  -3
   5   5  12 82.9548 12.3077  -2
   5  29   0 82.9548 12.3077   1
  -7  29   6 71.7399 7.49962  -3
   7  29   0 71.7399 7.49962   1
  -9  29   8 421.601 12.4106  -3
   9  29   0 421.601 12.4106   1
 -11  29  10 359.421 11.3642  -3
  11  29   0 359.421 11.3642   1
 -13  29  12 97.3094 26.7553  -3
  13  11   9 97.3094 26.7553  -2
  13  29   0 97.3094 26.7553   1
 -13  29  12 17.3109 11.7379  -3
  13  29   0 17.3109 11.7379   1
 -15  13  21 140.945 20.2792  -2
  15  29   0 140.945 20.2792   1
  15  13   8 216.166 24.8296  -2
  15  29   0 216.166 24.8296   1
 -17  29  15 -6.3787 21.2734  -3
 -17  15  22 -6.3787 21.2734  -2
  17  29   0 -6.3787 21.2734   1
 -17  29  15 -6.1581 21.1379  -3
  17  15   7 -6.1581 21.1379  -2
  17  29   0 -6.1581 21.1379   1
 -19  29  17 76.7166 19.1575  -3
 -19  17  23 76.7166 19.1575  -2
  19  29   0 76.7166 19.1575   1
 -19  29  17 44.8877 18.7309  -3
  19  17   6 44.8877 18.7309  -2
  19  29   0 44.8877 18.7309   1
   0  30   0 19.7895 5.42106  -3
   0   0  15 19.7895 5.42106  -2
   0  30   0 19.7895 5.42106   1
  -2  30   2 187.956 9.62010  -3
   2   2  14 187.956 9.62010  -2
   2  30   0 187.956 9.62010   1
  -2  30   2 273.595 11.0680  -3
  -2   2  16 273.595 11.0680  -2
   2  30   0 273.595 11.0680   1
  -4  30   4 104.923 9.97423  -3
   4   4  13 104.923 9.97423  -2
   4  30   0 104.923 9.97423   1
  -4  30   4 80.8213 9.77618  -3
  -4   4  17 80.8213 9.77618  -2
   4  30   0 80.8213 9.77618   1
  -8  30   7 21.6295 6.92456  -3
   8  30   0 21.6295 6.92456   1
 -10  30   9 105.182 5.69993  -3
  10  30   0 105.182 5.69993   1
 -12  30  11 164.427 8.98424  -3
  12  30   0 164.427 8.98424   1
 -14  30  13 132.893 14.3697  -3
  14  30   0 132.893 14.3697   1
 -16  30  14 11.2188 21.6245  -3
 -16  14  22 11.2188 21.6245  -2
  16  30   0 11.2188 21.6245   1
 -18  30  16 -11.589 19.4582  -3
 -18  16  23 -11.589 19.4582  -2
  18  30   0 -11.589 19.4582   1
 -18  30  16 9.65834 20.0713  -3
  18  16   7 9.65834 20.0713  -2
  18  30   0 9.65834 20.0713   1
  -1  31   1 28.9698 6.78454  -3
   1   1  15 28.9698 6.78454  -2
   1  31   0 28.9698 6.78454   1
  -1  31   1 31.0145 6.41590  -3
  -1   1  16 31.0145 6.41590  -2
   1  31   0 31.0145 6.41590   1
  -3  31   3 35.1707 8.81474  -3
   3   3  14 35.1707 8.81474  -2
   3  31   0 35.1707 8.81474   1
  -3  31   3 26.4247 8.41220  -3
  -3   3  17 26.4247 8.41220  -2
   3  31   0 26.4247 8.41220   1
  -5  31   5 784.209 38.8054  -3
   5   5  13 784.209 38.8054  -2
   5  31   0 784.209 38.8054   1
  -5  31   5 567.390 32.7222  -3
  -5   5  18 567.390 32.7222  -2
   5  31   0 567.390 32.7222   1
  -7  31   6 197.228 9.57176  -3
   7  31   0 197.228 9.57176   1
  -9  31   8 214.588 8.88638  -3
   9  31   0 214.588 8.88638   1
 -11  31  10 126.725 7.67475  -3
  11  31   0 126.725 7.67475   1
 -13  31  12 -0.0449 9.40829  -3
  13  31   0 -0.0449 9.40829   1
  15  13   9 -27.037 18.5920  -2
  15  31   0 -27.037 18.5920   1
 -17  31  15 -7.2324 19.2349  -3
 -17  15  23 -7.2324 19.2349  -2
  17  31   0 -7.2324 19.2349   1
   0  32   0 146.929 7.77697  -3
   0   0  16 146.929 7.77697  -2
   0  32   0 146.929 7.77697   1
  -2  32   2 18.3361 7.46417  -3
  -2   2  17 18.3361 7.46417  -2
   2  32   0 18.3361 7.46417   1
  -2  32   2 11.8685 7.98500  -3
   2   2  15 11.8685 7.98500  -2
   2  32   0 11.8685 7.98500   1
  -4  32   4 774.899 23.4217  -3
  -4   4  18 774.899 23.4217  -2
   4  32   0 774.899 23.4217   1
  -4  32   4 693.611 21.7819  -3
   4   4  14 693.611 21.7819  -2
   4  32   0 693.611 21.7819   1
  -6  32   5 118.612 21.6612  -3
   6   6  13 118.612 21.6612  -2
   6  32   0 118.612 21.6612   1
  -8  32   7 5.57828 6.45083  -3
   8  32   0 5.57828 6.45083   1
 -10  32   9 15.8494 5.50172  -3
  10  32   0 15.8494 5.50172   1
 -12  32  11 87.3192 9.29035  -3
  12  32   0 87.3192 9.29035   1
 -14  32  13 285.389 24.3466  -3
  14  32   0 285.389 24.3466   1
 -16  32  14 481.418 35.5533  -3
 -16  14  23 481.418 35.5533  -2
  16  32   0 481.418 35.5533   1
  -1  33   1 -0.3442 6.65479  -3
  -1   1  17 -0.3442 6.65479  -2
   1  33   0 -0.3442 6.65479   1
  -1  33   1 -6.0011 7.06539  -3
   1   1  16 -6.0011 7.06539  -2
   1  33   0 -6.0011 7.06539   1
  -3  33   3 415.418 15.2388  -3
   3   3  15 415.418 15.2388  -2
   3  33   0 415.418 15.2388   1
  -3  33   3 376.394 14.3488  -3
  -3   3  18 376.394 14.3488  -2
   3  33   0 376.394 14.3488   1
  -5  33   5 431.972 27.1305  -3
   5   5  14 431.972 27.1305  -2
   5  33   0 431.972 27.1305   1
  -5   5  19 158.349 17.1848  -2
   5  33   0 158.349 17.1848   1
  -7  33   6 101.343 8.79270  -3
   7  33   0 101.343 8.79270   1
  -9  33   8 31.2121 6.47292  -3
   9  33   0 31.2121 6.47292   1
 -11  33  10 50.3798 7.81543  -3
  11  33   0 50.3798 7.81543   1
 -13  33  12 28.8751 18.5790  -3
  13  33   0 28.8751 18.5790   1
  15  13  10 25.3855 19.1614  -2
  15  33   0 25.3855 19.1614   1
 -15  13  23 33.9007 19.8629  -2
  15  33   0 33.9007 19.8629   1
 -17  33  15 19.7666 13.9060  -3
  17  33   0 19.7666 13.9060   1
 -17  33  15 15.5911 15.0883  -3
 -17  15  24 15.5911 15.0883  -2
  17  33   0 15.5911 15.0883   1
   0  34   0 189.097 9.10670  -3
   0   0  17 189.097 9.10670  -2
   0  34   0 189.097 9.10670   1
  -2  34   2 233.661 11.4268  -3
   2   2  16 233.661 11.4268  -2
   2  34   0 233.661 11.4268   1
  -2  34   2 290.869 12.1448  -3
  -2   2  18 290.869 12.1448  -2
   2  34   0 290.869 12.1448   1
  -4  34   4 -6.6392 9.99750  -3
  -4   4  19 -6.6392 9.99750  -2
   4  34   0 -6.6392 9.99750   1
  -4  34   4 -3.8667 10.5502  -3
   4   4  15 -3.8667 10.5502  -2
   4  34   0 -3.8667 10.5502   1
  -6  34   5 56.3712 21.2881  -3
   6   6  14 56.3712 21.2881  -2
   6  34   0 56.3712 21.2881   1
  -8  34   7 -18.878 7.15956  -3
   8  34   0 -18.878 7.15956   1
 -10  34   9 4.36396 6.19464  -3
  10  34   0 4.36396 6.19464   1
 -12  34  11 54.2675 9.39623  -3
  12  34   0 54.2675 9.39623   1
 -14  34  13 108.834 15.4767  -3
  14  34   0 108.834 15.4767   1
  -1  35   1 0.78817 7.45178  -3
   1   1  17 0.78817 7.45178  -2
   1  35   0 0.78817 7.45178   1
  -1  35   1 -14.663 6.96665  -3
  -1   1  18 -14.663 6.96665  -2
   1  35   0 -14.663 6.96665   1
  -3  35   3 132.651 10.8880  -3
   3   3  16 132.651 10.8880  -2
   3  35   0 132.651 10.8880   1
  -3  35   3 105.023 10.1669  -3
  -3   3  19 105.023 10.1669  -2
   3  35   0 105.023 10.1669   1
  -5  35   5 -19.103 18.4593  -3
  -5   5  20 -19.103 18.4593  -2
   5  35   0 -19.103 18.4593   1
  -7  35   6 -12.797 15.8650  -3
   7  35   0 -12.797 15.8650   1
  -9  35   8 11.3914 7.78212  -3
   9  35   0 11.3914 7.78212   1
 -11  35  10 -1.4015 8.49392  -3
  11  35   0 -1.4015 8.49392   1
 -13  35  12 -12.833 13.3322  -3
  13  35   0 -12.833 13.3322   1
  15  13  11 -30.955 20.0677  -2
  15  35   0 -30.955 20.0677   1
   0  36   0 -5.2852 8.35936  -3
   0   0  18 -5.2852 8.35936  -2
   0  36   0 -5.2852 8.35936   1
  -2  36   2 255.646 14.6487  -3
   2   2  17 255.646 14.6487  -2
   2  36   0 255.646 14.6487   1
  -2  36   2 219.049 13.9645  -3
  -2   2  19 219.049 13.9645  -2
   2  36   0 219.049 13.9645   1
  -4  36   4 125.495 20.0173  -3
  -4   4  20 125.495 20.0173  -2
   4  36   0 125.495 20.0173   1
  -4  36   4 90.5911 19.1379  -3
   4   4  16 90.5911 19.1379  -2
   4  36   0 90.5911 19.1379   1
  -8  36   7 -15.306 8.75047  -3
   8  36   0 -15.306 8.75047   1
 -10  36   9 -1.9174 6.10421  -3
  10  36   0 -1.9174 6.10421   1
 -12  36  11 -8.0495 9.04282  -3
  12  36   0 -8.0495 9.04282   1
  -1  37   1 61.4030 10.0967  -3
   1   1  18 61.4030 10.0967  -2
   1  37   0 61.4030 10.0967   1
  -1  37   1 54.5621 8.08715  -3
  -1   1  19 54.5621 8.08715  -2
   1  37   0 54.5621 8.08715   1
  -3  37   3 47.7089 9.76139  -3
  -3   3  20 47.7089 9.76139  -2
   3  37   0 47.7089 9.76139   1
  -3  37   3 34.4632 11.9576  -3
   3   3  17 34.4632 11.9576  -2
   3  37   0 34.4632 11.9576   1
  -5  37   5 12.6931 19.7764  -3
   5   5  16 12.6931 19.7764  -2
   5  37   0 12.6931 19.7764   1
  -5  37   5 -15.544 19.3457  -3
  -5   5  21 -15.544 19.3457  -2
   5  37   0 -15.544 19.3457   1
  -7  37   6 19.7958 16.7782  -3
   7  37   0 19.7958 16.7782   1
  -7   7  22 28.5569 18.7657  -2
   7  37   0 28.5569 18.7657   1
  -9  37   8 373.756 13.9845  -3
   9  37   0 373.756 13.9845   1
 -11  37  10 6.21402 6.79546  -3
  11  37   0 6.21402 6.79546   1
   0  38   0 640.455 23.0810  -3
   0   0  19 640.455 23.0810  -2
   0  38   0 640.455 23.0810   1
  -2  38   2 100.010 11.7585  -3
   2   2  18 100.010 11.7585  -2
   2  38   0 100.010 11.7585   1
  -2  38   2 81.6846 9.48952  -3
  -2   2  20 81.6846 9.48952  -2
   2  38   0 81.6846 9.48952   1
  -4  38   4 51.5702 13.3623  -3
  -4   4  21 51.5702 13.3623  -2
   4  38   0 51.5702 13.3623   1
  -4  38   4 50.4497 13.6207  -3
   4   4  17 50.4497 13.6207  -2
   4  38   0 50.4497 13.6207   1
  -6  38   5 137.400 23.7510  -3
   6   6  16 137.400 23.7510  -2
   6  38   0 137.400 23.7510   1
  -8  38   7 16.8214 11.5639  -3
   8  38   0 16.8214 11.5639   1
 -10  38   9 -10.591 5.90178  -3
  10  38   0 -10.591 5.90178   1
 -12  38  11 -9.9006 10.8782  -3
  12  38   0 -9.9006 10.8782   1
 -12  38  11 -32.763 20.3758  -3
  12  10  14 -32.763 20.3758  -2
  12  38   0 -32.763 20.3758   1
  -1  39   1 96.2782 10.5139  -3
  -1   1  20 96.2782 10.5139  -2
   1  39   0 96.2782 10.5139   1
  -1  39   1 70.9194 10.6010  -3
   1   1  19 70.9194 10.6010  -2
   1  39   0 70.9194 10.6010   1
  -3  39   3 119.485 13.1507  -3
  -3   3  21 119.485 13.1507  -2
   3  39   0 119.485 13.1507   1
  -3  39   3 95.9182 13.4684  -3
   3   3  18 95.9182 13.4684  -2
   3  39   0 95.9182 13.4684   1
  -5  39   5 69.9241 22.7142  -3
   5   5  17 69.9241 22.7142  -2
   5  39   0 69.9241 22.7142   1
  -5  39   5 27.5637 19.4004  -3
  -5   5  22 27.5637 19.4004  -2
   5  39   0 27.5637 19.4004   1
  -7  39   6 325.542 25.2567  -3
   7  39   0 325.542 25.2567   1
  -9  39   8 294.832 10.8635  -3
   9  39   0 294.832 10.8635   1
 -11  39  10 146.717 9.64910  -3
  11  39   0 146.717 9.64910   1
   0  40   0 572.280 21.8332  -3
   0   0  20 572.280 21.8332  -2
   0  40   0 572.280 21.8332   1
  -2  40   2 173.944 13.4476  -3
  -2   2  21 173.944 13.4476  -2
   2  40   0 173.944 13.4476   1
  -2  40   2 194.806 13.7513  -3
   2   2  19 194.806 13.7513  -2
   2  40   0 194.806 13.7513   1
  -4  40   4 27.5642 13.6826  -3
  -4   4  22 27.5642 13.6826  -2
   4  40   0 27.5642 13.6826   1
  -4  40   4 16.2352 14.4356  -3
   4   4  18 16.2352 14.4356  -2
   4  40   0 16.2352 14.4356   1
  -6  40   5 65.3613 22.9425  -3
   6   6  17 65.3613 22.9425  -2
   6  40   0 65.3613 22.9425   1
  -8  40   7 30.6808 10.0282  -3
   8  40   0 30.6808 10.0282   1
 -10  40   9 10.6645 7.40210  -3
  10  40   0 10.6645 7.40210   1
  -1  41   1 46.7450 10.9730  -3
   1   1  20 46.7450 10.9730  -2
   1  41   0 46.7450 10.9730   1
  -1  41   1 79.9679 10.5663  -3
  -1   1  21 79.9679 10.5663  -2
   1  41   0 79.9679 10.5663   1
  -3  41   3 267.781 24.2949  -3
   3   3  19 267.781 24.2949  -2
   3  41   0 267.781 24.2949   1
  -3  41   3 268.135 16.5824  -3
  -3   3  22 268.135 16.5824  -2
   3  41   0 268.135 16.5824   1
  -9  41   8 557.416 18.3092  -3
   9  41   0 557.416 18.3092   1
   0  42   0 93.7811 11.0313  -3
   0   0  21 93.7811 11.0313  -2
   0  42   0 93.7811 11.0313   1
  -2  42   2 555.594 22.8001  -3
  -2   2  22 555.594 22.8001  -2
   2  42   0 555.594 22.8001   1
  -2  42   2 578.708 33.7671  -3
   2   2  20 578.708 33.7671  -2
   2  42   0 578.708 33.7671   1
  -4  42   4 -4.7833 20.0894  -3
   4   4  19 -4.7833 20.0894  -2
   4  42   0 -4.7833 20.0894   1
  -4  42   4 24.7123 18.6050  -3
  -4   4  23 24.7123 18.6050  -2
   4  42   0 24.7123 18.6050   1
  -6  42   5 40.0430 23.3800  -3
   6   6  18 40.0430 23.3800  -2
   6  42   0 40.0430 23.3800   1
  -1  43   1 93.4411 15.1909  -3
  -1   1  22 93.4411 15.1909  -2
   1  43   0 93.4411 15.1909   1
  -1  43   1 70.5871 16.2057  -3
   1   1  21 70.5871 16.2057  -2
   1  43   0 70.5871 16.2057   1
  -3  43   3 114.568 18.8979  -3
  -3   3  23 114.568 18.8979  -2
   3  43   0 114.568 18.8979   1
  -3  43   3 72.0173 14.4639  -3
   3   3  20 72.0173 14.4639  -2
   3  43   0 72.0173 14.4639   1
 -26   0  23 18.7237 20.6920  -3
 -26  22  12 18.7237 20.6920  -2
 -26   0   1 18.7237 20.6920   1
 -24   0  21 253.374 16.0483  -3
 -24  20  11 253.374 16.0483  -2
 -24   0   1 253.374 16.0483   1
 -22   0  19 162.945 17.6151  -3
 -22  18  10 162.945 17.6151  -2
 -22   0   1 162.945 17.6151   1
 -20   0  17 664.275 23.8273  -3
 -20  16   9 664.275 23.8273  -2
 -20   0   1 664.275 23.8273   1
 -18   0  15 713.189 25.3160  -3
 -18  14   8 713.189 25.3160  -2
 -18   0   1 713.189 25.3160   1
 -14   0  12 1467.89 63.0066  -3
 -14   0   1 1467.89 63.0066   1
 -12   0  10 1111.37 26.5406  -3
 -12   0   1 1111.37 26.5406   1
 -10   0   8 208.669 7.47886  -3
 -10   0   1 208.669 7.47886   1
  -8   0   6 46.9634 5.35284  -3
  -8   0   1 46.9634 5.35284   1
  -6   0   1 20.0389 2.22324   1
  -4   0   1 31.7123 2.43634   1
  -2   4   1 3198.01 146.308  -2
   2   0   1 3198.01 146.308   1
  -4   6   2 -8.3692 11.6303  -2
   4   0   1 -8.3692 11.6303   1
   6   0   1 562.585 13.0693   1
  -8   0   8 92.1264 7.24718  -3
   8   0   1 92.1264 7.24718   1
 -10   0  10 912.992 18.7292  -3
  10   0   1 912.992 18.7292   1
 -12   0  12 614.513 21.4513  -3
  12   0   1 614.513 21.4513   1
 -14   0  14 75.7637 13.7074  -3
  14   0   1 75.7637 13.7074   1
 -16   0  15 576.702 33.0437  -3
 -16  16   7 576.702 33.0437  -2
  16   0   1 576.702 33.0437   1
 -16  16   7 340.931 20.6538  -2
  16   0   1 340.931 20.6538   1
 -18   0  17 728.697 26.5835  -3
 -18  18   8 728.697 26.5835  -2
  18   0   1 728.697 26.5835   1
 -20   0  19 18.2987 7.70399  -3
 -20  20   9 18.2987 7.70399  -2
  20   0   1 18.2987 7.70399   1
 -22   0  21 152.175 11.9224  -3
 -22  22  10 152.175 11.9224  -2
  22   0   1 152.175 11.9224   1
 -24   0  23 160.501 14.4295  -3
 -24  24  11 160.501 14.4295  -2
  24   0   1 160.501 14.4295   1
 -25   1  22 530.449 23.2699  -3
 -25  21  11 530.449 23.2699  -2
 -25   1   1 530.449 23.2699   1
 -25   1  22 438.748 20.9848  -3
 -25  21  12 438.748 20.9848  -2
 -25   1   1 438.748 20.9848   1
 -23   1  20 101.500 11.6468  -3
 -23  19  11 101.500 11.6468  -2
 -23   1   1 101.500 11.6468   1
 -23   1  20 91.5173 11.8154  -3
 -23  19  10 91.5173 11.8154  -2
 -23   1   1 91.5173 11.8154   1
 -21   1  18 120.702 9.73131  -3
 -21  17  10 120.702 9.73131  -2
 -21   1   1 120.702 9.73131   1
 -21   1  18 112.124 9.28924  -3
 -21  17   9 112.124 9.28924  -2
 -21   1   1 112.124 9.28924   1
 -19   1  16 380.412 16.3981  -3
 -19  15   8 380.412 16.3981  -2
 -19   1   1 380.412 16.3981   1
 -19   1  16 398.733 16.8346  -3
 -19  15   9 398.733 16.8346  -2
 -19   1   1 398.733 16.8346   1
 -17   1  14 24.7217 9.57811  -3
 -17  13   7 24.7217 9.57811  -2
 -17   1   1 24.7217 9.57811   1
 -17   1  14 29.5338 13.6477  -3
 -17  13   8 29.5338 13.6477  -2
 -17   1   1 29.5338 13.6477   1
 -15  11   6 250.818 14.2493  -2
 -15   1   1 250.818 14.2493   1
 -13   1  11 23.7391 5.31304  -3
 -13   1   1 23.7391 5.31304   1
 -11   1   9 1556.66 24.8244  -3
 -11   1   1 1556.66 24.8244   1
  -9   1   7 1704.83 26.7233  -3
  -9   1   1 1704.83 26.7233   1
  -7   1   5 1226.75 38.4157  -3
  -7   1   1 1226.75 38.4157   1
  -5   3   2 386.520 24.9524  -2
  -5   1   1 386.520 24.9524   1
  -3   1   2 23.7032 4.18916  -2
  -3   1   1 23.7032 4.18916   1
  -3   5   1 10.8270 5.41343  -2
   3   1   1 10.8270 5.41343   1
  -5   7   3 231.146 16.7005  -2
   5   1   1 231.146 16.7005   1
  -5   7   2 334.094 18.3011  -2
   5   1   1 334.094 18.3011   1
  -7   1   7 723.997 17.1573  -3
   7   1   1 723.997 17.1573   1
  -9   1   9 525.448 9.41563  -3
   9   1   1 525.448 9.41563   1
 -11   1  11 35.2824 3.83189  -3
  11   1   1 35.2824 3.83189   1
 -13   1  13 268.985 8.97403  -3
  13   1   1 268.985 8.97403   1
  15   1   1 152.008 11.8305   1
 -17   1  16 144.481 12.3346  -3
 -17  17   8 144.481 12.3346  -2
  17   1   1 144.481 12.3346   1
 -17   1  16 145.116 12.2501  -3
 -17  17   7 145.116 12.2501  -2
  17   1   1 145.116 12.2501   1
 -19   1  18 -9.2576 9.00034  -3
 -19  19   9 -9.2576 9.00034  -2
  19   1   1 -9.2576 9.00034   1
 -19   1  18 21.9050 9.25971  -3
 -19  19   8 21.9050 9.25971  -2
  19   1   1 21.9050 9.25971   1
 -23   1  22 42.3633 11.5716  -3
 -23  23  11 42.3633 11.5716  -2
  23   1   1 42.3633 11.5716   1
 -23   1  22 59.1831 11.7173  -3
 -23  23  10 59.1831 11.7173  -2
  23   1   1 59.1831 11.7173   1
 -25  25  11 -1.6996 17.1511  -2
  25   1   1 -1.6996 17.1511   1
 -25  25  12 -25.133 17.4957  -2
  25   1   1 -25.133 17.4957   1
 -26   2  23 22.5640 20.6630  -3
 -26  22  11 22.5640 20.6630  -2
 -26   2   1 22.5640 20.6630   1
 -26   2  23 3.73853 21.9802  -3
 -26  22  13 3.73853 21.9802  -2
 -26   2   1 3.73853 21.9802   1
 -24   2  21 43.8903 12.4050  -3
 -24  20  12 43.8903 12.4050  -2
 -24   2   1 43.8903 12.4050   1
 -24   2  21 45.7464 12.4175  -3
 -24  20  10 45.7464 12.4175  -2
 -24   2   1 45.7464 12.4175   1
 -22   2  19 85.2173 14.7605  -3
 -22  18  11 85.2173 14.7605  -2
 -22   2   1 85.2173 14.7605   1
 -22   2  19 107.302 15.7594  -3
 -22  18   9 107.302 15.7594  -2
 -22   2   1 107.302 15.7594   1
 -20   2  17 54.2880 7.82429  -3
 -20  16  10 54.2880 7.82429  -2
 -20   2   1 54.2880 7.82429   1
 -20   2  17 60.4713 8.31281  -3
 -20  16   8 60.4713 8.31281  -2
 -20   2   1 60.4713 8.31281   1
 -18   2  15 701.379 34.2354  -3
 -18  14   9 701.379 34.2354  -2
 -18   2   1 701.379 34.2354   1
 -18   2  15 677.555 24.5913  -3
 -18  14   7 677.555 24.5913  -2
 -18   2   1 677.555 24.5913   1
 -14   2  12 571.049 28.2770  -3
 -14   2   1 571.049 28.2770   1
 -12   2  10 1034.11 19.2191  -3
 -12   2   1 1034.11 19.2191   1
 -10   2   8 397.920 8.74284  -3
 -10   2   1 397.920 8.74284   1
  -8   2   6 39.3644 3.52743  -3
  -8   2   1 39.3644 3.52743   1
  -6   2   1 102.273 2.57787   1
  -4   2   1 98.2213 15.0226  -2
  -4   2   1 98.2213 15.0226   1
  -4   2   3 74.6236 10.7912  -2
  -4   2   1 74.6236 10.7912   1
  -2   2   3 50.8379 5.04217  -3
  -2   4   2 50.8379 5.04217  -2
   2   2   1 50.8379 5.04217   1
  -2   4   2 39.6002 2.99101  -2
   2   2   1 39.6002 2.99101   1
  -4   6   1 683.900 23.9786  -2
   4   2   1 683.900 23.9786   1
   6   2   1 186.836 3.37788   1
  -8   2   8 173.902 4.10615  -3
   8   2   1 173.902 4.10615   1
 -10   2  10 941.016 13.4505  -3
  10   2   1 941.016 13.4505   1
 -12   2  12 414.513 12.6479  -3
  12   2   1 414.513 12.6479   1
 -14   2  14 20.2693 6.76438  -3
  14   2   1 20.2693 6.76438   1
 -16  16   8 15.7615 12.1934  -2
  16   2   1 15.7615 12.1934   1
 -16   2  15 74.7228 15.3993  -3
 -16  16   8 74.7228 15.3993  -2
  16   2   1 74.7228 15.3993   1
 -18   2  17 1330.24 43.9639  -3
 -18  18   7 1330.24 43.9639  -2
  18   2   1 1330.24 43.9639   1
 -18   2  17 1483.73 48.4468  -3
 -18  18   9 1483.73 48.4468  -2
  18   2   1 1483.73 48.4468   1
 -20   2  19 1105.07 37.2281  -3
 -20  20  10 1105.07 37.2281  -2
  20   2   1 1105.07 37.2281   1
 -20   2  19 1037.44 35.2636  -3
 -20  20   8 1037.44 35.2636  -2
  20   2   1 1037.44 35.2636   1
 -22   2  21 435.194 18.6098  -3
 -22  22  11 435.194 18.6098  -2
  22   2   1 435.194 18.6098   1
 -22   2  21 419.854 18.4700  -3
 -22  22   9 419.854 18.4700  -2
  22   2   1 419.854 18.4700   1
 -24   2  23 -27.641 11.9572  -3
 -24  24  12 -27.641 11.9572  -2
  24   2   1 -27.641 11.9572   1
 -24   2  23 -18.969 12.3784  -3
 -24  24  10 -18.969 12.3784  -2
  24   2   1 -18.969 12.3784   1
 -25   3  22 125.453 14.6719  -3
 -25  21  10 125.453 14.6719  -2
 -25   3   1 125.453 14.6719   1
 -25   3  22 104.207 14.3244  -3
 -25  21  13 104.207 14.3244  -2
 -25   3   1 104.207 14.3244   1
 -23   3  20 493.606 20.7792  -3
 -23  19  12 493.606 20.7792  -2
 -23   3   1 493.606 20.7792   1
 -23   3  20 528.826 21.4259  -3
 -23  19   9 528.826 21.4259  -2
 -23   3   1 528.826 21.4259   1
 -21   3  18 161.476 10.2643  -3
 -21  17  11 161.476 10.2643  -2
 -21   3   1 161.476 10.2643   1
 -21   3  18 153.189 10.6232  -3
 -21  17   8 153.189 10.6232  -2
 -21   3   1 153.189 10.6232   1
 -19   3  16 45.6204 12.5265  -3
 -19  15  10 45.6204 12.5265  -2
 -19   3   1 45.6204 12.5265   1
 -19   3  16 49.5290 8.61504  -3
 -19  15   7 49.5290 8.61504  -2
 -19   3   1 49.5290 8.61504   1
 -17   3  14 49.3815 9.76559  -3
 -17  13   6 49.3815 9.76559  -2
 -17   3   1 49.3815 9.76559   1
 -17   3  14 7.04142 13.1617  -3
 -17  13   9 7.04142 13.1617  -2
 -17   3   1 7.04142 13.1617   1
 -15  11   5 -8.4180 7.64719  -2
 -15   3   1 -8.4180 7.64719   1
 -15  11   8 36.9678 11.3048  -2
 -15   3   1 36.9678 11.3048   1
 -13   3  11 174.365 6.68922  -3
 -13   3   1 174.365 6.68922   1
 -11   3   9 631.357 11.7255  -3
 -11   3   1 631.357 11.7255   1
  -9   3   7 741.519 13.5453  -3
  -9   3   1 741.519 13.5453   1
  -7   3   5 649.044 19.3224  -3
  -7   3   1 649.044 19.3224   1
  -5   3   1 42.9471 1.95936   1
   3   1   0 20.5600 4.02470  -2
  -3   3   1 20.5600 4.02470   1
  -3   3   2 17.8876 5.21709  -3
  -3   3   1 17.8876 5.21709   1
  -1   3   2 -2.0917 2.20063  -3
   1   3   1 -2.0917 2.20063  -2
   1   3   1 -2.0917 2.20063   1
  -1   3   2 1.81320 2.16043  -3
  -1   3   2 1.81320 2.16043  -2
   1   3   1 1.81320 2.16043   1
  -3   3   4 22.4016 6.18900  -3
   3   3   1 22.4016 6.18900   1
   3   5   0 29.3372 6.34603  -2
   3   3   1 29.3372 6.34603   1
  -5   7   1 7.53131 8.00840  -2
   5   3   1 7.53131 8.00840   1
  -7   3   7 165.607 6.48550  -3
   7   3   1 165.607 6.48550   1
  -9   3   9 388.976 7.28172  -3
   9   3   1 388.976 7.28172   1
 -11   3  11 37.3827 3.06697  -3
  11   3   1 37.3827 3.06697   1
 -13   3  13 285.277 10.5578  -3
  13   3   1 285.277 10.5578   1
 -15  15   8 1.79449 12.0408  -2
  15   3   1 1.79449 12.0408   1
 -17   3  16 4.44156 10.4233  -3
 -17  17   9 4.44156 10.4233  -2
  17   3   1 4.44156 10.4233   1
 -17   3  16 14.4199 10.4185  -3
 -17  17   6 14.4199 10.4185  -2
  17   3   1 14.4199 10.4185   1
 -19   3  18 8.46787 8.69876  -3
 -19  19   7 8.46787 8.69876  -2
  19   3   1 8.46787 8.69876   1
 -19   3  18 12.2628 8.93311  -3
 -19  19  10 12.2628 8.93311  -2
  19   3   1 12.2628 8.93311   1
 -21   3  20 147.872 13.8591  -3
 -21  21   8 147.872 13.8591  -2
  21   3   1 147.872 13.8591   1
 -23   3  22 125.591 12.7655  -3
 -23  23  12 125.591 12.7655  -2
  23   3   1 125.591 12.7655   1
 -23   3  22 119.603 12.7514  -3
 -23  23   9 119.603 12.7514  -2
  23   3   1 119.603 12.7514   1
 -25  25  10 -6.8217 11.6447  -2
  25   3   1 -6.8217 11.6447   1
 -25  25  13 -12.267 11.7168  -2
  25   3   1 -12.267 11.7168   1
 -26   4  23 -18.758 20.4115  -3
 -26  22  10 -18.758 20.4115  -2
 -26   4   1 -18.758 20.4115   1
 -26   4  23 9.06136 19.8059  -3
 -26  22  14 9.06136 19.8059  -2
 -26   4   1 9.06136 19.8059   1
 -24   4  21 185.479 14.6664  -3
 -24  20  13 185.479 14.6664  -2
 -24   4   1 185.479 14.6664   1
 -24   4  21 235.031 15.9080  -3
 -24  20   9 235.031 15.9080  -2
 -24   4   1 235.031 15.9080   1
 -22   4  19 89.0862 15.9306  -3
 -22  18   8 89.0862 15.9306  -2
 -22   4   1 89.0862 15.9306   1
 -22   4  19 84.0615 14.3530  -3
 -22  18  12 84.0615 14.3530  -2
 -22   4   1 84.0615 14.3530   1
 -20   4  17 28.3377 7.32638  -3
 -20  16   7 28.3377 7.32638  -2
 -20   4   1 28.3377 7.32638   1
 -20   4  17 38.0723 10.9594  -3
 -20  16  11 38.0723 10.9594  -2
 -20   4   1 38.0723 10.9594   1
 -18   4  15 396.491 17.0209  -3
 -18  14   6 396.491 17.0209  -2
 -18   4   1 396.491 17.0209   1
 -18   4  15 408.445 23.6282  -3
 -18  14  10 408.445 23.6282  -2
 -18   4   1 408.445 23.6282   1
 -14   4  12 240.416 17.8155  -3
 -14   4   1 240.416 17.8155   1
 -12   4  10 315.077 6.95494  -3
 -12   4   1 315.077 6.95494   1
 -10   4   8 110.241 2.97852  -3
 -10   4   1 110.241 2.97852   1
  -8   4   6 27.6976 3.90441  -3
  -8   4   1 27.6976 3.90441   1
  -6   4   1 131.900 2.90539   1
   4   2   0 136.166 5.44056  -2
  -4   4   1 136.166 5.44056   1
  -2   0   3 3060.54 140.344  -2
  -2   4   1 3060.54 140.344   1
  -2   4   1 4247.53 126.635  -3
  -2   0   3 4247.53 126.635  -2
  -2   4   1 4247.53 126.635   1
   2   0   1 3420.26 83.4203  -2
  -2   4   1 3420.26 83.4203   1
   0   4   1 39.2948 1.21611  -3
   0   2   2 39.2948 1.21611  -2
   0   4   1 39.2948 1.21611   1
  -2   4   3 612.389 17.7700  -3
  -2   4   3 612.389 17.7700  -2
   2   4   1 612.389 17.7700   1
  -2   4   3 780.331 36.8179  -3
   2   4   1 780.331 36.8179  -2
   2   4   1 780.331 36.8179   1
   4   6   0 649.835 21.3413  -2
   4   4   1 649.835 21.3413   1
   6   4   1 296.037 5.19245   1
  -8   4   8 84.7945 3.01626  -3
   8   4   1 84.7945 3.01626   1
 -10   4  10 377.936 6.25153  -3
  10   4   1 377.936 6.25153   1
 -12   4  12 451.229 11.4050  -3
  12   4   1 451.229 11.4050   1
 -14   4  14 -1.1974 8.70826  -3
  14   4   1 -1.1974 8.70826   1
 -16  16   9 209.172 16.6307  -2
  16   4   1 209.172 16.6307   1
 -18   4  17 94.3946 10.9479  -3
 -18  18  10 94.3946 10.9479  -2
  18   4   1 94.3946 10.9479   1
 -18   4  17 86.7811 11.2294  -3
 -18  18   6 86.7811 11.2294  -2
  18   4   1 86.7811 11.2294   1
 -20   4  19 38.5487 8.38348  -3
 -20  20  11 38.5487 8.38348  -2
  20   4   1 38.5487 8.38348   1
 -20   4  19 28.3494 7.96124  -3
 -20  20   7 28.3494 7.96124  -2
  20   4   1 28.3494 7.96124   1
 -22   4  21 27.2729 9.27823  -3
 -22  22  12 27.2729 9.27823  -2
  22   4   1 27.2729 9.27823   1
 -22   4  21 13.7729 9.42006  -3
 -22  22   8 13.7729 9.42006  -2
  22   4   1 13.7729 9.42006   1
 -24   4  23 108.233 13.8720  -3
 -24  24   9 108.233 13.8720  -2
  24   4   1 108.233 13.8720   1
 -24   4  23 91.3392 13.2576  -3
 -24  24  13 91.3392 13.2576  -2
  24   4   1 91.3392 13.2576   1
 -25   5  22 889.014 33.3682  -3
 -25  21   9 889.014 33.3682  -2
 -25   5   1 889.014 33.3682   1
 -25   5  22 823.957 42.7941  -3
 -25  21  14 823.957 42.7941  -2
 -25   5   1 823.957 42.7941   1
 -23   5  20 325.887 23.0564  -3
 -23  19   8 325.887 23.0564  -2
 -23   5   1 325.887 23.0564   1
 -23   5  20 300.294 15.9647  -3
 -23  19  13 300.294 15.9647  -2
 -23   5   1 300.294 15.9647   1
 -21   5  18 24.3659 7.67343  -3
 -21  17   7 24.3659 7.67343  -2
 -21   5   1 24.3659 7.67343   1
 -21   5  18 14.9385 7.29962  -3
 -21  17  12 14.9385 7.29962  -2
 -21   5   1 14.9385 7.29962   1
 -19   5  16 253.949 13.2762  -3
 -19  15   6 253.949 13.2762  -2
 -19   5   1 253.949 13.2762   1
 -19   5  16 253.281 18.0313  -3
 -19  15  11 253.281 18.0313  -2
 -19   5   1 253.281 18.0313   1
 -17   5  14 135.199 8.59841  -3
 -17  13   5 135.199 8.59841  -2
 -17   5   1 135.199 8.59841   1
 -17   5  14 138.098 8.31034  -3
 -17  13  10 138.098 8.31034  -2
 -17   5   1 138.098 8.31034   1
 -15  11   4 903.746 41.8621  -2
 -15   5   1 903.746 41.8621   1
 -13   5  11 535.065 13.3435  -3
 -13   5   1 535.065 13.3435   1
 -11   5   9 395.468 7.86714  -3
 -11   5   1 395.468 7.86714   1
  -9   5   7 138.655 4.80312  -3
  -9   5   1 138.655 4.80312   1
  -7   5   5 214.055 8.71064  -3
  -7   5   1 214.055 8.71064   1
   5   3   0 96.6307 7.89243  -2
  -5   5   1 96.6307 7.89243   1
  -3   5   2 28.8607 5.26445  -3
  -3   1   4 28.8607 5.26445  -2
  -3   5   1 28.8607 5.26445   1
   3   1   1 12.9225 5.34827  -2
  -3   5   1 12.9225 5.34827   1
  -3   1   4 24.9056 8.00632  -2
  -3   5   1 24.9056 8.00632   1
   1   5   0 346.064 6.65504  -3
  -1   1   3 346.064 6.65504  -2
  -1   5   1 346.064 6.65504   1
   1   5   0 339.570 7.74849  -3
   1   1   2 339.570 7.74849  -2
  -1   5   1 339.570 7.74849   1
  -1   5   2 29.3101 3.30736  -3
   1   3   2 29.3101 3.30736  -2
   1   5   1 29.3101 3.30736   1
  -1   5   2 23.0885 2.82562  -3
  -1   3   3 23.0885 2.82562  -2
   1   5   1 23.0885 2.82562   1
  -3   5   4 1076.66 50.6898  -3
   3   5   1 1076.66 50.6898  -2
   3   5   1 1076.66 50.6898   1
  -3   5   4 946.514 26.4140  -3
  -3   5   4 946.514 26.4140  -2
   3   5   1 946.514 26.4140   1
   5   7   0 30.7350 5.00418  -2
   5   5   1 30.7350 5.00418   1
  -7   5   7 7.35636 4.14972  -3
   7   5   1 7.35636 4.14972   1
  -9   5   9 701.791 12.2949  -3
   9   5   1 701.791 12.2949   1
 -11   5  11 157.788 3.53365  -3
  11   5   1 157.788 3.53365   1
 -13   5  13 251.774 8.02513  -3
  13   5   1 251.774 8.02513   1
 -15  15   9 300.091 19.0531  -2
  15   5   1 300.091 19.0531   1
 -17   5  16 13.9717 10.5457  -3
 -17  17   5 13.9717 10.5457  -2
  17   5   1 13.9717 10.5457   1
 -17   5  16 29.5109 10.5933  -3
 -17  17  10 29.5109 10.5933  -2
  17   5   1 29.5109 10.5933   1
 -19   5  18 -2.1722 8.98404  -3
 -19  19   6 -2.1722 8.98404  -2
  19   5   1 -2.1722 8.98404   1
 -19   5  18 -8.7719 8.89724  -3
 -19  19  11 -8.7719 8.89724  -2
  19   5   1 -8.7719 8.89724   1
 -21   5  20 14.8951 11.8160  -3
 -21  21  12 14.8951 11.8160  -2
  21   5   1 14.8951 11.8160   1
 -21   5  20 22.5819 12.1215  -3
 -21  21   7 22.5819 12.1215  -2
  21   5   1 22.5819 12.1215   1
 -23   5  22 105.987 11.9730  -3
 -23  23   8 105.987 11.9730  -2
  23   5   1 105.987 11.9730   1
 -23   5  22 106.353 12.4709  -3
 -23  23  13 106.353 12.4709  -2
  23   5   1 106.353 12.4709   1
  25   5   1 93.2698 7.65752   1
 -26  22  15 22.5551 16.8630  -2
 -26   6   1 22.5551 16.8630   1
 -26  22   9 -6.1219 15.2265  -2
 -26   6   1 -6.1219 15.2265   1
 -24   6  21 -2.5048 16.9863  -3
 -24  20  14 -2.5048 16.9863  -2
 -24   6   1 -2.5048 16.9863   1
 -24   6  21 -1.8862 12.0232  -3
 -24  20   8 -1.8862 12.0232  -2
 -24   6   1 -1.8862 12.0232   1
 -22   6  19 316.489 14.9523  -3
 -22  18  13 316.489 14.9523  -2
 -22   6   1 316.489 14.9523   1
 -22   6  19 392.080 25.8199  -3
 -22  18   7 392.080 25.8199  -2
 -22   6   1 392.080 25.8199   1
 -20   6  17 -3.3050 7.28107  -3
 -20  16   6 -3.3050 7.28107  -2
 -20   6   1 -3.3050 7.28107   1
 -20   6  17 -5.4344 11.0598  -3
 -20  16  12 -5.4344 11.0598  -2
 -20   6   1 -5.4344 11.0598   1
 -18   6  15 114.371 8.00830  -3
 -18  14   5 114.371 8.00830  -2
 -18   6   1 114.371 8.00830   1
 -18   6  15 114.092 14.9654  -3
 -18  14  11 114.092 14.9654  -2
 -18   6   1 114.092 14.9654   1
 -14   6  12 78.2435 6.34346  -3
 -14   6   1 78.2435 6.34346   1
 -12   6  10 76.1147 4.09796  -3
 -12   6   1 76.1147 4.09796   1
 -10   6   8 111.682 2.99913  -3
 -10   6   1 111.682 2.99913   1
  -8   6   6 94.8331 4.00308  -3
  -8   6   1 94.8331 4.00308   1
  -6   6   1 90.3806 2.36938   1
   4   2   1 707.405 17.8448  -2
  -4   6   1 707.405 17.8448   1
  -4   6   3 544.230 32.9443  -3
  -4   6   1 544.230 32.9443   1
  -4   6   3 694.606 38.7572  -3
  -4   2   5 694.606 38.7572  -2
  -4   6   1 694.606 38.7572   1
  -2   6   1 329.343 9.34389  -3
  -2   0   4 329.343 9.34389  -2
  -2   6   1 329.343 9.34389   1
  -2   6   1 268.838 13.5867  -3
   2   0   2 268.838 13.5867  -2
  -2   6   1 268.838 13.5867   1
   2   0   2 191.448 19.6961  -2
  -2   6   1 191.448 19.6961   1
   0   6   1 207.206 3.31107  -3
   0   2   3 207.206 3.31107  -2
   0   6   1 207.206 3.31107   1
  -2   6   3 260.630 9.99758  -3
   2   4   2 260.630 9.99758  -2
   2   6   1 260.630 9.99758   1
  -2   6   3 215.790 9.59039  -3
  -2   4   4 215.790 9.59039  -2
   2   6   1 215.790 9.59039   1
   4   6   1 11.6241 8.51087  -2
   4   6   1 11.6241 8.51087   1
  -4   6   5 3.06411 9.07475  -3
  -4   6   5 3.06411 9.07475  -2
   4   6   1 3.06411 9.07475   1
   6   6   1 126.352 3.18524   1
  -8   6   8 111.261 4.07882  -3
   8   6   1 111.261 4.07882   1
 -10   6  10 99.2994 3.09859  -3
  10   6   1 99.2994 3.09859   1
 -12   6  12 184.598 5.40563  -3
  12   6   1 184.598 5.40563   1
 -14   6  14 82.2843 7.81785  -3
  14   6   1 82.2843 7.81785   1
 -16  16  10 12.3783 12.1599  -2
  16   6   1 12.3783 12.1599   1
 -18   6  17 177.197 11.9076  -3
 -18  18  11 177.197 11.9076  -2
  18   6   1 177.197 11.9076   1
 -18   6  17 165.839 12.7093  -3
 -18  18   5 165.839 12.7093  -2
  18   6   1 165.839 12.7093   1
 -20   6  19 66.1393 8.39777  -3
 -20  20   6 66.1393 8.39777  -2
  20   6   1 66.1393 8.39777   1
 -20   6  19 41.9681 8.18156  -3
 -20  20  12 41.9681 8.18156  -2
  20   6   1 41.9681 8.18156   1
 -22   6  21 63.5753 10.6990  -3
 -22  22   7 63.5753 10.6990  -2
  22   6   1 63.5753 10.6990   1
 -22   6  21 76.7087 9.93625  -3
 -22  22  13 76.7087 9.93625  -2
  22   6   1 76.7087 9.93625   1
 -24   6  23 15.0474 12.2057  -3
 -24  24  14 15.0474 12.2057  -2
  24   6   1 15.0474 12.2057   1
 -24   6  23 24.2146 12.9501  -3
 -24  24   8 24.2146 12.9501  -2
  24   6   1 24.2146 12.9501   1
 -25   7  22 518.154 23.3963  -3
 -25  21   8 518.154 23.3963  -2
 -25   7   1 518.154 23.3963   1
 -25   7  22 438.172 28.8281  -3
 -25  21  15 438.172 28.8281  -2
 -25   7   1 438.172 28.8281   1
 -23   7  20 94.7200 16.6536  -3
 -23  19   7 94.7200 16.6536  -2
 -23   7   1 94.7200 16.6536   1
 -23   7  20 109.923 12.2040  -3
 -23  19  14 109.923 12.2040  -2
 -23   7   1 109.923 12.2040   1
 -21   7  18 -7.0162 8.51458  -3
 -21  17   6 -7.0162 8.51458  -2
 -21   7   1 -7.0162 8.51458   1
 -21   7  18 -0.4476 10.3578  -3
 -21  17  13 -0.4476 10.3578  -2
 -21   7   1 -0.4476 10.3578   1
 -19   7  16 182.643 11.9570  -3
 -19  15   5 182.643 11.9570  -2
 -19   7   1 182.643 11.9570   1
 -19   7  16 145.610 15.1700  -3
 -19  15  12 145.610 15.1700  -2
 -19   7   1 145.610 15.1700   1
 -17   7  14 13.3207 7.41576  -3
 -17  13   4 13.3207 7.41576  -2
 -17   7   1 13.3207 7.41576   1
 -15  11  10 119.789 8.64543  -2
 -15   7   1 119.789 8.64543   1
 -13   7  11 1086.66 21.8958  -3
 -13   7   1 1086.66 21.8958   1
 -11   7   9 575.152 10.0827  -3
 -11   7   1 575.152 10.0827   1
  -9   7   7 22.4841 3.44212  -3
  -9   7   1 22.4841 3.44212   1
  -7   7   5 75.5764 5.37143  -3
  -7   7   1 75.5764 5.37143   1
   5   3   1 24.5530 6.55098  -2
  -5   7   1 24.5530 6.55098   1
  -3   7   2 275.168 10.3019  -3
  -3   1   5 275.168 10.3019  -2
  -3   7   1 275.168 10.3019   1
   3   1   2 89.3643 7.33208  -2
  -3   7   1 89.3643 7.33208   1
  -3   1   5 179.126 12.8514  -2
  -3   7   1 179.126 12.8514   1
  -3   7   2 217.555 12.4205  -3
   3   1   2 217.555 12.4205  -2
  -3   7   1 217.555 12.4205   1
   1   7   0 7.01604 2.73544  -3
   1   1   3 7.01604 2.73544  -2
  -1   7   1 7.01604 2.73544   1
   1   7   0 8.72296 2.55986  -3
  -1   1   4 8.72296 2.55986  -2
  -1   7   1 8.72296 2.55986   1
  -1   7   2 148.710 5.58840  -3
   1   3   3 148.710 5.58840  -2
   1   7   1 148.710 5.58840   1
  -1   7   2 146.483 4.56126  -3
  -1   3   4 146.483 4.56126  -2
   1   7   1 146.483 4.56126   1
  -3   7   4 26.3410 10.1686  -3
   3   5   2 26.3410 10.1686  -2
   3   7   1 26.3410 10.1686   1
  -3   7   4 7.43743 7.68115  -3
  -3   5   5 7.43743 7.68115  -2
   3   7   1 7.43743 7.68115   1
   5   7   1 1294.25 34.8529  -2
   5   7   1 1294.25 34.8529   1
  -7   7   7 2.43509 4.94067  -3
   7   7   1 2.43509 4.94067   1
  -9   7   9 72.8656 3.72905  -3
   9   7   1 72.8656 3.72905   1
 -11   7  11 447.686 9.80932  -3
  11   7   1 447.686 9.80932   1
 -13   7  13 213.989 6.28265  -3
  13   7   1 213.989 6.28265   1
 -15  15  10 75.9451 13.2419  -2
  15   7   1 75.9451 13.2419   1
 -17   7  16 11.6851 10.6639  -3
 -17  17   4 11.6851 10.6639  -2
  17   7   1 11.6851 10.6639   1
 -17   7  16 -8.0772 14.7678  -3
 -17  17  11 -8.0772 14.7678  -2
  17   7   1 -8.0772 14.7678   1
 -19   7  18 -9.9894 9.43859  -3
 -19  19   5 -9.9894 9.43859  -2
  19   7   1 -9.9894 9.43859   1
 -19   7  18 -18.667 8.99673  -3
 -19  19  12 -18.667 8.99673  -2
  19   7   1 -18.667 8.99673   1
 -21   7  20 218.618 16.5046  -3
 -21  21   6 218.618 16.5046  -2
  21   7   1 218.618 16.5046   1
 -21   7  20 235.409 18.5845  -3
 -21  21  13 235.409 18.5845  -2
  21   7   1 235.409 18.5845   1
 -23   7  22 48.0960 11.3383  -3
 -23  23  14 48.0960 11.3383  -2
  23   7   1 48.0960 11.3383   1
 -23   7  22 36.4108 12.0753  -3
 -23  23   7 36.4108 12.0753  -2
  23   7   1 36.4108 12.0753   1
 -26   8   1 -4.5269 5.76270   1
 -24   8  21 67.7242 12.9285  -3
 -24  20  15 67.7242 12.9285  -2
 -24   8   1 67.7242 12.9285   1
 -24   8  21 52.3686 13.1371  -3
 -24  20   7 52.3686 13.1371  -2
 -24   8   1 52.3686 13.1371   1
 -22   8  19 -10.344 9.48679  -3
 -22  18   6 -10.344 9.48679  -2
 -22   8   1 -10.344 9.48679   1
 -22   8  19 -5.2071 11.4366  -3
 -22  18  14 -5.2071 11.4366  -2
 -22   8   1 -5.2071 11.4366   1
 -20   8  17 46.3819 8.18390  -3
 -20  16   5 46.3819 8.18390  -2
 -20   8   1 46.3819 8.18390   1
 -20   8  17 65.2402 11.3413  -3
 -20  16  13 65.2402 11.3413  -2
 -20   8   1 65.2402 11.3413   1
 -18   8  15 19.4133 12.7141  -3
 -18  14  12 19.4133 12.7141  -2
 -18   8   1 19.4133 12.7141   1
 -18   8  15 68.2499 7.72583  -3
 -18  14   4 68.2499 7.72583  -2
 -18   8   1 68.2499 7.72583   1
 -16  12   3 18.2190 9.99789  -2
 -16   8   1 18.2190 9.99789   1
 -14   8  12 776.738 26.2346  -3
 -14   8   1 776.738 26.2346   1
 -12   8  10 168.091 5.26910  -3
 -12   8   1 168.091 5.26910   1
 -10   8   8 106.941 3.12714  -3
 -10   8   1 106.941 3.12714   1
  -8   8   6 93.9468 4.11319  -3
  -8   8   1 93.9468 4.11319   1
  -6   8   1 368.702 5.57829   1
  -4   2   6 92.0686 10.3095  -2
  -4   8   1 92.0686 10.3095   1
   4   2   2 105.066 8.43095  -2
  -4   8   1 105.066 8.43095   1
  -4   8   3 78.6283 8.75391  -3
  -4   2   6 78.6283 8.75391  -2
  -4   8   1 78.6283 8.75391   1
  -4   8   3 161.247 11.3352  -3
   4   2   2 161.247 11.3352  -2
  -4   8   1 161.247 11.3352   1
  -2   8   1 3441.56 59.0580  -3
  -2   0   5 3441.56 59.0580  -2
  -2   8   1 3441.56 59.0580   1
  -2   8   1 3483.77 106.176  -3
   2   0   3 3483.77 106.176  -2
  -2   8   1 3483.77 106.176   1
   0   8   1 329.359 4.90719  -3
   0   2   4 329.359 4.90719  -2
   0   8   1 329.359 4.90719   1
  -2   8   3 108.466 6.17173  -3
   2   4   3 108.466 6.17173  -2
   2   8   1 108.466 6.17173   1
  -2   8   3 113.195 5.66673  -3
  -2   4   5 113.195 5.66673  -2
   2   8   1 113.195 5.66673   1
  -4   8   5 643.947 31.3059  -3
  -4   6   6 643.947 31.3059  -2
   4   8   1 643.947 31.3059   1
  -4   8   5 617.086 31.3742  -3
   4   6   2 617.086 31.3742  -2
   4   8   1 617.086 31.3742   1
  -4   6   6 414.867 23.0063  -2
   4   8   1 414.867 23.0063   1
  -6   8   6 127.102 27.9988  -3
   6   8   1 127.102 27.9988   1
  -8   8   8 63.0818 3.86410  -3
   8   8   1 63.0818 3.86410   1
 -10   8  10 58.0268 2.76124  -3
  10   8   1 58.0268 2.76124   1
 -12   8  12 429.969 9.80585  -3
  12   8   1 429.969 9.80585   1
 -14   8  14 136.779 6.14269  -3
  14   8   1 136.779 6.14269   1
 -18   8  17 672.586 25.2937  -3
 -18  18   4 672.586 25.2937  -2
  18   8   1 672.586 25.2937   1
 -18   8  17 583.975 31.2766  -3
 -18  18  12 583.975 31.2766  -2
  18   8   1 583.975 31.2766   1
 -20   8  19 60.5157 11.8390  -3
 -20  20  13 60.5157 11.8390  -2
  20   8   1 60.5157 11.8390   1
 -20   8  19 68.9738 13.0465  -3
 -20  20   5 68.9738 13.0465  -2
  20   8   1 68.9738 13.0465   1
 -22   8  21 118.937 11.9237  -3
 -22  22   6 118.937 11.9237  -2
  22   8   1 118.937 11.9237   1
 -22   8  21 104.222 10.7945  -3
 -22  22  14 104.222 10.7945  -2
  22   8   1 104.222 10.7945   1
 -24   8  23 -20.161 13.1881  -3
 -24  24   7 -20.161 13.1881  -2
  24   8   1 -20.161 13.1881   1
 -24   8  23 -22.390 12.2463  -3
 -24  24  15 -22.390 12.2463  -2
  24   8   1 -22.390 12.2463   1
 -25  21  16 253.834 22.0366  -2
 -25   9   1 253.834 22.0366   1
 -25   9  22 257.130 17.6875  -3
 -25  21   7 257.130 17.6875  -2
 -25   9   1 257.130 17.6875   1
 -23   9  20 473.888 27.4416  -3
 -23  19   6 473.888 27.4416  -2
 -23   9   1 473.888 27.4416   1
 -23   9  20 476.999 20.2710  -3
 -23  19  15 476.999 20.2710  -2
 -23   9   1 476.999 20.2710   1
 -21   9  18 488.912 19.4102  -3
 -21  17   5 488.912 19.4102  -2
 -21   9   1 488.912 19.4102   1
 -21   9  18 387.657 22.3522  -3
 -21  17  14 387.657 22.3522  -2
 -21   9   1 387.657 22.3522   1
 -19   9  16 83.9052 9.90739  -3
 -19  15   4 83.9052 9.90739  -2
 -19   9   1 83.9052 9.90739   1
 -19   9  16 100.711 14.0422  -3
 -19  15  13 100.711 14.0422  -2
 -19   9   1 100.711 14.0422   1
 -17   9  14 -5.0281 6.99258  -3
 -17  13  12 -5.0281 6.99258  -2
 -17   9   1 -5.0281 6.99258   1
 -17   9  14 21.5543 7.69657  -3
 -17  13   3 21.5543 7.69657  -2
 -17   9   1 21.5543 7.69657   1
 -15  11   2 554.481 28.1643  -2
 -15   9   1 554.481 28.1643   1
 -15  11  11 490.770 23.5481  -2
 -15   9   1 490.770 23.5481   1
 -13   9  11 762.919 16.0278  -3
 -13   9   1 762.919 16.0278   1
 -11   9   9 484.619 8.33233  -3
 -11   9   1 484.619 8.33233   1
  -9   9   7 209.451 4.58889  -3
  -9   9   1 209.451 4.58889   1
  -7   9   5 44.5004 4.51864  -3
  -7   9   1 44.5004 4.51864   1
   5   3   2 601.692 23.3261  -2
  -5   9   1 601.692 23.3261   1
  -5   9   4 925.870 51.5441  -3
  -5   3   7 925.870 51.5441  -2
  -5   9   1 925.870 51.5441   1
  -3   9   2 26.7193 6.53869  -3
  -3   1   6 26.7193 6.53869  -2
  -3   9   1 26.7193 6.53869   1
  -3   9   2 55.3988 8.27975  -3
   3   1   3 55.3988 8.27975  -2
  -3   9   1 55.3988 8.27975   1
   1   9   0 4.35370 3.03048  -3
  -1   1   5 4.35370 3.03048  -2
  -1   9   1 4.35370 3.03048   1
   1   9   0 1.12857 3.16632  -3
   1   1   4 1.12857 3.16632  -2
  -1   9   1 1.12857 3.16632   1
  -1   9   2 198.688 6.71031  -3
   1   3   4 198.688 6.71031  -2
   1   9   1 198.688 6.71031   1
  -1   9   2 175.987 5.32675  -3
  -1   3   5 175.987 5.32675  -2
   1   9   1 175.987 5.32675   1
  -3   9   4 2159.96 46.9782  -3
  -3   5   6 2159.96 46.9782  -2
   3   9   1 2159.96 46.9782   1
  -3   9   4 2431.88 112.092  -3
   3   5   3 2431.88 112.092  -2
   3   9   1 2431.88 112.092   1
   5   7   2 7.43654 6.09332  -2
   5   9   1 7.43654 6.09332   1
  -5   7   7 8.89331 8.10024  -2
   5   9   1 8.89331 8.10024   1
  -5   9   6 -23.193 33.1071  -3
  -5   7   7 -23.193 33.1071  -2
   5   9   1 -23.193 33.1071   1
  -7   9   7 20.7245 4.52903  -3
   7   9   1 20.7245 4.52903   1
  -9   9   9 35.8719 3.21174  -3
   9   9   1 35.8719 3.21174   1
 -11   9  11 98.8646 3.95064  -3
  11   9   1 98.8646 3.95064   1
 -13   9  13 408.140 11.2676  -3
  13   9   1 408.140 11.2676   1
 -15  15  11 21.2887 13.1665  -2
  15   9   1 21.2887 13.1665   1
 -17   9  16 86.2846 16.5853  -3
 -17  17  12 86.2846 16.5853  -2
  17   9   1 86.2846 16.5853   1
 -17   9  16 103.009 12.2992  -3
 -17  17   3 103.009 12.2992  -2
  17   9   1 103.009 12.2992   1
 -19   9  18 7.33591 9.69970  -3
 -19  19   4 7.33591 9.69970  -2
  19   9   1 7.33591 9.69970   1
 -19   9  18 -3.1349 9.03852  -3
 -19  19  13 -3.1349 9.03852  -2
  19   9   1 -3.1349 9.03852   1
 -21   9  20 168.375 15.9477  -3
 -21  21  14 168.375 15.9477  -2
  21   9   1 168.375 15.9477   1
 -21   9  20 191.773 16.8893  -3
 -21  21   5 191.773 16.8893  -2
  21   9   1 191.773 16.8893   1
 -23   9  22 2.65202 11.9600  -3
 -23  23   6 2.65202 11.9600  -2
  23   9   1 2.65202 11.9600   1
 -23   9  22 9.16064 10.5515  -3
 -23  23  15 9.16064 10.5515  -2
  23   9   1 9.16064 10.5515   1
 -24  10  21 11.6431 11.8938  -3
 -24  20  16 11.6431 11.8938  -2
 -24  10   1 11.6431 11.8938   1
 -24  10  21 -14.903 12.6858  -3
 -24  20   6 -14.903 12.6858  -2
 -24  10   1 -14.903 12.6858   1
 -22  10  19 266.938 14.7940  -3
 -22  18   5 266.938 14.7940  -2
 -22  10   1 266.938 14.7940   1
 -20  10  17 68.2231 11.3230  -3
 -20  16  14 68.2231 11.3230  -2
 -20  10   1 68.2231 11.3230   1
 -20  10  17 99.9582 9.04152  -3
 -20  16   4 99.9582 9.04152  -2
 -20  10   1 99.9582 9.04152   1
 -18  10  15 42.3623 9.65387  -3
 -18  14   3 42.3623 9.65387  -2
 -18  10   1 42.3623 9.65387   1
 -18  10  15 16.2019 7.21567  -3
 -18  14  13 16.2019 7.21567  -2
 -18  10   1 16.2019 7.21567   1
 -16  10  13 921.690 42.2175  -3
 -16  12  12 921.690 42.2175  -2
 -16  10   1 921.690 42.2175   1
 -14  10  12 1618.20 70.2684  -3
 -14  12   1 1618.20 70.2684  -2
 -14  10   1 1618.20 70.2684   1
 -14  10  12 626.342 17.8737  -3
 -14  10   1 626.342 17.8737   1
 -12  10  10 678.720 14.2963  -3
 -12  10   1 678.720 14.2963   1
 -10  10   8 101.649 3.42048  -3
 -10  10   1 101.649 3.42048   1
  -8  10   6 110.425 4.03360  -3
  -8  10   1 110.425 4.03360   1
  -6  10   4 563.796 37.7147  -3
  -6  10   1 563.796 37.7147   1
  -4  10   3 2598.57 106.372  -3
  -4   2   7 2598.57 106.372  -2
  -4  10   1 2598.57 106.372   1
   4   2   3 1930.38 88.8927  -2
  -4  10   1 1930.38 88.8927   1
  -4   2   7 1974.96 63.6647  -2
  -4  10   1 1974.96 63.6647   1
  -2  10   1 28.3263 4.83463  -3
   2   0   4 28.3263 4.83463  -2
  -2  10   1 28.3263 4.83463   1
  -2  10   1 25.1461 3.84028  -3
  -2   0   6 25.1461 3.84028  -2
  -2  10   1 25.1461 3.84028   1
   0  10   1 4049.65 47.8354  -3
   0   2   5 4049.65 47.8354  -2
   0  10   1 4049.65 47.8354   1
  -2  10   3 383.530 8.78785  -3
  -2   4   6 383.530 8.78785  -2
   2  10   1 383.530 8.78785   1
  -2  10   3 383.942 10.4804  -3
   2   4   4 383.942 10.4804  -2
   2  10   1 383.942 10.4804   1
  -4  10   5 38.6754 20.8301  -3
  -4   6   7 38.6754 20.8301  -2
   4  10   1 38.6754 20.8301   1
  -4   6   7 10.7262 13.8547  -2
   4  10   1 10.7262 13.8547   1
  -4  10   5 38.5296 11.8732  -3
   4   6   3 38.5296 11.8732  -2
   4  10   1 38.5296 11.8732   1
  -6  10   6 225.164 23.0731  -3
   6  10   1 225.164 23.0731   1
  -8  10   8 337.481 7.74530  -3
   8  10   1 337.481 7.74530   1
 -10  10  10 61.9005 3.07405  -3
  10  10   1 61.9005 3.07405   1
 -12  10  12 765.414 16.0591  -3
  12  10   1 765.414 16.0591   1
 -14  10  14 79.8448 6.10811  -3
  14  10   1 79.8448 6.10811   1
 -16  16  12 210.704 17.3868  -2
  16  10   1 210.704 17.3868   1
 -16  16   2 233.775 15.8221  -2
  16  10   1 233.775 15.8221   1
 -18  10  17 6.00779 10.5540  -3
 -18  18   3 6.00779 10.5540  -2
  18  10   1 6.00779 10.5540   1
 -18  10  17 -10.184 14.7449  -3
 -18  18  13 -10.184 14.7449  -2
  18  10   1 -10.184 14.7449   1
 -20  10  19 1595.20 77.7243  -3
 -20  20   4 1595.20 77.7243  -2
  20  10   1 1595.20 77.7243   1
 -20  10  19 1327.35 59.0620  -3
 -20  20  14 1327.35 59.0620  -2
  20  10   1 1327.35 59.0620   1
 -22  10  21 2.01215 10.0369  -3
 -22  22   5 2.01215 10.0369  -2
  22  10   1 2.01215 10.0369   1
 -22  10  21 16.3561 9.70598  -3
 -22  22  15 16.3561 9.70598  -2
  22  10   1 16.3561 9.70598   1
 -24  10  23 -21.321 16.5925  -3
 -24  24  16 -21.321 16.5925  -2
  24  10   1 -21.321 16.5925   1
 -24  10  23 -8.3897 13.2384  -3
 -24  24   6 -8.3897 13.2384  -2
  24  10   1 -8.3897 13.2384   1
 -25  11  22 147.306 26.1714  -3
 -25  21   6 147.306 26.1714  -2
 -25  11   1 147.306 26.1714   1
 -25  11  22 140.872 22.6740  -3
 -25  21  17 140.872 22.6740  -2
 -25  11   1 140.872 22.6740   1
 -25  21   6 89.3100 16.5338  -2
 -25  11   1 89.3100 16.5338   1
 -23  11  20 306.141 22.6347  -3
 -23  19   5 306.141 22.6347  -2
 -23  11   1 306.141 22.6347   1
 -23  11  20 241.065 20.2698  -3
 -23  19  16 241.065 20.2698  -2
 -23  11   1 241.065 20.2698   1
 -21  11  18 2.61720 10.7073  -3
 -21  17  15 2.61720 10.7073  -2
 -21  11   1 2.61720 10.7073   1
 -21  11  18 -11.991 13.1767  -3
 -21  17   4 -11.991 13.1767  -2
 -21  11   1 -11.991 13.1767   1
 -19  11  16 54.9560 9.87175  -3
 -19  15   3 54.9560 9.87175  -2
 -19  11   1 54.9560 9.87175   1
 -19  11  16 60.4168 13.4855  -3
 -19  15  14 60.4168 13.4855  -2
 -19  11   1 60.4168 13.4855   1
 -17  11  14 85.2680 10.9749  -3
 -17  13   2 85.2680 10.9749  -2
 -17  11   1 85.2680 10.9749   1
 -17  11  14 51.6650 8.05908  -3
 -17  13  13 51.6650 8.05908  -2
 -17  11   1 51.6650 8.05908   1
 -15  11  12 4.44775 6.18948  -2
 -15  11   1 4.44775 6.18948   1
 -13  11  11 563.780 12.5241  -3
 -13  11   1 563.780 12.5241   1
 -11  11   9 243.536 5.60651  -3
 -11  11   1 243.536 5.60651   1
  -9  11   7 320.720 6.01410  -3
  -9  11   1 320.720 6.01410   1
  -7  11   5 263.573 6.54474  -3
  -7  11   1 263.573 6.54474   1
  -5  11   4 938.492 53.6344  -3
  -5   3   8 938.492 53.6344  -2
  -5  11   1 938.492 53.6344   1
   5   3   3 593.543 20.4421  -2
  -5  11   1 593.543 20.4421   1
  -5   3   8 704.263 27.5816  -2
  -5  11   1 704.263 27.5816   1
  -3  11   2 -24.061 26.1479  -3
   3   1   4 -24.061 26.1479  -2
  -3  11   1 -24.061 26.1479   1
  -3  11   2 -22.070 19.2516  -3
  -3   1   7 -22.070 19.2516  -2
  -3  11   1 -22.070 19.2516   1
   1  11   0 126.758 4.70428  -3
   1   1   5 126.758 4.70428  -2
  -1  11   1 126.758 4.70428   1
   1  11   0 137.462 4.62956  -3
  -1   1   6 137.462 4.62956  -2
  -1  11   1 137.462 4.62956   1
  -1  11   2 22.5833 4.52187  -3
   1   3   5 22.5833 4.52187  -2
   1  11   1 22.5833 4.52187   1
  -1  11   2 21.2138 3.62397  -3
  -1   3   6 21.2138 3.62397  -2
   1  11   1 21.2138 3.62397   1
  -3  11   4 216.040 10.0214  -3
  -3   5   7 216.040 10.0214  -2
   3  11   1 216.040 10.0214   1
  -3  11   4 224.111 12.8021  -3
   3   5   4 224.111 12.8021  -2
   3  11   1 224.111 12.8021   1
  -5   7   8 539.977 20.6845  -2
   5  11   1 539.977 20.6845   1
   5   7   3 826.245 30.3423  -2
   5  11   1 826.245 30.3423   1
  -5  11   6 747.611 36.6357  -3
  -5   7   8 747.611 36.6357  -2
   5  11   1 747.611 36.6357   1
  -7  11   7 233.952 7.94720  -3
   7  11   1 233.952 7.94720   1
  -9  11   9 388.450 7.89562  -3
   9  11   1 388.450 7.89562   1
 -11  11  11 37.4820 3.40753  -3
  11  11   1 37.4820 3.40753   1
 -13  11  13 103.971 6.44472  -3
  13  11   1 103.971 6.44472   1
 -15  15  12 27.9005 8.36564  -2
  15  11   1 27.9005 8.36564   1
 -17  11  16 9.23724 11.2988  -3
 -17  17   2 9.23724 11.2988  -2
  17  11   1 9.23724 11.2988   1
 -17  11  16 7.14572 15.8409  -3
 -17  17  13 7.14572 15.8409  -2
  17  11   1 7.14572 15.8409   1
 -19  11  18 521.068 28.4316  -3
 -19  19  14 521.068 28.4316  -2
  19  11   1 521.068 28.4316   1
 -19  11  18 593.550 22.6889  -3
 -19  19   3 593.550 22.6889  -2
  19  11   1 593.550 22.6889   1
 -21  11  20 46.6330 8.80073  -3
 -21  21  15 46.6330 8.80073  -2
  21  11   1 46.6330 8.80073   1
 -21  11  20 23.0461 11.0059  -3
 -21  21   4 23.0461 11.0059  -2
  21  11   1 23.0461 11.0059   1
 -23  11  22 -12.775 10.8043  -3
 -23  23  16 -12.775 10.8043  -2
  23  11   1 -12.775 10.8043   1
 -23  11  22 -7.9296 11.7074  -3
 -23  23   5 -7.9296 11.7074  -2
  23  11   1 -7.9296 11.7074   1
 -24  12  21 4.73443 13.0724  -3
 -24  20   5 4.73443 13.0724  -2
 -24  12   1 4.73443 13.0724   1
 -24  12  21 -11.209 17.5131  -3
 -24  20  17 -11.209 17.5131  -2
 -24  12   1 -11.209 17.5131   1
 -22  12  19 41.9444 10.8432  -3
 -22  18   4 41.9444 10.8432  -2
 -22  12   1 41.9444 10.8432   1
 -20  12  17 77.4473 11.8808  -3
 -20  16  15 77.4473 11.8808  -2
 -20  12   1 77.4473 11.8808   1
 -20  12  17 69.9159 8.84967  -3
 -20  16   3 69.9159 8.84967  -2
 -20  12   1 69.9159 8.84967   1
 -18  12  15 501.511 18.6404  -3
 -18  14  14 501.511 18.6404  -2
 -18  12   1 501.511 18.6404   1
 -18  12  15 431.173 14.7380  -3
 -18  14   2 431.173 14.7380  -2
 -18  12   1 431.173 14.7380   1
 -16  12   1 -1.3858 11.3336  -2
 -16  12   1 -1.3858 11.3336   1
 -16  12  13 -3.0208 10.0074  -3
 -16  12  13 -3.0208 10.0074  -2
 -16  12   1 -3.0208 10.0074   1
 -14  12  12 1194.91 37.5338  -3
 -14  12   1 1194.91 37.5338   1
 -12  12  10 432.408 11.1844  -3
 -12  12   1 432.408 11.1844   1
 -10  12   8 97.6648 3.07636  -3
 -10  12   1 97.6648 3.07636   1
  -8  12   6 187.385 4.92786  -3
  -8  12   1 187.385 4.92786   1
  -6  12   4 546.087 38.7995  -3
  -6  12   1 546.087 38.7995   1
  -4  12   3 90.7156 10.9982  -3
   4   2   4 90.7156 10.9982  -2
  -4  12   1 90.7156 10.9982   1
  -2  12   1 6418.78 102.455  -3
   2   0   5 6418.78 102.455  -2
  -2  12   1 6418.78 102.455   1
  -2  12   1 6338.96 100.794  -3
  -2   0   7 6338.96 100.794  -2
  -2  12   1 6338.96 100.794   1
   0  12   1 75.2673 2.56162  -3
   0   2   6 75.2673 2.56162  -2
   0  12   1 75.2673 2.56162   1
  -2  12   3 673.566 15.4891  -3
   2   4   5 673.566 15.4891  -2
   2  12   1 673.566 15.4891   1
  -2  12   3 682.393 13.4499  -3
  -2   4   7 682.393 13.4499  -2
   2  12   1 682.393 13.4499   1
  -4  12   5 96.0855 13.7163  -3
   4   6   4 96.0855 13.7163  -2
   4  12   1 96.0855 13.7163   1
  -4  12   5 157.735 22.6285  -3
  -4   6   8 157.735 22.6285  -2
   4  12   1 157.735 22.6285   1
  -6   8   9 254.795 20.6767  -2
   6  12   1 254.795 20.6767   1
  -8  12   8 71.7257 4.12350  -3
   8  12   1 71.7257 4.12350   1
 -10  12  10 282.605 6.59919  -3
  10  12   1 282.605 6.59919   1
 -12  12  12 549.244 12.2410  -3
  12  12   1 549.244 12.2410   1
 -14  12  14 181.712 9.34982  -3
  14  12   1 181.712 9.34982   1
 -14  12  14 218.084 19.9277  -3
  14  16   0 218.084 19.9277  -2
  14  12   1 218.084 19.9277   1
 -18  12  17 2287.95 72.7169  -3
 -18  18   2 2287.95 72.7169  -2
  18  12   1 2287.95 72.7169   1
 -18  12  17 2128.21 91.2329  -3
 -18  18  14 2128.21 91.2329  -2
  18  12   1 2128.21 91.2329   1
 -20  12  19 42.1912 8.66922  -3
 -20  20   3 42.1912 8.66922  -2
  20  12   1 42.1912 8.66922   1
 -20  12  19 37.4623 11.8821  -3
 -20  20  15 37.4623 11.8821  -2
  20  12   1 37.4623 11.8821   1
 -22  12  21 58.9382 11.1022  -3
 -22  22   4 58.9382 11.1022  -2
  22  12   1 58.9382 11.1022   1
 -22  12  21 56.3994 10.2943  -3
 -22  22  16 56.3994 10.2943  -2
  22  12   1 56.3994 10.2943   1
 -24  12  23 24.2566 12.6801  -3
 -24  24  17 24.2566 12.6801  -2
  24  12   1 24.2566 12.6801   1
 -24  12  23 11.8767 13.6047  -3
 -24  24   5 11.8767 13.6047  -2
  24  12   1 11.8767 13.6047   1
 -25  21  18 -21.105 16.2481  -2
 -25  13   1 -21.105 16.2481   1
 -25  13  22 -7.6437 14.5641  -3
 -25  21   5 -7.6437 14.5641  -2
 -25  13   1 -7.6437 14.5641   1
 -23  13  20 7.28589 15.2394  -3
 -23  19  17 7.28589 15.2394  -2
 -23  13   1 7.28589 15.2394   1
 -23  13  20 -5.2358 14.3115  -3
 -23  19   4 -5.2358 14.3115  -2
 -23  13   1 -5.2358 14.3115   1
 -21  13  18 432.288 18.3777  -3
 -21  17   3 432.288 18.3777  -2
 -21  13   1 432.288 18.3777   1
 -21  13  18 375.986 16.9963  -3
 -21  17  16 375.986 16.9963  -2
 -21  13   1 375.986 16.9963   1
 -19  13  16 8.96677 7.29459  -3
 -19  15   2 8.96677 7.29459  -2
 -19  13   1 8.96677 7.29459   1
 -19  13  16 -1.4714 12.4113  -3
 -19  15  15 -1.4714 12.4113  -2
 -19  13   1 -1.4714 12.4113   1
 -17  13  14 -7.7542 13.8295  -3
 -17  13  14 -7.7542 13.8295  -2
 -17  13   1 -7.7542 13.8295   1
 -17  13  14 -6.5907 8.21117  -3
 -17  13   1 -6.5907 8.21117  -2
 -17  13   1 -6.5907 8.21117   1
 -15  11  13 153.946 11.9048  -2
 -15  13   1 153.946 11.9048   1
 -13  13  11 334.306 8.66808  -3
 -13  13   1 334.306 8.66808   1
 -11  13   9 210.776 7.65410  -3
 -11  13   1 210.776 7.65410   1
  -9  13   7 356.385 8.48571  -3
  -9  13   1 356.385 8.48571   1
  -7  13   5 428.831 9.71414  -3
  -7  13   1 428.831 9.71414   1
  -5   3   9 170.299 17.1582  -2
  -5  13   1 170.299 17.1582   1
   5   3   4 270.801 13.2269  -2
  -5  13   1 270.801 13.2269   1
  -3  13   2 906.916 21.9123  -3
  -3   1   8 906.916 21.9123  -2
  -3  13   1 906.916 21.9123   1
  -3  13   2 905.009 26.1213  -3
   3   1   5 905.009 26.1213  -2
  -3  13   1 905.009 26.1213   1
   1  13   0 187.086 5.70194  -3
   1   1   6 187.086 5.70194  -2
  -1  13   1 187.086 5.70194   1
   1  13   0 202.645 5.84003  -3
  -1   1   7 202.645 5.84003  -2
  -1  13   1 202.645 5.84003   1
  -1  13   2 6.25264 4.59979  -3
   1   3   6 6.25264 4.59979  -2
   1  13   1 6.25264 4.59979   1
  -1  13   2 2.60114 3.54641  -3
  -1   3   7 2.60114 3.54641  -2
   1  13   1 2.60114 3.54641   1
  -3  13   4 924.401 20.6099  -3
  -3   5   8 924.401 20.6099  -2
   3  13   1 924.401 20.6099   1
  -3  13   4 902.882 21.4772  -3
   3   5   5 902.882 21.4772  -2
   3  13   1 902.882 21.4772   1
  -5  13   6 1452.31 76.3584  -3
   5   7   4 1452.31 76.3584  -2
   5  13   1 1452.31 76.3584   1
  -7  13   7 541.218 12.3802  -3
   7  13   1 541.218 12.3802   1
  -9  13   9 349.551 8.36456  -3
   9  13   1 349.551 8.36456   1
 -11  13  11 427.803 9.83584  -3
  11  13   1 427.803 9.83584   1
 -13  13  13 29.6524 5.20494  -3
  13  13   1 29.6524 5.20494   1
 -15  15  13 -10.006 12.3294  -2
  15  13   1 -10.006 12.3294   1
 -17  13  16 -10.156 11.3330  -3
 -17  17   1 -10.156 11.3330  -2
  17  13   1 -10.156 11.3330   1
 -19  13  18 -6.9727 14.9360  -3
 -19  19   2 -6.9727 14.9360  -2
  19  13   1 -6.9727 14.9360   1
 -19  13  18 16.7995 13.8036  -3
 -19  19  15 16.7995 13.8036  -2
  19  13   1 16.7995 13.8036   1
 -21  13  20 779.044 38.0937  -3
 -21  21   3 779.044 38.0937  -2
  21  13   1 779.044 38.0937   1
 -21  13  20 711.301 25.8021  -3
 -21  21  16 711.301 25.8021  -2
  21  13   1 711.301 25.8021   1
 -23  13  22 38.0269 11.4729  -3
 -23  23  17 38.0269 11.4729  -2
  23  13   1 38.0269 11.4729   1
 -23  13  22 44.1955 13.1741  -3
 -23  23   4 44.1955 13.1741  -2
  23  13   1 44.1955 13.1741   1
 -24  14  21 66.2304 18.1614  -3
 -24  20  18 66.2304 18.1614  -2
 -24  14   1 66.2304 18.1614   1
 -24  14  21 100.959 14.5411  -3
 -24  20   4 100.959 14.5411  -2
 -24  14   1 100.959 14.5411   1
 -22  14  19 11.0584 10.2524  -3
 -22  18   3 11.0584 10.2524  -2
 -22  14   1 11.0584 10.2524   1
 -20  14  17 109.579 14.7528  -3
 -20  16   2 109.579 14.7528  -2
 -20  14   1 109.579 14.7528   1
 -20  14  17 82.5551 12.1024  -3
 -20  16  16 82.5551 12.1024  -2
 -20  14   1 82.5551 12.1024   1
 -18  14  15 -23.030 13.2664  -3
 -18  14  15 -23.030 13.2664  -2
 -18  14   1 -23.030 13.2664   1
 -18  14  15 -20.045 9.74732  -3
 -18  14   1 -20.045 9.74732  -2
 -18  14   1 -20.045 9.74732   1
 -14  14  12 198.761 15.8516  -3
 -14  14   1 198.761 15.8516   1
 -12  14  10 545.257 15.9265  -3
 -12  14   1 545.257 15.9265   1
 -10  14   8 80.3175 3.53978  -3
 -10  14   1 80.3175 3.53978   1
  -8  14   6 67.3089 4.29843  -3
  -8  14   1 67.3089 4.29843   1
  -6  14   4 1234.77 64.7235  -3
  -6  14   1 1234.77 64.7235   1
  -4  14   3 709.066 45.5511  -3
  -4   2   9 709.066 45.5511  -2
  -4  14   1 709.066 45.5511   1
  -4  14   3 723.025 35.6875  -3
   4   2   5 723.025 35.6875  -2
  -4  14   1 723.025 35.6875   1
  -2  14   1 1280.15 23.1486  -3
   2   0   6 1280.15 23.1486  -2
  -2  14   1 1280.15 23.1486   1
  -2  14   1 1106.79 20.0161  -3
  -2   0   8 1106.79 20.0161  -2
  -2  14   1 1106.79 20.0161   1
   0  14   1 1325.37 16.3717  -3
   0   2   7 1325.37 16.3717  -2
   0  14   1 1325.37 16.3717   1
  -2  14   3 139.423 7.08161  -3
   2   4   6 139.423 7.08161  -2
   2  14   1 139.423 7.08161   1
  -2  14   3 127.231 5.51448  -3
  -2   4   8 127.231 5.51448  -2
   2  14   1 127.231 5.51448   1
  -4  14   5 -11.476 32.1205  -3
  -4   6   9 -11.476 32.1205  -2
   4  14   1 -11.476 32.1205   1
  -4  14   5 -11.303 11.7838  -3
   4   6   5 -11.303 11.7838  -2
   4  14   1 -11.303 11.7838   1
  -6  14   6 401.494 41.6258  -3
   6  14   1 401.494 41.6258   1
  -8  14   8 8.71308 4.13035  -3
   8  14   1 8.71308 4.13035   1
 -10  14  10 191.536 5.29652  -3
  10  14   1 191.536 5.29652   1
 -12  14  12 782.174 16.5750  -3
  12  14   1 782.174 16.5750   1
 -14  14  14 3.13278 6.35249  -3
  14  14   1 3.13278 6.35249   1
  16  16   0 534.212 21.1634  -2
  16  14   1 534.212 21.1634   1
 -16  16  14 438.210 25.6503  -2
  16  14   1 438.210 25.6503   1
 -18  14  17 9.67778 11.1829  -3
 -18  18   1 9.67778 11.1829  -2
  18  14   1 9.67778 11.1829   1
 -18  14  17 24.4363 15.8974  -3
 -18  18  15 24.4363 15.8974  -2
  18  14   1 24.4363 15.8974   1
 -20  14  19 549.043 21.9085  -3
 -20  20   2 549.043 21.9085  -2
  20  14   1 549.043 21.9085   1
 -22  14  21 11.8098 9.80425  -3
 -22  22  17 11.8098 9.80425  -2
  22  14   1 11.8098 9.80425   1
 -22  14  21 -4.7242 10.7574  -3
 -22  22   3 -4.7242 10.7574  -2
  22  14   1 -4.7242 10.7574   1
 -23  15  20 303.324 23.0633  -3
 -23  19  18 303.324 23.0633  -2
 -23  15   1 303.324 23.0633   1
 -23  15  20 337.231 23.6056  -3
 -23  19   3 337.231 23.6056  -2
 -23  15   1 337.231 23.6056   1
 -21  15  18 245.260 13.2339  -3
 -21  17   2 245.260 13.2339  -2
 -21  15   1 245.260 13.2339   1
 -21  15  18 211.873 12.6852  -3
 -21  17  17 211.873 12.6852  -2
 -21  15   1 211.873 12.6852   1
 -19  15  16 -7.1339 12.8639  -3
 -19  15  16 -7.1339 12.8639  -2
 -19  15   1 -7.1339 12.8639   1
 -19  15  16 6.06655 7.10025  -3
 -19  15   1 6.06655 7.10025  -2
 -19  15   1 6.06655 7.10025   1
 -17  15  14 100.060 10.3390  -3
 -17  13  15 100.060 10.3390  -2
 -17  15   1 100.060 10.3390   1
 -17  15  14 56.4315 9.02793  -3
  17  13   0 56.4315 9.02793  -2
 -17  15   1 56.4315 9.02793   1
 -15  15   1 32.4206 6.91141   1
 -13  15  11 158.111 6.88305  -3
 -13  15   1 158.111 6.88305   1
 -11  15   9 289.254 8.22342  -3
 -11  15   1 289.254 8.22342   1
  -9  15   7 368.560 9.13599  -3
  -9  15   1 368.560 9.13599   1
  -7  15   5 390.587 8.76335  -3
  -7  15   1 390.587 8.76335   1
  -5   3  10 1047.79 53.9690  -2
  -5  15   1 1047.79 53.9690   1
  -3  15   2 1132.94 29.9281  -3
   3   1   6 1132.94 29.9281  -2
  -3  15   1 1132.94 29.9281   1
  -3  15   2 1207.82 23.9186  -3
  -3   1   9 1207.82 23.9186  -2
  -3  15   1 1207.82 23.9186   1
   1  15   0 191.673 6.87716  -3
   1   1   7 191.673 6.87716  -2
  -1  15   1 191.673 6.87716   1
   1  15   0 207.346 7.04346  -3
  -1   1   8 207.346 7.04346  -2
  -1  15   1 207.346 7.04346   1
  -1  15   2 248.128 9.97077  -3
   1   3   7 248.128 9.97077  -2
   1  15   1 248.128 9.97077   1
  -1  15   2 283.769 7.41226  -3
  -1   3   8 283.769 7.41226  -2
   1  15   1 283.769 7.41226   1
  -3  15   4 24.4879 6.30100  -3
  -3   5   9 24.4879 6.30100  -2
   3  15   1 24.4879 6.30100   1
  -3  15   4 19.6078 9.40251  -3
   3   5   6 19.6078 9.40251  -2
   3  15   1 19.6078 9.40251   1
   5   7   5 -2.2427 28.3651  -2
   5  15   1 -2.2427 28.3651   1
  -5  15   6 88.3529 37.4389  -3
  -5   7  10 88.3529 37.4389  -2
   5  15   1 88.3529 37.4389   1
  -5   7  10 107.658 21.5600  -2
   5  15   1 107.658 21.5600   1
  -7  15   7 397.410 8.89754  -3
   7  15   1 397.410 8.89754   1
  -9  15   9 1239.86 27.9980  -3
   9  15   1 1239.86 27.9980   1
 -11  15  11 250.659 6.97194  -3
  11  15   1 250.659 6.97194   1
 -13  15  13 8.16637 4.96057  -3
  13  15   1 8.16637 4.96057   1
  15  15   1 21.3193 13.2073  -2
  15  15   1 21.3193 13.2073   1
 -15  15  14 -5.5852 13.4589  -2
  15  15   1 -5.5852 13.4589   1
 -17  15  16 -8.0083 9.08686  -3
  17  17   0 -8.0083 9.08686  -2
  17  15   1 -8.0083 9.08686   1
 -19  15  18 404.276 24.9683  -3
 -19  19  16 404.276 24.9683  -2
  19  15   1 404.276 24.9683   1
 -19  15  18 409.133 27.2365  -3
 -19  19   1 409.133 27.2365  -2
  19  15   1 409.133 27.2365   1
 -21  15  20 19.8934 12.5626  -3
 -21  21   2 19.8934 12.5626  -2
  21  15   1 19.8934 12.5626   1
 -21  15  20 19.5395 12.3295  -3
 -21  21  17 19.5395 12.3295  -2
  21  15   1 19.5395 12.3295   1
 -23  15  22 41.0269 11.6637  -3
 -23  23  18 41.0269 11.6637  -2
  23  15   1 41.0269 11.6637   1
 -23  15  22 69.8993 13.2245  -3
 -23  23   3 69.8993 13.2245  -2
  23  15   1 69.8993 13.2245   1
 -24  16  21 -4.6482 18.4288  -3
 -24  20  19 -4.6482 18.4288  -2
 -24  16   1 -4.6482 18.4288   1
 -22  16  19 124.443 20.3645  -3
 -22  18   2 124.443 20.3645  -2
 -22  16   1 124.443 20.3645   1
 -20  16  17 3.19469 12.8999  -3
 -20  16   1 3.19469 12.8999  -2
 -20  16   1 3.19469 12.8999   1
 -18  16  15 676.993 24.0752  -3
 -18  14  16 676.993 24.0752  -2
 -18  16   1 676.993 24.0752   1
 -18  16  15 903.107 32.4577  -3
  18  14   0 903.107 32.4577  -2
 -18  16   1 903.107 32.4577   1
  16  12   1 43.0966 14.5555  -2
 -16  16   1 43.0966 14.5555   1
 -16  12  15 1.91446 12.6067  -2
 -16  16   1 1.91446 12.6067   1
  14  10   2 47.4960 13.3581  -2
 -14  16   1 47.4960 13.3581   1
 -14  16  12 154.971 17.4646  -3
 -14  10  14 154.971 17.4646  -2
 -14  16   1 154.971 17.4646   1
 -14  16  12 31.3051 10.0750  -3
 -14  16   1 31.3051 10.0750   1
 -12  16  10 231.876 7.72071  -3
 -12  16   1 231.876 7.72071   1
 -10  16   8 85.7880 3.77910  -3
 -10  16   1 85.7880 3.77910   1
  -8  16   6 71.9184 4.68660  -3
  -8  16   1 71.9184 4.68660   1
  -6  16   1 34.6058 2.26299   1
  -4  16   3 -4.9596 33.0052  -3
   4   2   6 -4.9596 33.0052  -2
  -4  16   1 -4.9596 33.0052   1
  -4  16   3 66.6190 33.0618  -3
  -4   2  10 66.6190 33.0618  -2
  -4  16   1 66.6190 33.0618   1
  -2  16   1 33.0130 4.59158  -3
  -2   0   9 33.0130 4.59158  -2
  -2  16   1 33.0130 4.59158   1
  -2  16   1 50.3804 5.03243  -3
   2   0   7 50.3804 5.03243  -2
  -2  16   1 50.3804 5.03243   1
   0  16   1 5617.57 63.7286  -3
   0   2   8 5617.57 63.7286  -2
   0  16   1 5617.57 63.7286   1
  -2  16   3 -8.5106 5.39045  -3
  -2   4   9 -8.5106 5.39045  -2
   2  16   1 -8.5106 5.39045   1
  -2  16   3 16.7942 7.37462  -3
   2   4   7 16.7942 7.37462  -2
   2  16   1 16.7942 7.37462   1
  -4  16   5 795.481 35.1626  -3
  -4   6  10 795.481 35.1626  -2
   4  16   1 795.481 35.1626   1
  -4  16   5 643.791 28.6399  -3
   4   6   6 643.791 28.6399  -2
   4  16   1 643.791 28.6399   1
  -6  16   6 309.633 38.4312  -3
   6  16   1 309.633 38.4312   1
  -8  16   8 110.744 8.18350  -3
   8  16   1 110.744 8.18350   1
 -10  16  10 110.674 4.90813  -3
  10  16   1 110.674 4.90813   1
 -12  16  12 83.4057 6.11521  -3
  12  16   1 83.4057 6.11521   1
 -14  16  14 -9.6582 13.9139  -3
  14  16   1 -9.6582 13.9139   1
 -14  16  14 13.3464 18.0884  -3
  14  16   2 13.3464 18.0884  -2
  14  16   1 13.3464 18.0884   1
  16  16   1 -15.493 12.3605  -2
  16  16   1 -15.493 12.3605   1
 -18  16  17 947.874 45.5490  -3
 -18  18  16 947.874 45.5490  -2
  18  16   1 947.874 45.5490   1
 -18  16  17 1001.28 35.1956  -3
  18  18   0 1001.28 35.1956  -2
  18  16   1 1001.28 35.1956   1
 -20  16  19 90.1634 10.6821  -3
 -20  20   1 90.1634 10.6821  -2
  20  16   1 90.1634 10.6821   1
 -22  16  21 244.873 14.4341  -3
 -22  22  18 244.873 14.4341  -2
  22  16   1 244.873 14.4341   1
 -22  16  21 271.864 15.7943  -3
 -22  22   2 271.864 15.7943  -2
  22  16   1 271.864 15.7943   1
 -23  17  20 411.736 26.7058  -3
 -23  19  19 411.736 26.7058  -2
 -23  17   1 411.736 26.7058   1
 -21  17  18 73.1330 15.9177  -3
 -21  17   1 73.1330 15.9177  -2
 -21  17   1 73.1330 15.9177   1
 -21  17  18 35.5826 9.59849  -3
 -21  17  18 35.5826 9.59849  -2
 -21  17   1 35.5826 9.59849   1
 -19  17  16 1.59273 13.6147  -3
 -19  15  17 1.59273 13.6147  -2
 -19  17   1 1.59273 13.6147   1
 -19  17  16 -0.1528 9.39342  -3
  19  15   0 -0.1528 9.39342  -2
 -19  17   1 -0.1528 9.39342   1
 -17  17  14 -7.3857 16.7191  -3
  17  13   1 -7.3857 16.7191  -2
 -17  17   1 -7.3857 16.7191   1
 -17  17  14 -25.300 15.9317  -3
 -17  13  16 -25.300 15.9317  -2
 -17  17   1 -25.300 15.9317   1
 -15  17   1 -5.0649 5.75270   1
 -13  17  11 174.074 7.39501  -3
 -13  17   1 174.074 7.39501   1
 -11  17   9 543.198 13.5245  -3
 -11  17   1 543.198 13.5245   1
  -9  17   7 456.428 10.6931  -3
  -9  17   1 456.428 10.6931   1
  -7  17   5 161.438 5.46112  -3
  -7  17   1 161.438 5.46112   1
  -5   3  11 178.611 27.7109  -2
  -5  17   1 178.611 27.7109   1
  -5  17   4 165.016 14.7459  -3
  -5   3  11 165.016 14.7459  -2
  -5  17   1 165.016 14.7459   1
  -3  17   2 1986.90 38.4671  -3
   3   1   7 1986.90 38.4671  -2
  -3  17   1 1986.90 38.4671   1
  -3  17   2 1988.08 34.2197  -3
  -3   1  10 1988.08 34.2197  -2
  -3  17   1 1988.08 34.2197   1
   1  17   0 423.971 9.75805  -3
  -1   1   9 423.971 9.75805  -2
  -1  17   1 423.971 9.75805   1
   1  17   0 336.066 8.57238  -3
   1   1   8 336.066 8.57238  -2
  -1  17   1 336.066 8.57238   1
  -1  17   2 215.256 6.48063  -3
  -1   3   9 215.256 6.48063  -2
   1  17   1 215.256 6.48063   1
  -1  17   2 202.897 6.46657  -3
   1   3   8 202.897 6.46657  -2
   1  17   1 202.897 6.46657   1
  -3  17   4 -19.151 7.97696  -3
  -3   5  10 -19.151 7.97696  -2
   3  17   1 -19.151 7.97696   1
  -3  17   4 -4.5419 7.16496  -3
   3   5   7 -4.5419 7.16496  -2
   3  17   1 -4.5419 7.16496   1
  -5  17   6 0.77885 37.7392  -3
  -5   7  11 0.77885 37.7392  -2
   5  17   1 0.77885 37.7392   1
   5   7   6 127.876 31.5082  -2
   5  17   1 127.876 31.5082   1
  -5  17   6 88.5942 40.6043  -3
   5   7   6 88.5942 40.6043  -2
   5  17   1 88.5942 40.6043   1
  -7  17   7 831.989 22.2732  -3
   7  17   1 831.989 22.2732   1
  -9  17   9 775.095 18.3891  -3
   9  17   1 775.095 18.3891   1
 -11  17  11 282.047 8.42257  -3
  11  17   1 282.047 8.42257   1
 -13  17  13 103.345 6.10457  -3
  13  17   1 103.345 6.10457   1
  15  15   2 -24.677 15.7030  -2
  15  17   1 -24.677 15.7030   1
 -15  15  15 -8.3444 14.4071  -2
  15  17   1 -8.3444 14.4071   1
 -17  17  16 -15.996 18.2982  -3
  17  17   1 -15.996 18.2982  -2
  17  17   1 -15.996 18.2982   1
 -19  17  18 -0.4453 10.1495  -3
  19  19   0 -0.4453 10.1495  -2
  19  17   1 -0.4453 10.1495   1
 -21  17  20 229.033 17.2930  -3
 -21  21  18 229.033 17.2930  -2
  21  17   1 229.033 17.2930   1
 -21  17  20 217.093 16.7696  -3
 -21  21   1 217.093 16.7696  -2
  21  17   1 217.093 16.7696   1
 -23  17  22 100.789 14.2012  -3
 -23  23   2 100.789 14.2012  -2
  23  17   1 100.789 14.2012   1
 -23  17  22 107.404 12.8253  -3
 -23  23  19 107.404 12.8253  -2
  23  17   1 107.404 12.8253   1
 -24  18  21 284.875 24.7612  -3
 -24  20  20 284.875 24.7612  -2
 -24  18   1 284.875 24.7612   1
 -24  18  21 383.134 34.5862  -3
 -24  20   2 383.134 34.5862  -2
 -24  18   1 383.134 34.5862   1
 -22  18  19 -14.628 18.0481  -3
 -22  18   1 -14.628 18.0481  -2
 -22  18   1 -14.628 18.0481   1
 -22  18  19 4.34220 14.6576  -3
 -22  18  19 4.34220 14.6576  -2
 -22  18   1 4.34220 14.6576   1
 -20  18  17 159.014 11.0103  -3
  20  16   0 159.014 11.0103  -2
 -20  18   1 159.014 11.0103   1
 -20  18  17 143.244 15.5081  -3
 -20  16  18 143.244 15.5081  -2
 -20  18   1 143.244 15.5081   1
 -18  18  15 10.2026 11.0077  -3
  18  14   1 10.2026 11.0077  -2
 -18  18   1 10.2026 11.0077   1
 -18  18  15 -12.997 14.9311  -3
 -18  14  17 -12.997 14.9311  -2
 -18  18   1 -12.997 14.9311   1
  16  12   2 1407.10 69.0104  -2
 -16  18   1 1407.10 69.0104   1
 -16  18  13 1310.04 60.5053  -3
 -16  12  16 1310.04 60.5053  -2
 -16  18   1 1310.04 60.5053   1
 -16  12  16 902.797 42.1846  -2
 -16  18   1 902.797 42.1846   1
  14  10   3 190.413 18.4026  -2
 -14  18   1 190.413 18.4026   1
 -14  18  12 158.743 15.8971  -3
 -14  18   1 158.743 15.8971   1
 -12  18  10 101.849 5.92994  -3
 -12  18   1 101.849 5.92994   1
 -10  18   8 35.3149 3.51824  -3
 -10  18   1 35.3149 3.51824   1
  -8  18   6 78.4902 5.07000  -3
  -8  18   1 78.4902 5.07000   1
  -6  18   4 402.284 42.4425  -3
  -6  18   1 402.284 42.4425   1
  -4  18   3 1102.13 32.4333  -3
  -4   2  11 1102.13 32.4333  -2
  -4  18   1 1102.13 32.4333   1
  -4  18   3 1004.23 26.9856  -3
   4   2   7 1004.23 26.9856  -2
  -4  18   1 1004.23 26.9856   1
  -2  18   1 3844.33 69.2640  -3
   2   0   8 3844.33 69.2640  -2
  -2  18   1 3844.33 69.2640   1
  -2  18   1 3464.49 57.0422  -3
  -2   0  10 3464.49 57.0422  -2
  -2  18   1 3464.49 57.0422   1
   0  18   1 1073.13 14.7641  -3
   0   2   9 1073.13 14.7641  -2
   0  18   1 1073.13 14.7641   1
  -2  18   3 555.213 14.1689  -3
  -2   4  10 555.213 14.1689  -2
   2  18   1 555.213 14.1689   1
  -2  18   3 672.171 16.6299  -3
   2   4   8 672.171 16.6299  -2
   2  18   1 672.171 16.6299   1
  -4  18   5 36.3508 12.3055  -3
   4   6   7 36.3508 12.3055  -2
   4  18   1 36.3508 12.3055   1
  -4  18   5 4.07097 10.4927  -3
  -4   6  11 4.07097 10.4927  -2
   4  18   1 4.07097 10.4927   1
   6  18   1 477.174 10.5853   1
  -8  18   8 11.1836 4.84307  -3
   8  18   1 11.1836 4.84307   1
 -10  18  10 7.14284 3.16270  -3
  10  18   1 7.14284 3.16270   1
 -12  18  12 37.9871 5.51476  -3
  12  18   1 37.9871 5.51476   1
 -14  18  14 26.4610 8.90733  -3
  14  18   1 26.4610 8.90733   1
  14  14   3 52.6918 16.6467  -2
  14  18   1 52.6918 16.6467   1
  16  16   2 443.801 26.4800  -2
  16  18   1 443.801 26.4800   1
 -16  18  15 1066.22 50.3291  -3
 -16  16  16 1066.22 50.3291  -2
  16  18   1 1066.22 50.3291   1
 -18  18  17 17.0078 17.3309  -3
  18  18   1 17.0078 17.3309  -2
  18  18   1 17.0078 17.3309   1
 -20  18  19 75.3452 16.3396  -3
  20  20   0 75.3452 16.3396  -2
  20  18   1 75.3452 16.3396   1
 -22  18  21 9.86918 15.3894  -3
 -22  22  19 9.86918 15.3894  -2
  22  18   1 9.86918 15.3894   1
 -22  18  21 8.05405 18.7570  -3
 -22  22   1 8.05405 18.7570  -2
  22  18   1 8.05405 18.7570   1
 -23  19  20 11.7017 17.8630  -3
 -23  19  20 11.7017 17.8630  -2
 -23  19   1 11.7017 17.8630   1
 -21  19  18 312.818 15.6492  -3
 -21  17  19 312.818 15.6492  -2
 -21  19   1 312.818 15.6492   1
 -21  19  18 347.449 25.3409  -3
  21  17   0 347.449 25.3409  -2
 -21  19   1 347.449 25.3409   1
 -19  19  16 376.646 17.7619  -3
  19  15   1 376.646 17.7619  -2
 -19  19   1 376.646 17.7619   1
 -19  19  16 333.953 22.5410  -3
 -19  15  18 333.953 22.5410  -2
 -19  19   1 333.953 22.5410   1
 -17  19  14 -7.3363 17.0734  -3
 -17  13  17 -7.3363 17.0734  -2
 -17  19   1 -7.3363 17.0734   1
 -17  19  14 -10.448 11.8872  -3
  17  13   2 -10.448 11.8872  -2
 -17  19   1 -10.448 11.8872   1
  15  11   3 175.857 13.1071  -2
 -15  19   1 175.857 13.1071   1
 -13  19  11 97.3642 6.63361  -3
 -13  19   1 97.3642 6.63361   1
 -11  19   9 239.659 7.65793  -3
 -11  19   1 239.659 7.65793   1
  -9  19   7 1143.25 23.7297  -3
  -9  19   1 1143.25 23.7297   1
  -7  19   5 786.693 19.4021  -3
  -7  19   1 786.693 19.4021   1
  -5  19   4 27.1026 40.5687  -3
   5   3   7 27.1026 40.5687  -2
  -5  19   1 27.1026 40.5687   1
  -3  19   2 706.112 15.5433  -3
   3   1   8 706.112 15.5433  -2
  -3  19   1 706.112 15.5433   1
  -3  19   2 570.821 13.0389  -3
  -3   1  11 570.821 13.0389  -2
  -3  19   1 570.821 13.0389   1
   1  19   0 212.871 6.83340  -3
   1   1   9 212.871 6.83340  -2
  -1  19   1 212.871 6.83340   1
   1  19   0 256.047 7.32097  -3
  -1   1  10 256.047 7.32097  -2
  -1  19   1 256.047 7.32097   1
  -1  19   2 16.4832 4.29825  -3
   1   3   9 16.4832 4.29825  -2
   1  19   1 16.4832 4.29825   1
  -1  19   2 12.8715 4.26130  -3
  -1   3  10 12.8715 4.26130  -2
   1  19   1 12.8715 4.26130   1
  -3  19   4 22.1364 7.46283  -3
   3   5   8 22.1364 7.46283  -2
   3  19   1 22.1364 7.46283   1
  -3  19   4 -8.7055 6.96219  -3
  -3   5  11 -8.7055 6.96219  -2
   3  19   1 -8.7055 6.96219   1
   5  19   1 227.930 10.2811   1
  -7  19   7 492.131 14.6494  -3
   7  19   1 492.131 14.6494   1
  -9  19   9 834.343 19.8226  -3
   9  19   1 834.343 19.8226   1
 -11  19  11 142.813 6.17334  -3
  11  19   1 142.813 6.17334   1
 -13  19  13 103.225 7.11688  -3
  13  19   1 103.225 7.11688   1
 -15  15  16 176.844 18.6985  -2
  15  19   1 176.844 18.6985   1
  15  15   3 229.256 20.3074  -2
  15  19   1 229.256 20.3074   1
 -17  19  16 -14.563 19.6358  -3
  17  17   2 -14.563 19.6358  -2
  17  19   1 -14.563 19.6358   1
 -19  19  18 3.76229 16.1700  -3
  19  19   1 3.76229 16.1700  -2
  19  19   1 3.76229 16.1700   1
 -19  19  18 16.5519 15.6659  -3
 -19  19  18 16.5519 15.6659  -2
  19  19   1 16.5519 15.6659   1
 -21  19  20 168.877 16.7125  -3
 -21  21  19 168.877 16.7125  -2
  21  19   1 168.877 16.7125   1
 -22  20  19 855.077 48.2051  -3
  22  18   0 855.077 48.2051  -2
 -22  20   1 855.077 48.2051   1
 -22  20  19 763.615 38.9235  -3
 -22  18  20 763.615 38.9235  -2
 -22  20   1 763.615 38.9235   1
 -20  20  17 82.6720 9.52144  -3
  20  16   1 82.6720 9.52144  -2
 -20  20   1 82.6720 9.52144   1
 -20  20  17 94.9653 14.3007  -3
 -20  16  19 94.9653 14.3007  -2
 -20  20   1 94.9653 14.3007   1
 -18  20  15 2290.03 75.3311  -3
  18  14   2 2290.03 75.3311  -2
 -18  20   1 2290.03 75.3311   1
 -18  20  15 2056.50 63.9741  -3
 -18  14  18 2056.50 63.9741  -2
 -18  20   1 2056.50 63.9741   1
  16  12   3 55.7116 11.1029  -2
 -16  20   1 55.7116 11.1029   1
 -16  12  17 47.7537 14.4953  -2
 -16  20   1 47.7537 14.4953   1
 -16  20  13 21.3964 14.5881  -3
 -16  12  17 21.3964 14.5881  -2
 -16  20   1 21.3964 14.5881   1
 -14  20  12 300.934 20.4083  -3
 -14  20   1 300.934 20.4083   1
 -12  20  10 70.2908 5.79854  -3
 -12  20   1 70.2908 5.79854   1
 -10  20   8 13.0787 3.35777  -3
 -10  20   1 13.0787 3.35777   1
  -8  20   6 101.625 5.44563  -3
  -8  20   1 101.625 5.44563   1
  -6  20   1 164.637 5.96558   1
  -4  20   3 87.6128 14.6296  -3
   4   2   8 87.6128 14.6296  -2
  -4  20   1 87.6128 14.6296   1
  -2  20   1 4126.92 67.6252  -3
  -2   0  11 4126.92 67.6252  -2
  -2  20   1 4126.92 67.6252   1
  -2  20   1 3991.38 65.9704  -3
   2   0   9 3991.38 65.9704  -2
  -2  20   1 3991.38 65.9704   1
   0  20   1 2273.57 28.7227  -3
   0   2  10 2273.57 28.7227  -2
   0  20   1 2273.57 28.7227   1
  -2  20   3 885.446 18.1608  -3
   2   4   9 885.446 18.1608  -2
   2  20   1 885.446 18.1608   1
  -2  20   3 834.283 18.0250  -3
  -2   4  11 834.283 18.0250  -2
   2  20   1 834.283 18.0250   1
  -2  20   3 775.700 49.1140  -3
   2  20   1 775.700 49.1140   1
  -4  20   5 96.6508 9.68206  -3
  -4   6  12 96.6508 9.68206  -2
   4  20   1 96.6508 9.68206   1
  -4  20   5 28.8720 14.2566  -3
   4   6   8 28.8720 14.2566  -2
   4  20   1 28.8720 14.2566   1
  -6  20   6 102.094 12.3381  -3
   6  20   1 102.094 12.3381   1
  -8  20   8 34.6578 5.43755  -3
   8  20   1 34.6578 5.43755   1
 -10  20  10 3.27320 3.27292  -3
  10  20   1 3.27320 3.27292   1
 -12  20  12 6.03014 5.61220  -3
  12  20   1 6.03014 5.61220   1
 -14  20  14 -1.3308 12.0390  -3
  14  20   1 -1.3308 12.0390   1
 -16  16  17 47.2701 16.1758  -2
  16  20   1 47.2701 16.1758   1
  16  16   3 19.6754 11.4417  -2
  16  20   1 19.6754 11.4417   1
 -16  20  15 25.3569 15.1947  -3
 -16  16  17 25.3569 15.1947  -2
  16  20   1 25.3569 15.1947   1
 -18  20  17 60.0622 18.9510  -3
  18  18   2 60.0622 18.9510  -2
  18  20   1 60.0622 18.9510   1
 -18  20  17 66.7463 17.6571  -3
 -18  18  18 66.7463 17.6571  -2
  18  20   1 66.7463 17.6571   1
 -20  20  19 10.8933 8.59627  -3
  20  20   1 10.8933 8.59627  -2
  20  20   1 10.8933 8.59627   1
 -20  20  19 6.58525 13.0887  -3
 -20  20  19 6.58525 13.0887  -2
  20  20   1 6.58525 13.0887   1
 -22  20  21 1057.47 57.4934  -3
  22  22   0 1057.47 57.4934  -2
  22  20   1 1057.47 57.4934   1
 -22  20  21 955.543 46.4681  -3
 -22  22  20 955.543 46.4681  -2
  22  20   1 955.543 46.4681   1
 -23  21  20 367.199 26.5435  -3
 -23  19  21 367.199 26.5435  -2
 -23  21   1 367.199 26.5435   1
 -23  21  20 302.969 30.3455  -3
  23  19   0 302.969 30.3455  -2
 -23  21   1 302.969 30.3455   1
 -21  21  18 229.297 22.0369  -3
  21  17   1 229.297 22.0369  -2
 -21  21   1 229.297 22.0369   1
 -21  21  18 169.501 18.6339  -3
 -21  17  20 169.501 18.6339  -2
 -21  21   1 169.501 18.6339   1
 -19  21  16 -0.9673 10.6281  -3
  19  15   2 -0.9673 10.6281  -2
 -19  21   1 -0.9673 10.6281   1
 -19  21  16 -1.4317 14.6796  -3
 -19  15  19 -1.4317 14.6796  -2
 -19  21   1 -1.4317 14.6796   1
 -17  21  14 43.5974 11.2844  -3
 -17  13  18 43.5974 11.2844  -2
 -17  21   1 43.5974 11.2844   1
  17  13   3 13.7156 15.9234  -2
 -17  21   1 13.7156 15.9234   1
 -17  21  14 18.1013 17.3837  -3
  17  13   3 18.1013 17.3837  -2
 -17  21   1 18.1013 17.3837   1
 -13  21  11 45.6133 6.42557  -3
 -13  21   1 45.6133 6.42557   1
 -11  21   9 272.343 8.48776  -3
 -11  21   1 272.343 8.48776   1
  -9  21   7 962.621 20.4102  -3
  -9  21   1 962.621 20.4102   1
  -7  21   5 804.061 17.4666  -3
  -7  21   1 804.061 17.4666   1
  -5  21   4 335.367 22.2075  -3
   5   3   8 335.367 22.2075  -2
  -5  21   1 335.367 22.2075   1
  -3  21   2 27.4554 6.18954  -3
   3   1   9 27.4554 6.18954  -2
  -3  21   1 27.4554 6.18954   1
  -3  21   2 18.8135 8.34616  -3
  -3   1  12 18.8135 8.34616  -2
  -3  21   1 18.8135 8.34616   1
   1  21   0 22.4898 4.79262  -3
   1   1  10 22.4898 4.79262  -2
  -1  21   1 22.4898 4.79262   1
   1  21   0 24.7441 6.40125  -3
  -1   1  11 24.7441 6.40125  -2
  -1  21   1 24.7441 6.40125   1
  -1  21   2 29.0048 5.04353  -3
   1   3  10 29.0048 5.04353  -2
   1  21   1 29.0048 5.04353   1
  -1  21   2 31.2296 4.79609  -3
  -1   3  11 31.2296 4.79609  -2
   1  21   1 31.2296 4.79609   1
  -3  21   4 166.370 11.2687  -3
   3   5   9 166.370 11.2687  -2
   3  21   1 166.370 11.2687   1
  -3  21   4 167.689 9.74196  -3
  -3   5  12 167.689 9.74196  -2
   3  21   1 167.689 9.74196   1
   5  21   1 7.13455 6.11686   1
  -7  21   7 523.235 15.5854  -3
   7  21   1 523.235 15.5854   1
  -9  21   9 223.855 7.73925  -3
   9  21   1 223.855 7.73925   1
 -11  21  11 30.5260 4.89867  -3
  11  21   1 30.5260 4.89867   1
 -13  21  13 80.0210 7.23423  -3
  13  21   1 80.0210 7.23423   1
  15  15   4 -13.042 17.0381  -2
  15  21   1 -13.042 17.0381   1
 -15  15  17 -2.2965 16.8044  -2
  15  21   1 -2.2965 16.8044   1
 -17  21  16 -10.165 18.2969  -3
 -17  17  18 -10.165 18.2969  -2
  17  21   1 -10.165 18.2969   1
 -17  21  16 1.67559 17.6652  -3
  17  17   3 1.67559 17.6652  -2
  17  21   1 1.67559 17.6652   1
 -19  21  18 -23.536 15.5105  -3
  19  19   2 -23.536 15.5105  -2
  19  21   1 -23.536 15.5105   1
 -21  21  20 4.19833 12.9827  -3
 -21  21  20 4.19833 12.9827  -2
  21  21   1 4.19833 12.9827   1
 -21  21  20 19.9396 16.3074  -3
  21  21   1 19.9396 16.3074  -2
  21  21   1 19.9396 16.3074   1
 -22  22  19 12.8472 15.2740  -3
 -22  18  21 12.8472 15.2740  -2
 -22  22   1 12.8472 15.2740   1
 -22  22  19 -6.2054 19.1002  -3
  22  18   1 -6.2054 19.1002  -2
 -22  22   1 -6.2054 19.1002   1
 -20  22  17 -7.2570 7.15204  -3
  20  16   2 -7.2570 7.15204  -2
 -20  22   1 -7.2570 7.15204   1
 -20  22  17 0.62814 13.5248  -3
 -20  16  20 0.62814 13.5248  -2
 -20  22   1 0.62814 13.5248   1
 -18  22  15 26.4839 12.1393  -3
  18  14   3 26.4839 12.1393  -2
 -18  22   1 26.4839 12.1393   1
 -18  22  15 86.5607 17.4700  -3
 -18  14  19 86.5607 17.4700  -2
 -18  22   1 86.5607 17.4700   1
 -16  22  13 2038.95 92.0520  -3
 -16  12  18 2038.95 92.0520  -2
 -16  22   1 2038.95 92.0520   1
  16  12   4 1179.32 59.7465  -2
 -16  22   1 1179.32 59.7465   1
  14  10   5 15.7800 15.7335  -2
 -14  22   1 15.7800 15.7335   1
 -14  22  12 232.715 19.2553  -3
 -14  22   1 232.715 19.2553   1
 -12  22  10 42.7350 5.79476  -3
 -12  22   1 42.7350 5.79476   1
 -10  22   8 4.18491 3.36367  -3
 -10  22   1 4.18491 3.36367   1
  -8  22   6 24.8799 4.90317  -3
  -8  22   1 24.8799 4.90317   1
  -6   4  14 266.826 17.9970  -2
  -6  22   1 266.826 17.9970   1
  -6  22   4 242.163 12.1590  -3
  -6  22   1 242.163 12.1590   1
  -4  22   3 910.630 43.5460  -3
  -4   2  13 910.630 43.5460  -2
  -4  22   1 910.630 43.5460   1
  -4  22   3 1135.16 36.3570  -3
   4   2   9 1135.16 36.3570  -2
  -4  22   1 1135.16 36.3570   1
  -2  22   1 43.0881 6.01561  -3
   2   0  10 43.0881 6.01561  -2
  -2  22   1 43.0881 6.01561   1
  -2  22   1 14.6811 5.68670  -3
  -2   0  12 14.6811 5.68670  -2
  -2  22   1 14.6811 5.68670   1
   0  22   1 2837.32 50.5348  -3
   0   2  11 2837.32 50.5348  -2
   0  22   1 2837.32 50.5348   1
  -2  22   3 358.454 11.7434  -3
  -2   4  12 358.454 11.7434  -2
   2  22   1 358.454 11.7434   1
  -2  22   3 439.490 13.5865  -3
   2   4  10 439.490 13.5865  -2
   2  22   1 439.490 13.5865   1
  -4  22   5 -10.954 13.3020  -3
  -4   6  13 -10.954 13.3020  -2
   4  22   1 -10.954 13.3020   1
   6  22   1 87.0854 5.97295   1
  -8  22   8 -0.5098 6.26536  -3
   8  22   1 -0.5098 6.26536   1
 -10  22  10 0.49015 3.99913  -3
  10  22   1 0.49015 3.99913   1
 -12  22  12 -5.5160 5.87041  -3
  12  22   1 -5.5160 5.87041   1
 -14  22  14 -3.8951 12.5204  -3
  14  22   1 -3.8951 12.5204   1
 -16  16  18 166.720 19.7128  -2
  16  22   1 166.720 19.7128   1
 -16  22  15 253.298 21.4023  -3
 -16  16  18 253.298 21.4023  -2
  16  22   1 253.298 21.4023   1
  16  16   4 35.1992 16.7214  -2
  16  22   1 35.1992 16.7214   1
 -18  22  17 121.608 18.8438  -3
 -18  18  19 121.608 18.8438  -2
  18  22   1 121.608 18.8438   1
 -18  22  17 109.824 13.7670  -3
  18  18   3 109.824 13.7670  -2
  18  22   1 109.824 13.7670   1
 -20  22  19 513.032 21.3313  -3
  20  20   2 513.032 21.3313  -2
  20  22   1 513.032 21.3313   1
 -20  22  19 561.291 31.1308  -3
 -20  20  20 561.291 31.1308  -2
  20  22   1 561.291 31.1308   1
 -21  23  18 23.5026 9.91820  -3
 -21  17  21 23.5026 9.91820  -2
 -21  23   1 23.5026 9.91820   1
 -21  23  18 13.9874 16.0928  -3
  21  17   2 13.9874 16.0928  -2
 -21  23   1 13.9874 16.0928   1
 -19  23  16 511.237 22.2658  -3
  19  15   3 511.237 22.2658  -2
 -19  23   1 511.237 22.2658   1
 -19  23  16 556.563 31.0554  -3
 -19  15  20 556.563 31.0554  -2
 -19  23   1 556.563 31.0554   1
 -17  23  14 -25.472 17.3853  -3
  17  13   4 -25.472 17.3853  -2
 -17  23   1 -25.472 17.3853   1
  15  11   5 411.707 27.9223  -2
 -15  23   1 411.707 27.9223   1
 -15  11  18 305.480 21.8814  -2
 -15  23   1 305.480 21.8814   1
 -13  23  11 36.3627 7.49442  -3
 -13  23   1 36.3627 7.49442   1
 -11  23   9 58.0751 5.26258  -3
 -11  23   1 58.0751 5.26258   1
  -9  23   7 464.083 12.5695  -3
  -9  23   1 464.083 12.5695   1
  -7  23   5 616.662 14.2460  -3
  -7  23   1 616.662 14.2460   1
  -5  23   4 349.003 22.0165  -3
  -5   3  14 349.003 22.0165  -2
  -5  23   1 349.003 22.0165   1
  -3  23   2 85.3466 7.35578  -3
  -3   1  13 85.3466 7.35578  -2
  -3  23   1 85.3466 7.35578   1
  -3  23   2 96.4833 7.51462  -3
   3   1  10 96.4833 7.51462  -2
  -3  23   1 96.4833 7.51462   1
   1  23   0 111.263 6.32624  -3
   1   1  11 111.263 6.32624  -2
  -1  23   1 111.263 6.32624   1
   1  23   0 133.745 6.55800  -3
  -1   1  12 133.745 6.55800  -2
  -1  23   1 133.745 6.55800   1
  -1  23   2 5.71469 4.92734  -3
  -1   3  12 5.71469 4.92734  -2
   1  23   1 5.71469 4.92734   1
  -1  23   2 11.1134 6.06917  -3
   1   3  11 11.1134 6.06917  -2
   1  23   1 11.1134 6.06917   1
  -3  23   4 326.608 13.9651  -3
   3   5  10 326.608 13.9651  -2
   3  23   1 326.608 13.9651   1
  -3  23   4 312.218 11.3296  -3
  -3   5  13 312.218 11.3296  -2
   3  23   1 312.218 11.3296   1
  -5  23   6 80.1881 14.5852  -3
  -5   7  14 80.1881 14.5852  -2
   5  23   1 80.1881 14.5852   1
  -5  23   6 155.358 18.7421  -3
   5   7   9 155.358 18.7421  -2
   5  23   1 155.358 18.7421   1
  -7  23   7 190.670 8.97053  -3
   7  23   1 190.670 8.97053   1
  -9  23   9 174.549 7.06723  -3
   9  23   1 174.549 7.06723   1
 -11  23  11 25.9872 5.28093  -3
  11  23   1 25.9872 5.28093   1
 -13  23  13 186.805 9.09686  -3
  13  23   1 186.805 9.09686   1
 -15  15  18 174.980 19.6882  -2
  15  23   1 174.980 19.6882   1
  15  15   5 167.940 14.5364  -2
  15  23   1 167.940 14.5364   1
 -17  23  16 -24.714 18.1853  -3
 -17  17  19 -24.714 18.1853  -2
  17  23   1 -24.714 18.1853   1
 -17  23  16 4.97650 13.6081  -3
  17  17   4 4.97650 13.6081  -2
  17  23   1 4.97650 13.6081   1
 -19  23  18 173.429 20.4664  -3
  19  19   3 173.429 20.4664  -2
  19  23   1 173.429 20.4664   1
 -21  23  20 9.31650 14.0108  -3
 -21  21  21 9.31650 14.0108  -2
  21  23   1 9.31650 14.0108   1
 -21  23  20 12.1641 16.8188  -3
  21  21   2 12.1641 16.8188  -2
  21  23   1 12.1641 16.8188   1
 -22  24  19 419.077 26.9199  -3
 -22  18  22 419.077 26.9199  -2
 -22  24   1 419.077 26.9199   1
 -20  24  17 91.5171 8.64024  -3
  20  16   3 91.5171 8.64024  -2
 -20  24   1 91.5171 8.64024   1
 -20  24  17 81.0385 11.4438  -3
 -20  16  21 81.0385 11.4438  -2
 -20  24   1 81.0385 11.4438   1
 -18  24  15 632.780 26.4066  -3
  18  14   4 632.780 26.4066  -2
 -18  24   1 632.780 26.4066   1
 -18  24  15 677.099 25.5579  -3
 -18  14  20 677.099 25.5579  -2
 -18  24   1 677.099 25.5579   1
 -16  12  19 -8.7215 15.9488  -2
 -16  24   1 -8.7215 15.9488   1
  16  12   5 32.2619 12.1386  -2
 -16  24   1 32.2619 12.1386   1
 -14  24  12 202.141 19.0549  -3
 -14  24   1 202.141 19.0549   1
  14  10   6 332.184 25.0058  -2
 -14  24   1 332.184 25.0058   1
 -12  24  10 25.0856 6.06870  -3
 -12  24   1 25.0856 6.06870   1
 -10  24   8 3.02119 3.44455  -3
 -10  24   1 3.02119 3.44455   1
  -8  24   6 26.1752 5.03668  -3
  -8  24   1 26.1752 5.03668   1
  -6  24   4 99.1648 9.68907  -3
  -6  24   1 99.1648 9.68907   1
  -4  24   3 209.353 10.0159  -3
   4   2  10 209.353 10.0159  -2
  -4  24   1 209.353 10.0159   1
  -4  24   3 234.296 10.5077  -3
  -4   2  14 234.296 10.5077  -2
  -4  24   1 234.296 10.5077   1
  -2  24   1 2599.87 65.9255  -3
  -2   0  13 2599.87 65.9255  -2
  -2  24   1 2599.87 65.9255   1
  -2  24   1 2970.28 74.9757  -3
   2   0  11 2970.28 74.9757  -2
  -2  24   1 2970.28 74.9757   1
   0  24   1 104.615 4.12119  -3
   0   2  12 104.615 4.12119  -2
   0  24   1 104.615 4.12119   1
  -2  24   3 196.324 8.55274  -3
  -2   4  13 196.324 8.55274  -2
   2  24   1 196.324 8.55274   1
  -2  24   3 228.215 11.0999  -3
   2   4  11 228.215 11.0999  -2
   2  24   1 228.215 11.0999   1
  -4  24   5 1.52386 10.4742  -3
   4   6  10 1.52386 10.4742  -2
   4  24   1 1.52386 10.4742   1
  -4  24   5 -4.5148 9.45057  -3
  -4   6  14 -4.5148 9.45057  -2
   4  24   1 -4.5148 9.45057   1
  -6  24   6 27.4742 12.2649  -3
   6  24   1 27.4742 12.2649   1
  -8  24   8 9.97945 5.64346  -3
   8  24   1 9.97945 5.64346   1
 -10  24  10 4.57234 3.82146  -3
  10  24   1 4.57234 3.82146   1
 -12  24  12 55.0382 6.72856  -3
  12  24   1 55.0382 6.72856   1
  14  14   6 -25.916 17.8866  -2
  14  24   1 -25.916 17.8866   1
 -14  24  14 -3.5542 10.3557  -3
  14  24   1 -3.5542 10.3557   1
 -16  24  15 50.0876 13.7941  -3
 -16  16  19 50.0876 13.7941  -2
  16  24   1 50.0876 13.7941   1
  16  16   5 31.1356 17.5724  -2
  16  24   1 31.1356 17.5724   1
 -18  24  17 42.7033 13.4602  -3
  18  18   4 42.7033 13.4602  -2
  18  24   1 42.7033 13.4602   1
 -20  24  19 58.4557 15.8488  -3
 -20  20  21 58.4557 15.8488  -2
  20  24   1 58.4557 15.8488   1
 -20  24  19 73.0490 13.8195  -3
  20  20   3 73.0490 13.8195  -2
  20  24   1 73.0490 13.8195   1
 -21  25  18 103.138 11.5085  -3
 -21  17  22 103.138 11.5085  -2
 -21  25   1 103.138 11.5085   1
 -19  25  16 -11.137 11.0826  -3
  19  15   4 -11.137 11.0826  -2
 -19  25   1 -11.137 11.0826   1
 -19  25  16 -14.090 16.0154  -3
 -19  15  21 -14.090 16.0154  -2
 -19  25   1 -14.090 16.0154   1
 -17  25  14 7.43711 14.2264  -3
  17  13   5 7.43711 14.2264  -2
 -17  25   1 7.43711 14.2264   1
 -17  25  14 5.77595 16.0409  -3
 -17  13  20 5.77595 16.0409  -2
 -17  25   1 5.77595 16.0409   1
  15  11   6 -2.7560 18.2005  -2
 -15  25   1 -2.7560 18.2005   1
 -13  25  11 22.7953 7.90756  -3
 -13  25   1 22.7953 7.90756   1
 -11  25   9 29.5365 5.23875  -3
 -11  25   1 29.5365 5.23875   1
  -9  25   7 340.123 10.3484  -3
  -9  25   1 340.123 10.3484   1
  -7  25   5 65.4935 5.76078  -3
  -7  25   1 65.4935 5.76078   1
  -5  25   4 68.6938 14.0371  -3
   5   3  10 68.6938 14.0371  -2
  -5  25   1 68.6938 14.0371   1
  -5  25   4 22.9452 10.5352  -3
  -5   3  15 22.9452 10.5352  -2
  -5  25   1 22.9452 10.5352   1
  -3  25   2 230.932 10.0023  -3
  -3   1  14 230.932 10.0023  -2
  -3  25   1 230.932 10.0023   1
  -3  25   2 192.624 9.30602  -3
   3   1  11 192.624 9.30602  -2
  -3  25   1 192.624 9.30602   1
   1  25   0 -1.2168 5.29635  -3
   1   1  12 -1.2168 5.29635  -2
  -1  25   1 -1.2168 5.29635   1
   1  25   0 6.31945 5.11580  -3
  -1   1  13 6.31945 5.11580  -2
  -1  25   1 6.31945 5.11580   1
  -1  25   2 176.543 7.83157  -3
   1   3  12 176.543 7.83157  -2
   1  25   1 176.543 7.83157   1
  -1  25   2 232.773 10.5508  -3
  -1   3  13 232.773 10.5508  -2
   1  25   1 232.773 10.5508   1
  -3  25   4 33.8481 7.05694  -3
  -3   5  14 33.8481 7.05694  -2
   3  25   1 33.8481 7.05694   1
  -3  25   4 30.9606 7.39106  -3
   3   5  11 30.9606 7.39106  -2
   3  25   1 30.9606 7.39106   1
  -5  25   6 7.40540 16.0317  -3
  -5   7  15 7.40540 16.0317  -2
   5  25   1 7.40540 16.0317   1
  -5  25   6 15.3282 17.7083  -3
   5   7  10 15.3282 17.7083  -2
   5  25   1 15.3282 17.7083   1
  -7  25   7 155.016 7.63635  -3
   7  25   1 155.016 7.63635   1
  -9  25   9 361.820 10.7871  -3
   9  25   1 361.820 10.7871   1
 -11  25  11 172.400 7.58596  -3
  11  25   1 172.400 7.58596   1
 -13  25  13 3.37424 8.19933  -3
  13  25   1 3.37424 8.19933   1
 -13  25  13 -24.201 23.1941  -3
  13  13   7 -24.201 23.1941  -2
  13  25   1 -24.201 23.1941   1
 -15  15  19 1.00068 17.6758  -2
  15  25   1 1.00068 17.6758   1
 -17  25  16 -10.914 14.6499  -3
  17  17   5 -10.914 14.6499  -2
  17  25   1 -10.914 14.6499   1
 -17  25  16 7.86736 20.0348  -3
 -17  17  20 7.86736 20.0348  -2
  17  25   1 7.86736 20.0348   1
 -19  25  18 117.465 18.3530  -3
 -19  19  21 117.465 18.3530  -2
  19  25   1 117.465 18.3530   1
 -19  25  18 86.0576 18.8281  -3
  19  19   4 86.0576 18.8281  -2
  19  25   1 86.0576 18.8281   1
 -20  26  17 44.1093 7.99192  -3
  20  16   4 44.1093 7.99192  -2
 -20  26   1 44.1093 7.99192   1
 -20  26  17 54.7045 15.7443  -3
 -20  16  22 54.7045 15.7443  -2
 -20  26   1 54.7045 15.7443   1
 -18  26  15 28.7253 17.8023  -3
  18  14   5 28.7253 17.8023  -2
 -18  26   1 28.7253 17.8023   1
 -18  26  15 11.1351 18.4681  -3
 -18  14  21 11.1351 18.4681  -2
 -18  26   1 11.1351 18.4681   1
  16  12   6 65.5932 13.0394  -2
 -16  26   1 65.5932 13.0394   1
 -16  26  13 347.360 18.0508  -3
 -16  12  20 347.360 18.0508  -2
 -16  26   1 347.360 18.0508   1
 -14  26  12 122.351 17.4716  -3
 -14  26   1 122.351 17.4716   1
  14  10   7 253.565 23.3638  -2
 -14  26   1 253.565 23.3638   1
 -12  26  10 42.3285 6.75528  -3
 -12  26   1 42.3285 6.75528   1
 -10  26   8 14.8818 3.87219  -3
 -10  26   1 14.8818 3.87219   1
  -8  26   6 78.2782 6.63301  -3
  -8  26   1 78.2782 6.63301   1
  -6  26   4 29.3971 12.0046  -3
  -6  26   1 29.3971 12.0046   1
  -4  26   3 67.7943 8.34879  -3
  -4   2  15 67.7943 8.34879  -2
  -4  26   1 67.7943 8.34879   1
  -4  26   3 27.4441 9.70606  -3
   4   2  11 27.4441 9.70606  -2
  -4  26   1 27.4441 9.70606   1
  -2  26   1 95.3802 7.24569  -3
   2   0  12 95.3802 7.24569  -2
  -2  26   1 95.3802 7.24569   1
  -2  26   1 158.051 8.01501  -3
  -2   0  14 158.051 8.01501  -2
  -2  26   1 158.051 8.01501   1
   0  26   1 1133.71 25.2851  -3
   0   2  13 1133.71 25.2851  -2
   0  26   1 1133.71 25.2851   1
  -2  26   3 28.4279 6.52886  -3
   2   4  12 28.4279 6.52886  -2
   2  26   1 28.4279 6.52886   1
  -2  26   3 21.5254 6.39153  -3
  -2   4  14 21.5254 6.39153  -2
   2  26   1 21.5254 6.39153   1
  -4  26   5 84.1208 8.56235  -3
  -4   6  15 84.1208 8.56235  -2
   4  26   1 84.1208 8.56235   1
  -4  26   5 116.062 9.37497  -3
   4   6  11 116.062 9.37497  -2
   4  26   1 116.062 9.37497   1
   6   8  10 41.2906 14.4043  -2
   6  26   1 41.2906 14.4043   1
  -6  26   6 22.8153 13.5298  -3
   6  26   1 22.8153 13.5298   1
  -8  26   8 -1.5219 6.02609  -3
   8  26   1 -1.5219 6.02609   1
 -10  26  10 15.9094 4.26879  -3
  10  26   1 15.9094 4.26879   1
 -12  26  12 14.8218 7.63427  -3
  12  26   1 14.8218 7.63427   1
  14  14   7 10.2458 19.6139  -2
  14  26   1 10.2458 19.6139   1
 -14  26  14 29.8104 17.3131  -3
  14  26   1 29.8104 17.3131   1
 -16  26  15 5.54705 20.8816  -3
 -16  16  20 5.54705 20.8816  -2
  16  26   1 5.54705 20.8816   1
  16  16   6 -18.830 12.6242  -2
  16  26   1 -18.830 12.6242   1
 -18  26  17 327.895 19.4999  -3
  18  18   5 327.895 19.4999  -2
  18  26   1 327.895 19.4999   1
 -20  26  19 104.471 12.6032  -3
 -20  20  22 104.471 12.6032  -2
  20  26   1 104.471 12.6032   1
 -20  26  19 110.260 13.5829  -3
  20  20   4 110.260 13.5829  -2
  20  26   1 110.260 13.5829   1
 -21  27   1 238.275 19.8193   1
 -19  27  16 173.747 14.8168  -3
  19  15   5 173.747 14.8168  -2
 -19  27   1 173.747 14.8168   1
 -19  27  16 194.794 21.5555  -3
 -19  15  22 194.794 21.5555  -2
 -19  27   1 194.794 21.5555   1
 -17  27  14 -13.574 20.1031  -3
  17  13   6 -13.574 20.1031  -2
 -17  27   1 -13.574 20.1031   1
  15  11   7 188.754 15.6376  -2
 -15  27   1 188.754 15.6376   1
 -13  27  11 101.656 9.23862  -3
 -13  27   1 101.656 9.23862   1
 -11  27   9 202.172 8.08937  -3
 -11  27   1 202.172 8.08937   1
  -9  27   7 153.214 6.61111  -3
  -9  27   1 153.214 6.61111   1
  -7  27   5 -9.9225 6.93621  -3
  -7  27   1 -9.9225 6.93621   1
  -5  27   4 87.8340 12.0096  -3
  -5   3  16 87.8340 12.0096  -2
  -5  27   1 87.8340 12.0096   1
  -5  27   4 112.856 15.7960  -3
   5   3  11 112.856 15.7960  -2
  -5  27   1 112.856 15.7960   1
  -3  27   2 595.068 17.8428  -3
   3   1  12 595.068 17.8428  -2
  -3  27   1 595.068 17.8428   1
  -3  27   2 641.689 18.9430  -3
  -3   1  15 641.689 18.9430  -2
  -3  27   1 641.689 18.9430   1
   1  27   0 75.3527 6.19338  -3
  -1   1  14 75.3527 6.19338  -2
  -1  27   1 75.3527 6.19338   1
   1  27   0 48.5291 7.05711  -3
   1   1  13 48.5291 7.05711  -2
  -1  27   1 48.5291 7.05711   1
  -1  27   2 3.51108 5.24885  -3
  -1   3  14 3.51108 5.24885  -2
   1  27   1 3.51108 5.24885   1
  -1  27   2 4.54399 5.68426  -3
   1   3  13 4.54399 5.68426  -2
   1  27   1 4.54399 5.68426   1
  -3  27   4 898.444 25.2407  -3
   3   5  12 898.444 25.2407  -2
   3  27   1 898.444 25.2407   1
  -3  27   4 790.908 22.5838  -3
  -3   5  15 790.908 22.5838  -2
   3  27   1 790.908 22.5838   1
  -5  27   6 97.8882 18.1950  -3
  -5   7  16 97.8882 18.1950  -2
   5  27   1 97.8882 18.1950   1
  -5  27   6 109.588 19.7688  -3
   5   7  11 109.588 19.7688  -2
   5  27   1 109.588 19.7688   1
  -7  27   7 213.475 10.5544  -3
   7  27   1 213.475 10.5544   1
  -9  27   9 513.252 13.9902  -3
   9  27   1 513.252 13.9902   1
 -11  27  11 450.632 13.0434  -3
  11  27   1 450.632 13.0434   1
 -13  27  13 -3.8867 8.56165  -3
  13  27   1 -3.8867 8.56165   1
 -13  27  13 27.3549 24.4737  -3
  13  13   8 27.3549 24.4737  -2
  13  27   1 27.3549 24.4737   1
  15  15   7 254.914 17.3314  -2
  15  27   1 254.914 17.3314   1
 -15  15  20 170.890 20.9144  -2
  15  27   1 170.890 20.9144   1
 -17  27  16 -24.385 20.9376  -3
  17  17   6 -24.385 20.9376  -2
  17  27   1 -24.385 20.9376   1
 -19  27  18 158.302 21.0283  -3
  19  19   5 158.302 21.0283  -2
  19  27   1 158.302 21.0283   1
 -19  27  18 125.593 20.0226  -3
 -19  19  22 125.593 20.0226  -2
  19  27   1 125.593 20.0226   1
 -20  28  17 33.2299 11.1339  -3
 -20  16  23 33.2299 11.1339  -2
 -20  28   1 33.2299 11.1339   1
 -20  28  17 30.8669 9.71431  -3
  20  16   5 30.8669 9.71431  -2
 -20  28   1 30.8669 9.71431   1
 -18  28  15 15.0982 18.2545  -3
  18  14   6 15.0982 18.2545  -2
 -18  28   1 15.0982 18.2545   1
 -18  28  15 -7.3108 19.2920  -3
 -18  14  22 -7.3108 19.2920  -2
 -18  28   1 -7.3108 19.2920   1
  16  12   7 35.0780 17.1168  -2
 -16  28   1 35.0780 17.1168   1
 -16  28  13 30.6405 20.8738  -3
 -16  12  21 30.6405 20.8738  -2
 -16  28   1 30.6405 20.8738   1
 -14  28  12 69.8751 17.3631  -3
 -14  28   1 69.8751 17.3631   1
  14  10   8 141.180 21.3852  -2
 -14  28   1 141.180 21.3852   1
 -12  28  10 120.739 8.01685  -3
 -12  28   1 120.739 8.01685   1
 -10  28   8 38.9322 4.44700  -3
 -10  28   1 38.9322 4.44700   1
  -8  28   6 -3.8340 7.16820  -3
  -8  28   1 -3.8340 7.16820   1
  -6  28   4 193.620 18.0400  -3
  -6  28   1 193.620 18.0400   1
  -4  28   3 191.539 10.5751  -3
  -4   2  16 191.539 10.5751  -2
  -4  28   1 191.539 10.5751   1
  -4  28   3 180.982 12.5678  -3
   4   2  12 180.982 12.5678  -2
  -4  28   1 180.982 12.5678   1
  -2  28   1 64.6815 6.96341  -3
  -2   0  15 64.6815 6.96341  -2
  -2  28   1 64.6815 6.96341   1
  -2  28   1 91.7778 9.03825  -3
   2   0  13 91.7778 9.03825  -2
  -2  28   1 91.7778 9.03825   1
   0  28   1 54.5222 3.88482  -3
   0   2  14 54.5222 3.88482  -2
   0  28   1 54.5222 3.88482   1
  -2  28   3 30.9771 6.60705  -3
  -2   4  15 30.9771 6.60705  -2
   2  28   1 30.9771 6.60705   1
  -2  28   3 32.8948 6.90787  -3
   2   4  13 32.8948 6.90787  -2
   2  28   1 32.8948 6.90787   1
  -4  28   5 4.97699 8.48316  -3
  -4   6  16 4.97699 8.48316  -2
   4  28   1 4.97699 8.48316   1
  -4  28   5 7.20145 10.2866  -3
   4   6  12 7.20145 10.2866  -2
   4  28   1 7.20145 10.2866   1
  -8  28   8 55.7993 6.89108  -3
   8  28   1 55.7993 6.89108   1
 -10  28  10 76.3447 5.12315  -3
  10  28   1 76.3447 5.12315   1
 -12  28  12 116.076 11.9087  -3
  12  28   1 116.076 11.9087   1
 -14  28  14 78.6645 27.0457  -3
  14  14   8 78.6645 27.0457  -2
  14  28   1 78.6645 27.0457   1
 -14  28  14 16.2031 18.7986  -3
  14  28   1 16.2031 18.7986   1
  16  16   7 42.8460 14.0161  -2
  16  28   1 42.8460 14.0161   1
 -16  28  15 80.2364 22.6454  -3
 -16  16  21 80.2364 22.6454  -2
  16  28   1 80.2364 22.6454   1
 -18  28  17 -9.5868 19.2715  -3
  18  18   6 -9.5868 19.2715  -2
  18  28   1 -9.5868 19.2715   1
 -18  28  17 11.3957 18.8570  -3
 -18  18  22 11.3957 18.8570  -2
  18  28   1 11.3957 18.8570   1
 -19  29  16 29.1493 17.8923  -3
  19  15   6 29.1493 17.8923  -2
 -19  29   1 29.1493 17.8923   1
 -17  29  14 0.28364 20.8092  -3
  17  13   7 0.28364 20.8092  -2
 -17  29   1 0.28364 20.8092   1
 -17  29  14 -1.0625 13.4764  -3
 -17  13  22 -1.0625 13.4764  -2
 -17  29   1 -1.0625 13.4764   1
 -13  29  11 36.9472 9.05321  -3
 -13  29   1 36.9472 9.05321   1
 -11  29   9 86.3665 6.74043  -3
 -11  29   1 86.3665 6.74043   1
  -9  29   7 175.299 7.24230  -3
  -9  29   1 175.299 7.24230   1
  -7  29   5 64.7066 7.03784  -3
  -7  29   1 64.7066 7.03784   1
  -5  29   4 980.164 45.4224  -3
   5   3  12 980.164 45.4224  -2
  -5  29   1 980.164 45.4224   1
  -3  29   2 182.426 9.79013  -3
  -3   1  16 182.426 9.79013  -2
  -3  29   1 182.426 9.79013   1
  -3  29   2 173.176 11.9906  -3
   3   1  13 173.176 11.9906  -2
  -3  29   1 173.176 11.9906   1
   1  29   0 -0.2534 5.97082  -3
   1   1  14 -0.2534 5.97082  -2
  -1  29   1 -0.2534 5.97082   1
   1  29   0 6.00723 5.59521  -3
  -1   1  15 6.00723 5.59521  -2
  -1  29   1 6.00723 5.59521   1
  -1  29   2 162.141 8.24584  -3
   1   3  14 162.141 8.24584  -2
   1  29   1 162.141 8.24584   1
  -1  29   2 193.838 8.68952  -3
  -1   3  15 193.838 8.68952  -2
   1  29   1 193.838 8.68952   1
  -3  29   4 191.806 10.3202  -3
   3   5  13 191.806 10.3202  -2
   3  29   1 191.806 10.3202   1
  -3  29   4 153.536 9.34302  -3
  -3   5  16 153.536 9.34302  -2
   3  29   1 153.536 9.34302   1
  -5  29   6 80.7157 17.3519  -3
  -5   7  17 80.7157 17.3519  -2
   5  29   1 80.7157 17.3519   1
  -5  29   6 202.905 14.7487  -3
   5   7  12 202.905 14.7487  -2
   5  29   1 202.905 14.7487   1
  -7  29   7 241.998 11.8992  -3
   7  29   1 241.998 11.8992   1
  -9  29   9 493.212 13.8479  -3
   9  29   1 493.212 13.8479   1
 -11  29  11 235.407 9.43074  -3
  11  29   1 235.407 9.43074   1
 -13  29  13 -11.540 8.94356  -3
  13  29   1 -11.540 8.94356   1
 -15  15  21 120.920 20.3781  -2
  15  29   1 120.920 20.3781   1
 -15  29  14 69.0353 24.1422  -3
  15  15   8 69.0353 24.1422  -2
  15  29   1 69.0353 24.1422   1
  15  15   8 109.478 22.2359  -2
  15  29   1 109.478 22.2359   1
 -17  29  16 28.4622 16.1000  -3
  17  17   7 28.4622 16.1000  -2
  17  29   1 28.4622 16.1000   1
 -18  30  15 6.95990 13.2461  -3
 -18  14  23 6.95990 13.2461  -2
 -18  30   1 6.95990 13.2461   1
 -16  30  13 866.621 45.6444  -3
 -16  12  22 866.621 45.6444  -2
 -16  30   1 866.621 45.6444   1
 -14  30  12 211.338 15.2573  -3
 -14  30   1 211.338 15.2573   1
 -12  30  10 38.7310 8.10311  -3
 -12  30   1 38.7310 8.10311   1
 -10  30   8 8.27315 4.76978  -3
 -10  30   1 8.27315 4.76978   1
  -8  30   6 34.9818 6.17315  -3
  -8  30   1 34.9818 6.17315   1
  -6  30   4 194.661 18.4687  -3
  -6  30   1 194.661 18.4687   1
  -4  30   3 1195.02 39.2257  -3
   4   2  13 1195.02 39.2257  -2
  -4  30   1 1195.02 39.2257   1
  -4  30   3 1358.48 36.6692  -3
  -4   2  17 1358.48 36.6692  -2
  -4  30   1 1358.48 36.6692   1
  -2  30   1 54.2749 7.34815  -3
  -2   0  16 54.2749 7.34815  -2
  -2  30   1 54.2749 7.34815   1
  -2  30   1 46.9705 7.46971  -3
   2   0  14 46.9705 7.46971  -2
  -2  30   1 46.9705 7.46971   1
   0  30   1 3.03334 3.72549  -3
   0   2  15 3.03334 3.72549  -2
   0  30   1 3.03334 3.72549   1
  -2  30   3 59.5487 7.54084  -3
  -2   4  16 59.5487 7.54084  -2
   2  30   1 59.5487 7.54084   1
  -2  30   3 56.6410 7.90181  -3
   2   4  14 56.6410 7.90181  -2
   2  30   1 56.6410 7.90181   1
  -4  30   5 80.3006 10.2499  -3
   4   6  13 80.3006 10.2499  -2
   4  30   1 80.3006 10.2499   1
  -4  30   5 70.1383 9.81706  -3
  -4   6  17 70.1383 9.81706  -2
   4  30   1 70.1383 9.81706   1
  -8  30   8 16.7131 7.04771  -3
   8  30   1 16.7131 7.04771   1
 -10  30  10 66.2779 5.15802  -3
  10  30   1 66.2779 5.15802   1
 -12  30  12 112.781 8.58273  -3
  12  30   1 112.781 8.58273   1
 -14  30  14 279.727 33.2239  -3
  14  14   9 279.727 33.2239  -2
  14  30   1 279.727 33.2239   1
 -14  30  14 87.8215 14.0172  -3
  14  30   1 87.8215 14.0172   1
  16  16   8 35.1179 14.5339  -2
  16  30   1 35.1179 14.5339   1
 -18  30  17 189.462 23.7550  -3
 -18  18  23 189.462 23.7550  -2
  18  30   1 189.462 23.7550   1
 -18  30  17 230.856 26.4674  -3
  18  18   7 230.856 26.4674  -2
  18  30   1 230.856 26.4674   1
 -15  11  22 168.439 20.6977  -2
 -15  31   1 168.439 20.6977   1
 -13  31  11 63.7406 9.84194  -3
 -13  31   1 63.7406 9.84194   1
 -11  31   9 133.490 8.76500  -3
 -11  31   1 133.490 8.76500   1
  -9  31   7 258.354 8.54383  -3
  -9  31   1 258.354 8.54383   1
  -7  31   5 140.253 9.93372  -3
  -7  31   1 140.253 9.93372   1
  -5  31   4 43.8178 16.9980  -3
   5   3  13 43.8178 16.9980  -2
  -5  31   1 43.8178 16.9980   1
  -5  31   4 57.3125 17.9642  -3
  -5   3  18 57.3125 17.9642  -2
  -5  31   1 57.3125 17.9642   1
  -3  31   2 483.712 16.2292  -3
  -3   1  17 483.712 16.2292  -2
  -3  31   1 483.712 16.2292   1
  -3  31   2 450.360 15.4719  -3
   3   1  14 450.360 15.4719  -2
  -3  31   1 450.360 15.4719   1
   1  31   0 45.0077 6.73212  -3
  -1   1  16 45.0077 6.73212  -2
  -1  31   1 45.0077 6.73212   1
   1  31   0 30.2231 6.72656  -3
   1   1  15 30.2231 6.72656  -2
  -1  31   1 30.2231 6.72656   1
  -1  31   2 9.97035 6.61975  -3
   1   3  15 9.97035 6.61975  -2
   1  31   1 9.97035 6.61975   1
  -1  31   2 6.16882 6.40888  -3
  -1   3  16 6.16882 6.40888  -2
   1  31   1 6.16882 6.40888   1
  -3  31   4 685.208 20.9112  -3
   3   5  14 685.208 20.9112  -2
   3  31   1 685.208 20.9112   1
  -3  31   4 579.783 18.3571  -3
  -3   5  17 579.783 18.3571  -2
   3  31   1 579.783 18.3571   1
  -5  31   6 574.246 33.0536  -3
  -5   7  18 574.246 33.0536  -2
   5  31   1 574.246 33.0536   1
  -5   7  18 418.246 24.8500  -2
   5  31   1 418.246 24.8500   1
  -5  31   6 702.262 27.2445  -3
   5   7  13 702.262 27.2445  -2
   5  31   1 702.262 27.2445   1
  -7  31   7 191.256 9.71875  -3
   7  31   1 191.256 9.71875   1
  -9  31   9 153.020 8.19150  -3
   9  31   1 153.020 8.19150   1
 -11  31  11 162.111 8.31762  -3
  11  31   1 162.111 8.31762   1
 -13  31  13 25.9061 9.78099  -3
  13  31   1 25.9061 9.78099   1
 -17  31  16 14.2723 22.5361  -3
 -17  17  23 14.2723 22.5361  -2
  17  31   1 14.2723 22.5361   1
 -18  32  15 270.787 24.4277  -3
 -18  14  24 270.787 24.4277  -2
 -18  32   1 270.787 24.4277   1
 -18  32  15 350.218 28.0098  -3
  18  14   8 350.218 28.0098  -2
 -18  32   1 350.218 28.0098   1
  16  12   9 21.5505 19.3457  -2
 -16  32   1 21.5505 19.3457   1
 -16  32  13 40.7015 24.6555  -3
 -16  12  23 40.7015 24.6555  -2
 -16  32   1 40.7015 24.6555   1
 -14  32  12 267.410 24.7528  -3
 -14  32   1 267.410 24.7528   1
 -12  32  10 58.9721 8.67091  -3
 -12  32   1 58.9721 8.67091   1
 -10  32   8 40.8723 5.14492  -3
 -10  32   1 40.8723 5.14492   1
  -8  32   6 5.12816 6.95527  -3
  -8  32   1 5.12816 6.95527   1
  -6  32   4 663.967 38.0296  -3
   6   4  13 663.967 38.0296  -2
  -6  32   1 663.967 38.0296   1
  -4  32   3 60.4495 9.98835  -3
   4   2  14 60.4495 9.98835  -2
  -4  32   1 60.4495 9.98835   1
  -4  32   3 69.2446 10.2169  -3
  -4   2  18 69.2446 10.2169  -2
  -4  32   1 69.2446 10.2169   1
  -2  32   1 764.024 22.1894  -3
  -2   0  17 764.024 22.1894  -2
  -2  32   1 764.024 22.1894   1
  -2  32   1 630.272 19.1706  -3
   2   0  15 630.272 19.1706  -2
  -2  32   1 630.272 19.1706   1
   0  32   1 -5.5338 4.12511  -3
   0   2  16 -5.5338 4.12511  -2
   0  32   1 -5.5338 4.12511   1
  -2  32   3 52.0779 8.22869  -3
   2   4  15 52.0779 8.22869  -2
   2  32   1 52.0779 8.22869   1
  -2  32   3 68.9810 8.10697  -3
  -2   4  17 68.9810 8.10697  -2
   2  32   1 68.9810 8.10697   1
  -4  32   5 40.9261 10.3062  -3
   4   6  14 40.9261 10.3062  -2
   4  32   1 40.9261 10.3062   1
  -4  32   5 12.2826 9.86027  -3
  -4   6  18 12.2826 9.86027  -2
   4  32   1 12.2826 9.86027   1
  -8  32   8 6.25177 7.29791  -3
   8  32   1 6.25177 7.29791   1
 -10  32  10 58.1790 5.40535  -3
  10  32   1 58.1790 5.40535   1
 -12  32  12 258.066 10.8978  -3
  12  32   1 258.066 10.8978   1
 -17  33  14 -10.369 22.2356  -3
  17  13   9 -10.369 22.2356  -2
 -17  33   1 -10.369 22.2356   1
  15  11  10 -16.521 18.8555  -2
 -15  33   1 -16.521 18.8555   1
 -13  33  11 24.9464 18.0383  -3
 -13  33   1 24.9464 18.0383   1
 -11  33   9 162.288 9.31546  -3
 -11  33   1 162.288 9.31546   1
  -9  33   7 27.3668 6.28673  -3
  -9  33   1 27.3668 6.28673   1
  -7  33   5 92.0650 9.77335  -3
  -7  33   1 92.0650 9.77335   1
  -5  33   4 591.644 32.8764  -3
   5   3  14 591.644 32.8764  -2
  -5  33   1 591.644 32.8764   1
  -5  33   4 411.243 27.7623  -3
  -5   3  19 411.243 27.7623  -2
  -5  33   1 411.243 27.7623   1
  -3  33   2 12.9252 8.64999  -3
  -3   1  18 12.9252 8.64999  -2
  -3  33   1 12.9252 8.64999   1
  -3  33   2 30.5870 9.31256  -3
   3   1  15 30.5870 9.31256  -2
  -3  33   1 30.5870 9.31256   1
   1  33   0 -6.4390 6.63697  -3
  -1   1  17 -6.4390 6.63697  -2
  -1  33   1 -6.4390 6.63697   1
   1  33   0 -2.9558 8.24756  -3
   1   1  16 -2.9558 8.24756  -2
  -1  33   1 -2.9558 8.24756   1
  -1  33   2 65.8976 7.51032  -3
   1   3  16 65.8976 7.51032  -2
   1  33   1 65.8976 7.51032   1
  -1  33   2 82.1512 7.67194  -3
  -1   3  17 82.1512 7.67194  -2
   1  33   1 82.1512 7.67194   1
  -3  33   4 410.379 15.4748  -3
   3   5  15 410.379 15.4748  -2
   3  33   1 410.379 15.4748   1
  -3  33   4 348.541 14.0052  -3
  -3   5  18 348.541 14.0052  -2
   3  33   1 348.541 14.0052   1
  -5  33   6 106.580 20.1451  -3
  -5   7  19 106.580 20.1451  -2
   5  33   1 106.580 20.1451   1
  -5  33   6 231.318 16.3529  -3
   5   7  14 231.318 16.3529  -2
   5  33   1 231.318 16.3529   1
  -7  33   7 89.5866 8.82268  -3
   7  33   1 89.5866 8.82268   1
  -9  33   9 57.4176 7.75547  -3
   9  33   1 57.4176 7.75547   1
 -11  33  11 10.0008 7.40221  -3
  11  33   1 10.0008 7.40221   1
 -13  33  13 -4.4093 11.7858  -3
  13  33   1 -4.4093 11.7858   1
  16  12  10 307.685 26.3793  -2
 -16  34   1 307.685 26.3793   1
 -16  34  13 740.470 43.7805  -3
 -16  12  24 740.470 43.7805  -2
 -16  34   1 740.470 43.7805   1
 -14  34  12 101.263 14.6997  -3
 -14  34   1 101.263 14.6997   1
 -12  34  10 1.99910 8.67688  -3
 -12  34   1 1.99910 8.67688   1
 -10  34   8 -10.178 5.90967  -3
 -10  34   1 -10.178 5.90967   1
  -8  34   6 -16.027 6.94952  -3
  -8  34   1 -16.027 6.94952   1
  -4  34   3 958.585 27.8107  -3
   4   2  15 958.585 27.8107  -2
  -4  34   1 958.585 27.8107   1
  -4  34   3 1074.81 30.5562  -3
  -4   2  19 1074.81 30.5562  -2
  -4  34   1 1074.81 30.5562   1
  -2  34   1 77.9343 8.84406  -3
   2   0  16 77.9343 8.84406  -2
  -2  34   1 77.9343 8.84406   1
  -2  34   1 56.4770 8.37152  -3
  -2   0  18 56.4770 8.37152  -2
  -2  34   1 56.4770 8.37152   1
   0  34   1 69.1498 4.95343  -3
   0   2  17 69.1498 4.95343  -2
   0  34   1 69.1498 4.95343   1
  -2  34   3 8.43248 8.61997  -3
   2   4  16 8.43248 8.61997  -2
   2  34   1 8.43248 8.61997   1
  -2  34   3 9.12428 7.74538  -3
  -2   4  18 9.12428 7.74538  -2
   2  34   1 9.12428 7.74538   1
  -4  34   5 32.2203 12.2117  -3
  -4   6  19 32.2203 12.2117  -2
   4  34   1 32.2203 12.2117   1
  -4  34   5 34.1770 10.9758  -3
   4   6  15 34.1770 10.9758  -2
   4  34   1 34.1770 10.9758   1
  -8  34   8 -8.5762 8.38367  -3
   8  34   1 -8.5762 8.38367   1
 -10  34  10 23.0003 6.70960  -3
  10  34   1 23.0003 6.70960   1
 -12  34  12 61.3701 9.55955  -3
  12  34   1 61.3701 9.55955   1
 -14  34  14 35.2313 20.3388  -3
  14  34   1 35.2313 20.3388   1
  15  11  11 3.51807 19.5836  -2
 -15  35   1 3.51807 19.5836   1
 -15  11  24 32.4154 20.0505  -2
 -15  35   1 32.4154 20.0505   1
 -13  35  11 30.3686 13.1699  -3
 -13  35   1 30.3686 13.1699   1
 -11  35   9 -3.5766 7.15484  -3
 -11  35   1 -3.5766 7.15484   1
  -9  35   7 1.04903 7.57001  -3
  -9  35   1 1.04903 7.57001   1
  -7  35   5 -7.7564 15.5006  -3
  -7  35   1 -7.7564 15.5006   1
  -5  35   4 54.2844 19.3932  -3
   5   3  15 54.2844 19.3932  -2
  -5  35   1 54.2844 19.3932   1
  -3  35   2 1.75512 11.5584  -3
  -3   1  19 1.75512 11.5584  -2
  -3  35   1 1.75512 11.5584   1
  -3  35   2 -12.701 11.0638  -3
   3   1  16 -12.701 11.0638  -2
  -3  35   1 -12.701 11.0638   1
   1  35   0 -7.6617 7.47779  -3
   1   1  17 -7.6617 7.47779  -2
  -1  35   1 -7.6617 7.47779   1
   1  35   0 -2.6788 8.78951  -3
  -1   1  18 -2.6788 8.78951  -2
  -1  35   1 -2.6788 8.78951   1
  -1  35   2 41.3521 7.79707  -3
   1   3  17 41.3521 7.79707  -2
   1  35   1 41.3521 7.79707   1
  -1  35   2 51.2669 7.61480  -3
  -1   3  18 51.2669 7.61480  -2
   1  35   1 51.2669 7.61480   1
  -3  35   4 84.7954 10.1639  -3
  -3   5  19 84.7954 10.1639  -2
   3  35   1 84.7954 10.1639   1
  -3  35   4 140.430 10.9797  -3
   3   5  16 140.430 10.9797  -2
   3  35   1 140.430 10.9797   1
  -5  35   6 -19.111 18.9319  -3
  -5   7  20 -19.111 18.9319  -2
   5  35   1 -19.111 18.9319   1
  -7  35   7 26.0225 16.2284  -3
   7  35   1 26.0225 16.2284   1
  -9  35   9 162.913 9.85690  -3
   9  35   1 162.913 9.85690   1
 -11  35  11 -19.926 11.9412  -3
  11  35   1 -19.926 11.9412   1
 -13  35  13 -13.685 18.3876  -3
  13  35   1 -13.685 18.3876   1
 -14  36  12 3.93444 14.2348  -3
 -14  36   1 3.93444 14.2348   1
 -12  36  10 -6.0924 13.9812  -3
 -12  36   1 -6.0924 13.9812   1
 -10  36   8 -2.3377 6.17114  -3
 -10  36   1 -2.3377 6.17114   1
  -8  36   6 7.99823 8.84341  -3
  -8  36   1 7.99823 8.84341   1
  -4  36   3 57.8892 13.6160  -3
  -4   2  20 57.8892 13.6160  -2
  -4  36   1 57.8892 13.6160   1
  -4  36   3 127.497 20.3007  -3
   4   2  16 127.497 20.3007  -2
  -4  36   1 127.497 20.3007   1
  -2  36   1 4.13882 13.8365  -3
   2   0  17 4.13882 13.8365  -2
  -2  36   1 4.13882 13.8365   1
  -2  36   1 18.1167 10.3405  -3
  -2   0  19 18.1167 10.3405  -2
  -2  36   1 18.1167 10.3405   1
   0  36   1 370.301 11.4739  -3
   0   2  18 370.301 11.4739  -2
   0  36   1 370.301 11.4739   1
  -2  36   3 50.0917 11.0695  -3
  -2   4  19 50.0917 11.0695  -2
   2  36   1 50.0917 11.0695   1
  -2  36   3 41.6959 11.1745  -3
   2   4  17 41.6959 11.1745  -2
   2  36   1 41.6959 11.1745   1
  -4  36   5 29.5536 18.2249  -3
  -4   6  20 29.5536 18.2249  -2
   4  36   1 29.5536 18.2249   1
  -4  36   5 5.88035 18.6930  -3
   4   6  16 5.88035 18.6930  -2
   4  36   1 5.88035 18.6930   1
  -6  36   6 33.0749 16.8279  -3
   6  36   1 33.0749 16.8279   1
  -8  36   8 -1.4411 8.83180  -3
   8  36   1 -1.4411 8.83180   1
 -10  36  10 4.26810 5.75908  -3
  10  36   1 4.26810 5.75908   1
 -12  36  12 19.0607 11.0152  -3
  12  36   1 19.0607 11.0152   1
 -14  14  24 -18.241 17.7098  -2
  14  36   1 -18.241 17.7098   1
 -13  37  11 -8.1887 18.7727  -3
 -13   9  24 -8.1887 18.7727  -2
 -13  37   1 -8.1887 18.7727   1
 -13  37  11 -2.5030 20.4357  -3
 -13  37   1 -2.5030 20.4357   1
 -11  37   9 29.9471 6.66126  -3
 -11  37   1 29.9471 6.66126   1
  -9  37   7 73.1993 8.33967  -3
  -9  37   1 73.1993 8.33967   1
  -7  37   5 82.6156 13.1754  -3
  -7  37   1 82.6156 13.1754   1
  -5  37   4 27.9515 20.8659  -3
  -5   3  21 27.9515 20.8659  -2
  -5  37   1 27.9515 20.8659   1
   5   3  16 42.7364 16.5187  -2
  -5  37   1 42.7364 16.5187   1
  -3  37   2 162.424 13.7948  -3
   3   1  17 162.424 13.7948  -2
  -3  37   1 162.424 13.7948   1
  -3  37   2 179.362 11.5956  -3
  -3   1  20 179.362 11.5956  -2
  -3  37   1 179.362 11.5956   1
   1  37   0 56.0991 9.95267  -3
   1   1  18 56.0991 9.95267  -2
  -1  37   1 56.0991 9.95267   1
   1  37   0 58.2506 8.09486  -3
  -1   1  19 58.2506 8.09486  -2
  -1  37   1 58.2506 8.09486   1
  -1  37   2 19.4339 9.17549  -3
  -1   3  19 19.4339 9.17549  -2
   1  37   1 19.4339 9.17549   1
  -1  37   2 17.2098 7.84830  -3
   1   3  18 17.2098 7.84830  -2
   1  37   1 17.2098 7.84830   1
  -3  37   4 32.9334 11.9308  -3
  -3   5  20 32.9334 11.9308  -2
   3  37   1 32.9334 11.9308   1
  -3  37   4 20.6226 12.4630  -3
   3   5  17 20.6226 12.4630  -2
   3  37   1 20.6226 12.4630   1
  -5  37   6 -32.165 13.5664  -3
  -5   7  21 -32.165 13.5664  -2
   5  37   1 -32.165 13.5664   1
  -5  37   6 -20.300 19.3689  -3
   5   7  16 -20.300 19.3689  -2
   5  37   1 -20.300 19.3689   1
  -7  37   7 219.995 21.0562  -3
   7  37   1 219.995 21.0562   1
  -9  37   9 164.220 9.91940  -3
   9  37   1 164.220 9.91940   1
 -11  37  11 55.8085 7.90792  -3
  11  37   1 55.8085 7.90792   1
 -13  37  13 -7.9029 19.2678  -3
  13  37   1 -7.9029 19.2678   1
 -12  38  10 4.13944 9.36384  -3
 -12  38   1 4.13944 9.36384   1
 -12  38  10 25.5902 19.5987  -3
  12   8  14 25.5902 19.5987  -2
 -12  38   1 25.5902 19.5987   1
 -10  38   8 1.23050 6.51311  -3
 -10  38   1 1.23050 6.51311   1
  -8  38   6 3.86685 11.4253  -3
  -8  38   1 3.86685 11.4253   1
  -4  38   3 27.5148 11.2313  -3
  -4   2  21 27.5148 11.2313  -2
  -4  38   1 27.5148 11.2313   1
  -4  38   3 18.3836 13.5877  -3
   4   2  17 18.3836 13.5877  -2
  -4  38   1 18.3836 13.5877   1
  -2  38   1 572.007 22.3683  -3
   2   0  18 572.007 22.3683  -2
  -2  38   1 572.007 22.3683   1
  -2  38   1 521.673 17.7352  -3
  -2   0  20 521.673 17.7352  -2
  -2  38   1 521.673 17.7352   1
   0  38   1 238.928 8.19374  -3
   0   2  19 238.928 8.19374  -2
   0  38   1 238.928 8.19374   1
  -2  38   3 32.0556 10.6377  -3
  -2   4  20 32.0556 10.6377  -2
   2  38   1 32.0556 10.6377   1
  -2  38   3 49.7801 11.0474  -3
   2   4  18 49.7801 11.0474  -2
   2  38   1 49.7801 11.0474   1
  -4  38   5 99.3551 13.8484  -3
  -4   6  21 99.3551 13.8484  -2
   4  38   1 99.3551 13.8484   1
  -4  38   5 51.6566 13.6310  -3
   4   6  17 51.6566 13.6310  -2
   4  38   1 51.6566 13.6310   1
  -8  38   8 15.3307 11.3612  -3
   8  38   1 15.3307 11.3612   1
 -10  38  10 -2.7175 6.46640  -3
  10  38   1 -2.7175 6.46640   1
 -12  38  12 2.61365 7.65848  -3
  12  38   1 2.61365 7.65848   1
 -11  39   9 74.2007 7.62367  -3
 -11  39   1 74.2007 7.62367   1
  -9  39   7 442.739 13.5776  -3
  -9  39   1 442.739 13.5776   1
  -7  39   5 74.3712 17.9082  -3
  -7  39   1 74.3712 17.9082   1
  -5  39   4 18.0241 22.1727  -3
   5   3  17 18.0241 22.1727  -2
  -5  39   1 18.0241 22.1727   1
   5   3  17 16.8563 16.8689  -2
  -5  39   1 16.8563 16.8689   1
  -3  39   2 283.122 16.6760  -3
   3   1  18 283.122 16.6760  -2
  -3  39   1 283.122 16.6760   1
  -3  39   2 238.043 13.1832  -3
  -3   1  21 238.043 13.1832  -2
  -3  39   1 238.043 13.1832   1
   1  39   0 88.8927 10.5884  -3
  -1   1  20 88.8927 10.5884  -2
  -1  39   1 88.8927 10.5884   1
   1  39   0 83.1044 10.6046  -3
   1   1  19 83.1044 10.6046  -2
  -1  39   1 83.1044 10.6046   1
  -1  39   2 71.5476 9.83056  -3
  -1   3  20 71.5476 9.83056  -2
   1  39   1 71.5476 9.83056   1
  -1  39   2 59.8626 10.5373  -3
   1   3  19 59.8626 10.5373  -2
   1  39   1 59.8626 10.5373   1
  -3  39   4 69.5476 12.8496  -3
   3   5  18 69.5476 12.8496  -2
   3  39   1 69.5476 12.8496   1
  -3  39   4 50.1761 12.1334  -3
  -3   5  21 50.1761 12.1334  -2
   3  39   1 50.1761 12.1334   1
  -5  39   6 180.709 22.8506  -3
  -5   7  22 180.709 22.8506  -2
   5  39   1 180.709 22.8506   1
   5   7  17 23.0107 16.5679  -2
   5  39   1 23.0107 16.5679   1
  -5  39   6 47.8485 22.6497  -3
   5   7  17 47.8485 22.6497  -2
   5  39   1 47.8485 22.6497   1
  -7  39   7 258.918 22.8062  -3
   7  39   1 258.918 22.8062   1
  -9  39   9 458.782 15.9738  -3
   9  39   1 458.782 15.9738   1
 -11  39  11 40.8405 8.53360  -3
  11  39   1 40.8405 8.53360   1
 -10  40   8 58.3770 7.17672  -3
 -10  40   1 58.3770 7.17672   1
  -8  40   6 35.3905 12.9391  -3
  -8  40   1 35.3905 12.9391   1
  -4  40   3 119.689 15.4997  -3
   4   2  18 119.689 15.4997  -2
  -4  40   1 119.689 15.4997   1
  -4  40   3 90.4880 14.4567  -3
  -4   2  22 90.4880 14.4567  -2
  -4  40   1 90.4880 14.4567   1
  -2  40   1 335.893 16.7824  -3
  -2   0  21 335.893 16.7824  -2
  -2  40   1 335.893 16.7824   1
  -2  40   1 372.987 17.9303  -3
   2   0  19 372.987 17.9303  -2
  -2  40   1 372.987 17.9303   1
   0  40   1 224.640 9.09153  -3
   0   2  20 224.640 9.09153  -2
   0  40   1 224.640 9.09153   1
  -2  40   3 206.320 13.6881  -3
  -2   4  21 206.320 13.6881  -2
   2  40   1 206.320 13.6881   1
  -2  40   3 233.539 14.9162  -3
   2   4  19 233.539 14.9162  -2
   2  40   1 233.539 14.9162   1
  -4  40   5 9.85771 20.0715  -3
   4   6  18 9.85771 20.0715  -2
   4  40   1 9.85771 20.0715   1
  -4  40   5 -11.934 13.2832  -3
  -4   6  22 -11.934 13.2832  -2
   4  40   1 -11.934 13.2832   1
  -8  40   8 23.6621 9.38932  -3
   8  40   1 23.6621 9.38932   1
  -9  41   7 194.401 11.1339  -3
  -9  41   1 194.401 11.1339   1
  -7  41   5 165.006 20.0514  -3
  -7  41   1 165.006 20.0514   1
  -3  41   2 184.276 21.8108  -3
   3   1  19 184.276 21.8108  -2
  -3  41   1 184.276 21.8108   1
  -3  41   2 174.522 14.5378  -3
  -3   1  22 174.522 14.5378  -2
  -3  41   1 174.522 14.5378   1
   1  41   0 44.0211 10.7692  -3
   1   1  20 44.0211 10.7692  -2
  -1  41   1 44.0211 10.7692   1
   1  41   0 83.0102 11.1026  -3
  -1   1  21 83.0102 11.1026  -2
  -1  41   1 83.0102 11.1026   1
  -1  41   2 101.637 11.3448  -3
  -1   3  21 101.637 11.3448  -2
   1  41   1 101.637 11.3448   1
  -1  41   2 89.5842 11.3082  -3
   1   3  20 89.5842 11.3082  -2
   1  41   1 89.5842 11.3082   1
  -3  41   4 87.8901 14.1120  -3
   3   5  19 87.8901 14.1120  -2
   3  41   1 87.8901 14.1120   1
  -3  41   4 64.4565 13.1245  -3
  -3   5  22 64.4565 13.1245  -2
   3  41   1 64.4565 13.1245   1
  -5  41   6 16.8966 19.4560  -3
  -5   7  23 16.8966 19.4560  -2
   5  41   1 16.8966 19.4560   1
  -7  41   7 368.032 26.8874  -3
   7  41   1 368.032 26.8874   1
  -4  42   3 73.4006 14.8796  -3
  -4   2  23 73.4006 14.8796  -2
  -4  42   1 73.4006 14.8796   1
  -4  42   3 117.346 16.1442  -3
   4   2  19 117.346 16.1442  -2
  -4  42   1 117.346 16.1442   1
  -2  42   1 60.3259 12.1891  -3
  -2   0  22 60.3259 12.1891  -2
  -2  42   1 60.3259 12.1891   1
  -2  42   1 73.2249 17.2705  -3
   2   0  20 73.2249 17.2705  -2
  -2  42   1 73.2249 17.2705   1
   0  42   1 599.869 18.7180  -3
   0   2  21 599.869 18.7180  -2
   0  42   1 599.869 18.7180   1
  -2  42   3 59.7574 12.7885  -3
   2   4  20 59.7574 12.7885  -2
   2  42   1 59.7574 12.7885   1
  -2  42   3 47.7118 15.1101  -3
  -2   4  22 47.7118 15.1101  -2
   2  42   1 47.7118 15.1101   1
  -4  42   5 8.23089 20.9676  -3
   4   6  19 8.23089 20.9676  -2
   4  42   1 8.23089 20.9676   1
  -4  42   5 15.2893 18.1834  -3
  -4   6  23 15.2893 18.1834  -2
   4  42   1 15.2893 18.1834   1
  -6  42   6 48.3214 17.9539  -3
   6  42   1 48.3214 17.9539   1
  -5  43   4 -31.848 23.8233  -3
   5   3  19 -31.848 23.8233  -2
  -5  43   1 -31.848 23.8233   1
  -3  43   2 264.727 17.3537  -3
   3   1  20 264.727 17.3537  -2
  -3  43   1 264.727 17.3537   1
  -3  43   2 229.543 16.5738  -3
  -3   1  23 229.543 16.5738  -2
  -3  43   1 229.543 16.5738   1
   1  43   0 81.4139 11.4788  -3
  -1   1  22 81.4139 11.4788  -2
  -1  43   1 81.4139 11.4788   1
   1  43   0 72.0294 11.5652  -3
   1   1  21 72.0294 11.5652  -2
  -1  43   1 72.0294 11.5652   1
  -1  43   2 83.0854 10.6150  -3
  -1   3  22 83.0854 10.6150  -2
   1  43   1 83.0854 10.6150   1
  -1  43   2 71.0661 15.1906  -3
   1   3  21 71.0661 15.1906  -2
   1  43   1 71.0661 15.1906   1
  -3  43   4 46.2435 13.5425  -3
  -3   5  23 46.2435 13.5425  -2
   3  43   1 46.2435 13.5425   1
  -3  43   4 94.7396 20.9324  -3
   3   5  20 94.7396 20.9324  -2
   3  43   1 94.7396 20.9324   1
 -26   0  22 18.3056 20.5999  -3
 -26  20  12 18.3056 20.5999  -2
 -26   0   2 18.3056 20.5999   1
 -24   0  20 -3.5702 11.7692  -3
 -24  18  11 -3.5702 11.7692  -2
 -24   0   2 -3.5702 11.7692   1
 -22   0  18 18.5973 9.20608  -3
 -22  16  10 18.5973 9.20608  -2
 -22   0   2 18.5973 9.20608   1
 -20   0  16 780.837 27.2028  -3
 -20  14   9 780.837 27.2028  -2
 -20   0   2 780.837 27.2028   1
 -18   0  14 436.194 24.3700  -3
 -18  12   8 436.194 24.3700  -2
 -18   0   2 436.194 24.3700   1
 -14   0  11 858.846 39.0368  -3
 -14   0   2 858.846 39.0368   1
 -12   0   9 1354.31 31.4784  -3
 -12   0   2 1354.31 31.4784   1
 -10   0   7 100.478 4.46934  -3
 -10   0   2 100.478 4.46934   1
  -8   0   5 1.91424 7.15251  -3
  -8   0   2 1.91424 7.15251   1
  -6   0   2 7.60587 2.00847   1
  -4   0   2 908.211 41.9824  -2
  -4   0   2 908.211 41.9824   1
   0   0   2 8045.37 194.808  -3
   0   4   0 8045.37 194.808  -2
   0   0   2 8045.37 194.808   1
  -2   0   4 293.237 8.82460  -3
  -2   6   1 293.237 8.82460  -2
   2   0   2 293.237 8.82460   1
  -4   8   2 1723.54 79.7521  -2
   4   0   2 1723.54 79.7521   1
   6   0   2 5.37496 2.38010   1
  -8   0   9 111.997 10.8440  -3
   8   0   2 111.997 10.8440   1
 -10   0  11 730.568 15.8715  -3
  10   0   2 730.568 15.8715   1
 -12   0  13 188.378 10.1389  -3
  12   0   2 188.378 10.1389   1
 -14   0  15 14.3086 12.6792  -3
  14   0   2 14.3086 12.6792   1
 -18   0  18 683.106 25.4826  -3
 -18  20   8 683.106 25.4826  -2
  18   0   2 683.106 25.4826   1
 -22   0  22 454.233 19.5272  -3
 -22  24  10 454.233 19.5272  -2
  22   0   2 454.233 19.5272   1
 -24   0  24 -15.370 12.2403  -3
 -24  26  11 -15.370 12.2403  -2
  24   0   2 -15.370 12.2403   1
 -27   1  22 75.5307 13.2820  -3
 -27   1   2 75.5307 13.2820   1
 -25   1  21 228.987 16.4657  -3
 -25  19  12 228.987 16.4657  -2
 -25   1   2 228.987 16.4657   1
 -25   1  21 172.503 15.6064  -3
 -25  19  11 172.503 15.6064  -2
 -25   1   2 172.503 15.6064   1
 -21   1  17 666.807 24.2593  -3
 -21  15   9 666.807 24.2593  -2
 -21   1   2 666.807 24.2593   1
 -21   1  17 680.996 24.4268  -3
 -21  15  10 680.996 24.4268  -2
 -21   1   2 680.996 24.4268   1
 -19   1  15 168.675 10.5373  -3
 -19  13   8 168.675 10.5373  -2
 -19   1   2 168.675 10.5373   1
 -19   1  15 201.038 16.2010  -3
 -19  13   9 201.038 16.2010  -2
 -19   1   2 201.038 16.2010   1
 -17   1  13 -1.0210 8.45006  -3
 -17  11   7 -1.0210 8.45006  -2
 -17   1   2 -1.0210 8.45006   1
 -17   1  13 4.79305 12.2407  -3
 -17  11   8 4.79305 12.2407  -2
 -17   1   2 4.79305 12.2407   1
 -15   9   6 0.03867 8.24811  -2
 -15   1   2 0.03867 8.24811   1
 -15   9   7 18.3565 8.34719  -2
 -15   1   2 18.3565 8.34719   1
 -13   1  10 104.618 4.89693  -3
 -13   1   2 104.618 4.89693   1
 -11   1   8 1371.56 24.0607  -3
 -11   1   2 1371.56 24.0607   1
  -9   1   6 1043.54 19.4547  -3
  -9   1   2 1043.54 19.4547   1
  -7   1   4 434.077 15.2174  -3
  -7   1   2 434.077 15.2174   1
  -5   1   2 74.3958 2.29164   1
  -3   1   2 6.55817 10.7792  -2
  -3   1   2 6.55817 10.7792   1
  -3   1   1 7.85811 6.45992  -3
  -3   1   2 7.85811 6.45992   1
  -3   1   1 9.33621 10.8688  -2
  -3   1   2 9.33621 10.8688   1
  -1   1   3 345.755 7.54132  -3
   1   5   0 345.755 7.54132  -2
   1   1   2 345.755 7.54132   1
  -1   1   3 325.849 6.40946  -3
  -1   5   1 325.849 6.40946  -2
   1   1   2 325.849 6.40946   1
  -3   7   1 82.2151 8.29326  -2
   3   1   2 82.2151 8.29326   1
  -3   1   5 176.831 19.1742  -3
  -3   7   1 176.831 19.1742  -2
   3   1   2 176.831 19.1742   1
  -3   7   2 107.471 8.64981  -2
   3   1   2 107.471 8.64981   1
  -3   1   5 231.406 17.1238  -3
  -3   7   2 231.406 17.1238  -2
   3   1   2 231.406 17.1238   1
  -5   9   3 13.7724 8.85515  -2
   5   1   2 13.7724 8.85515   1
  -5   9   2 28.6045 8.93357  -2
   5   1   2 28.6045 8.93357   1
  -7   1   8 225.977 8.92595  -3
   7   1   2 225.977 8.92595   1
  -9   1  10 135.546 4.52116  -3
   9   1   2 135.546 4.52116   1
 -11   1  12 354.382 9.76704  -3
  11   1   2 354.382 9.76704   1
 -13   1  14 210.030 8.23118  -3
  13   1   2 210.030 8.23118   1
  15   1   2 5.63959 6.45283   1
 -17   1  17 57.4297 10.9472  -3
 -17  19   7 57.4297 10.9472  -2
  17   1   2 57.4297 10.9472   1
 -17   1  17 76.3452 11.6399  -3
 -17  19   8 76.3452 11.6399  -2
  17   1   2 76.3452 11.6399   1
 -19   1  19 10.1345 9.20221  -3
 -19  21   9 10.1345 9.20221  -2
  19   1   2 10.1345 9.20221   1
 -19   1  19 18.8833 8.95315  -3
 -19  21   8 18.8833 8.95315  -2
  19   1   2 18.8833 8.95315   1
 -21   1  21 112.765 9.53384  -3
 -21  23  10 112.765 9.53384  -2
  21   1   2 112.765 9.53384   1
 -21   1  21 128.684 10.6309  -3
 -21  23   9 128.684 10.6309  -2
  21   1   2 128.684 10.6309   1
 -23   1  23 47.9376 11.4505  -3
 -23  25  11 47.9376 11.4505  -2
  23   1   2 47.9376 11.4505   1
 -23   1  23 44.8364 11.7080  -3
 -23  25  10 44.8364 11.7080  -2
  23   1   2 44.8364 11.7080   1
 -26   2  22 52.5111 21.6328  -3
 -26  20  11 52.5111 21.6328  -2
 -26   2   2 52.5111 21.6328   1
 -26   2  22 39.3792 21.1941  -3
 -26  20  13 39.3792 21.1941  -2
 -26   2   2 39.3792 21.1941   1
 -24   2  20 261.475 15.8980  -3
 -24  18  10 261.475 15.8980  -2
 -24   2   2 261.475 15.8980   1
 -24   2  20 276.908 16.1499  -3
 -24  18  12 276.908 16.1499  -2
 -24   2   2 276.908 16.1499   1
 -22   2  18 4.07670 9.08288  -3
 -22  16   9 4.07670 9.08288  -2
 -22   2   2 4.07670 9.08288   1
 -22   2  18 -14.400 8.91601  -3
 -22  16  11 -14.400 8.91601  -2
 -22   2   2 -14.400 8.91601   1
 -20   2  16 328.922 18.8730  -3
 -20  14  10 328.922 18.8730  -2
 -20   2   2 328.922 18.8730   1
 -20   2  16 317.305 13.8737  -3
 -20  14   8 317.305 13.8737  -2
 -20   2   2 317.305 13.8737   1
 -18   2  14 1203.85 53.3512  -3
 -18  12   9 1203.85 53.3512  -2
 -18   2   2 1203.85 53.3512   1
 -18   2  14 1079.90 29.0455  -3
 -18  12   7 1079.90 29.0455  -2
 -18   2   2 1079.90 29.0455   1
 -14   2  11 975.933 43.1972  -3
 -14   2   2 975.933 43.1972   1
 -12   2   9 799.800 13.4902  -3
 -12   2   2 799.800 13.4902   1
 -10   2   7 30.2705 2.45724  -3
 -10   2   2 30.2705 2.45724   1
  -8   2   5 -6.2229 3.95965  -3
  -8   2   2 -6.2229 3.95965   1
  -6   2   2 80.2636 2.65576   1
  -4   2   2 47.9967 1.72318   1
   2   2   0 7178.50 297.491  -3
  -2   2   2 7178.50 297.491   1
   0   2   2 35.6398 1.13722  -3
   0   4   1 35.6398 1.13722  -2
   0   2   2 35.6398 1.13722   1
  -2   2   4 69.8179 7.11855  -3
   2   6   0 69.8179 7.11855  -2
   2   2   2 69.8179 7.11855   1
  -2   2   4 49.1566 4.78031  -3
  -2   6   2 49.1566 4.78031  -2
   2   2   2 49.1566 4.78031   1
  -4   8   3 18.9421 7.77501  -2
   4   2   2 18.9421 7.77501   1
  -4   8   1 104.627 9.81297  -2
   4   2   2 104.627 9.81297   1
   6   2   2 650.190 8.99775   1
  -8   2   9 96.2069 5.04352  -3
   8   2   2 96.2069 5.04352   1
 -10   2  11 397.758 7.18324  -3
  10   2   2 397.758 7.18324   1
 -12   2  13 351.668 10.1478  -3
  12   2   2 351.668 10.1478   1
 -14   2  15 53.7533 7.83119  -3
  14   2   2 53.7533 7.83119   1
 -16   2  16 1037.99 52.7752  -3
 -16  18   8 1037.99 52.7752  -2
  16   2   2 1037.99 52.7752   1
 -18   2  18 1590.21 51.9147  -3
 -18  20   7 1590.21 51.9147  -2
  18   2   2 1590.21 51.9147   1
 -18   2  18 1651.08 53.4816  -3
 -18  20   9 1651.08 53.4816  -2
  18   2   2 1651.08 53.4816   1
 -20   2  20 28.8454 11.5516  -3
 -20  22   8 28.8454 11.5516  -2
  20   2   2 28.8454 11.5516   1
 -22   2  22 7.46728 10.0149  -3
 -22  24   9 7.46728 10.0149  -2
  22   2   2 7.46728 10.0149   1
 -22   2  22 19.2148 9.85663  -3
 -22  24  11 19.2148 9.85663  -2
  22   2   2 19.2148 9.85663   1
 -24   2  24 78.9446 13.2812  -3
 -24  26  12 78.9446 13.2812  -2
  24   2   2 78.9446 13.2812   1
 -24   2  24 61.9320 13.4131  -3
 -24  26  10 61.9320 13.4131  -2
  24   2   2 61.9320 13.4131   1
 -27   3  22 181.161 14.2877  -3
 -27   3   2 181.161 14.2877   1
 -25   3  21 1114.48 39.3210  -3
 -25  19  10 1114.48 39.3210  -2
 -25   3   2 1114.48 39.3210   1
 -25   3  21 1048.01 50.6501  -3
 -25  19  13 1048.01 50.6501  -2
 -25   3   2 1048.01 50.6501   1
 -21   3  17 50.9510 7.85895  -3
 -21  15   8 50.9510 7.85895  -2
 -21   3   2 50.9510 7.85895   1
 -21   3  17 61.8553 11.5310  -3
 -21  15  11 61.8553 11.5310  -2
 -21   3   2 61.8553 11.5310   1
 -19   3  15 614.934 22.4734  -3
 -19  13   7 614.934 22.4734  -2
 -19   3   2 614.934 22.4734   1
 -19   3  15 634.060 31.3395  -3
 -19  13  10 634.060 31.3395  -2
 -19   3   2 634.060 31.3395   1
 -17   3  13 53.7116 9.74026  -3
 -17  11   6 53.7116 9.74026  -2
 -17   3   2 53.7116 9.74026   1
 -17   3  13 49.3594 13.0544  -3
 -17  11   9 49.3594 13.0544  -2
 -17   3   2 49.3594 13.0544   1
 -15   9   5 655.899 31.5459  -2
 -15   3   2 655.899 31.5459   1
 -13   3  10 102.846 5.57473  -3
 -13   3   2 102.846 5.57473   1
 -11   3   8 291.944 7.93232  -3
 -11   3   2 291.944 7.93232   1
  -9   3   6 426.475 8.64634  -3
  -9   3   2 426.475 8.64634   1
  -7   3   4 1105.76 30.1994  -3
  -7   3   2 1105.76 30.1994   1
  -5   1   4 594.803 30.7735  -2
  -5   3   2 594.803 30.7735   1
   3   1   0 33.8952 5.54026  -2
  -3   3   2 33.8952 5.54026   1
  -3   3   1 26.5474 7.56620  -3
  -3   3   2 26.5474 7.56620   1
   1   3   1 3.04336 3.86343  -3
  -1   3   2 3.04336 3.86343  -2
  -1   3   2 3.04336 3.86343   1
   1   3   1 -0.2196 3.43585  -3
   1   3   1 -0.2196 3.43585  -2
  -1   3   2 -0.2196 3.43585   1
  -1   3   3 32.8255 4.66034  -3
   1   5   1 32.8255 4.66034  -2
   1   3   2 32.8255 4.66034   1
  -1   3   3 21.4662 2.31300  -3
  -1   5   2 21.4662 2.31300  -2
   1   3   2 21.4662 2.31300   1
  -3   3   5 470.387 18.9507  -3
   3   7   0 470.387 18.9507  -2
   3   3   2 470.387 18.9507   1
  -3   7   3 367.122 16.8220  -2
   3   3   2 367.122 16.8220   1
  -3   3   5 494.649 18.9837  -3
  -3   7   3 494.649 18.9837  -2
   3   3   2 494.649 18.9837   1
  -5   9   1 550.736 18.4470  -2
   5   3   2 550.736 18.4470   1
  -5   9   4 447.128 20.3173  -2
   5   3   2 447.128 20.3173   1
  -7   3   8 155.679 5.10464  -3
   7   3   2 155.679 5.10464   1
  -9   3  10 371.003 7.40594  -3
   9   3   2 371.003 7.40594   1
 -11   3  12 124.656 5.62267  -3
  11   3   2 124.656 5.62267   1
 -13   3  14 204.429 7.99910  -3
  13   3   2 204.429 7.99910   1
 -17   3  17 53.2065 11.2425  -3
 -17  19   9 53.2065 11.2425  -2
  17   3   2 53.2065 11.2425   1
 -17   3  17 34.0491 11.1788  -3
 -17  19   6 34.0491 11.1788  -2
  17   3   2 34.0491 11.1788   1
 -19   3  19 10.3312 9.24797  -3
 -19  21  10 10.3312 9.24797  -2
  19   3   2 10.3312 9.24797   1
 -19   3  19 11.9456 9.29115  -3
 -19  21   7 11.9456 9.29115  -2
  19   3   2 11.9456 9.29115   1
 -21   3  21 2.78821 7.78480  -3
 -21  23   8 2.78821 7.78480  -2
  21   3   2 2.78821 7.78480   1
 -21   3  21 8.22517 7.59350  -3
 -21  23  11 8.22517 7.59350  -2
  21   3   2 8.22517 7.59350   1
 -23   3  23 99.4716 11.9875  -3
 -23  25   9 99.4716 11.9875  -2
  23   3   2 99.4716 11.9875   1
 -23   3  23 97.7019 12.4387  -3
 -23  25  12 97.7019 12.4387  -2
  23   3   2 97.7019 12.4387   1
 -26   4  22 29.2859 20.0961  -3
 -26  20  14 29.2859 20.0961  -2
 -26   4   2 29.2859 20.0961   1
 -26   4  22 -3.6531 20.1652  -3
 -26  20  10 -3.6531 20.1652  -2
 -26   4   2 -3.6531 20.1652   1
 -24   4  20 60.2792 12.3945  -3
 -24  18   9 60.2792 12.3945  -2
 -24   4   2 60.2792 12.3945   1
 -24   4  20 55.5234 12.1481  -3
 -24  18  13 55.5234 12.1481  -2
 -24   4   2 55.5234 12.1481   1
 -22   4  18 251.831 13.5981  -3
 -22  16   8 251.831 13.5981  -2
 -22   4   2 251.831 13.5981   1
 -22   4  18 222.609 17.6754  -3
 -22  16  12 222.609 17.6754  -2
 -22   4   2 222.609 17.6754   1
 -20   4  16 153.359 13.6021  -3
 -20  14  11 153.359 13.6021  -2
 -20   4   2 153.359 13.6021   1
 -20   4  16 143.525 9.37265  -3
 -20  14   7 143.525 9.37265  -2
 -20   4   2 143.525 9.37265   1
 -18   4  14 144.124 8.17542  -3
 -18  12   6 144.124 8.17542  -2
 -18   4   2 144.124 8.17542   1
 -18   4  14 149.556 14.8148  -3
 -18  12  10 149.556 14.8148  -2
 -18   4   2 149.556 14.8148   1
 -16   4  12 385.718 24.6912  -3
 -16  10   5 385.718 24.6912  -2
 -16   4   2 385.718 24.6912   1
 -14   4  11 142.292 9.45875  -3
 -14   4   2 142.292 9.45875   1
 -12   4   9 429.052 9.52736  -3
 -12   4   2 429.052 9.52736   1
 -10   4   7 27.3412 3.12898  -3
 -10   4   2 27.3412 3.12898   1
  -8   4   5 40.1450 4.64457  -3
  -8   4   2 40.1450 4.64457   1
  -6   4   2 172.973 3.36789   1
   4   0   0 15.2572 6.51641  -2
  -4   4   2 15.2572 6.51641   1
   2   2   1 41.2536 5.15965  -2
  -2   4   2 41.2536 5.15965   1
   2   4   0 67.8847 9.65389  -3
  -2   2   3 67.8847 9.65389  -2
  -2   4   2 67.8847 9.65389   1
   0   4   2 2429.16 31.1871  -3
   0   4   2 2429.16 31.1871  -2
   0   4   2 2429.16 31.1871   1
  -2   4   4 210.593 7.98363  -3
  -2   6   3 210.593 7.98363  -2
   2   4   2 210.593 7.98363   1
  -2   4   4 241.555 7.98913  -3
   2   6   1 241.555 7.98913  -2
   2   4   2 241.555 7.98913   1
   4   8   0 257.548 9.75845  -2
   4   4   2 257.548 9.75845   1
  -4   8   4 260.088 12.5680  -2
   4   4   2 260.088 12.5680   1
  -4   4   6 365.898 36.5256  -3
  -4   8   4 365.898 36.5256  -2
   4   4   2 365.898 36.5256   1
   6   4   2 316.364 5.18591   1
  -8   4   9 95.6332 3.33748  -3
   8   4   2 95.6332 3.33748   1
 -10   4  11 222.937 5.14319  -3
  10   4   2 222.937 5.14319   1
 -12   4  13 130.499 6.42193  -3
  12   4   2 130.499 6.42193   1
 -14   4  15 15.3560 7.56111  -3
  14   4   2 15.3560 7.56111   1
 -16   4  16 174.792 18.3867  -3
 -16  18   9 174.792 18.3867  -2
  16   4   2 174.792 18.3867   1
 -16  18   9 126.628 15.4982  -2
  16   4   2 126.628 15.4982   1
 -18   4  18 625.662 23.8187  -3
 -18  20  10 625.662 23.8187  -2
  18   4   2 625.662 23.8187   1
 -18   4  18 640.040 24.4928  -3
 -18  20   6 640.040 24.4928  -2
  18   4   2 640.040 24.4928   1
 -20   4  20 239.608 18.7679  -3
 -20  22   7 239.608 18.7679  -2
  20   4   2 239.608 18.7679   1
 -22   4  22 130.747 11.5881  -3
 -22  24  12 130.747 11.5881  -2
  22   4   2 130.747 11.5881   1
 -22   4  22 127.113 11.2369  -3
 -22  24   8 127.113 11.2369  -2
  22   4   2 127.113 11.2369   1
 -24   4  24 35.1987 13.2063  -3
 -24  26   9 35.1987 13.2063  -2
  24   4   2 35.1987 13.2063   1
 -24   4  24 24.5516 12.7907  -3
 -24  26  13 24.5516 12.7907  -2
  24   4   2 24.5516 12.7907   1
 -25   5  21 458.027 30.0684  -3
 -25  19  14 458.027 30.0684  -2
 -25   5   2 458.027 30.0684   1
 -25   5  21 552.386 24.0456  -3
 -25  19   9 552.386 24.0456  -2
 -25   5   2 552.386 24.0456   1
 -23   5  19 131.258 12.4775  -3
 -23  17   8 131.258 12.4775  -2
 -23   5   2 131.258 12.4775   1
 -23   5  19 168.665 18.4823  -3
 -23  17  13 168.665 18.4823  -2
 -23   5   2 168.665 18.4823   1
 -21   5  17 399.072 16.8040  -3
 -21  15   7 399.072 16.8040  -2
 -21   5   2 399.072 16.8040   1
 -21   5  17 418.204 23.1685  -3
 -21  15  12 418.204 23.1685  -2
 -21   5   2 418.204 23.1685   1
 -19   5  15 5.51773 6.25673  -3
 -19  13   6 5.51773 6.25673  -2
 -19   5   2 5.51773 6.25673   1
 -19   5  15 10.1384 9.85919  -3
 -19  13  11 10.1384 9.85919  -2
 -19   5   2 10.1384 9.85919   1
 -17   5  13 97.7152 8.19846  -3
 -17  11   5 97.7152 8.19846  -2
 -17   5   2 97.7152 8.19846   1
 -17   5  13 62.5359 13.0199  -3
 -17  11  10 62.5359 13.0199  -2
 -17   5   2 62.5359 13.0199   1
 -15   5   2 0.73992 3.07588   1
 -13   5  10 477.529 12.1336  -3
 -13   5   2 477.529 12.1336   1
 -11   5   8 148.818 6.16992  -3
 -11   5   2 148.818 6.16992   1
  -9   5   6 394.170 8.68487  -3
  -9   5   2 394.170 8.68487   1
  -7   5   4 842.151 18.8194  -3
  -7   5   2 842.151 18.8194   1
   5   1   0 400.450 16.7431  -2
  -5   5   2 400.450 16.7431   1
  -3   5   1 35.3112 9.56204  -3
  -3   1   4 35.3112 9.56204  -2
  -3   5   2 35.3112 9.56204   1
   3   1   1 14.4909 5.58141  -2
  -3   5   2 14.4909 5.58141   1
   1   5   1 34.3305 3.32723  -3
   1   3   2 34.3305 3.32723  -2
  -1   5   2 34.3305 3.32723   1
   1   5   1 25.8306 3.86901  -3
  -1   3   3 25.8306 3.86901  -2
  -1   5   2 25.8306 3.86901   1
  -1   5   3 2898.16 55.3765  -3
   1   5   2 2898.16 55.3765  -2
   1   5   2 2898.16 55.3765   1
  -1   5   3 3062.82 64.8965  -3
  -1   5   3 3062.82 64.8965  -2
   1   5   2 3062.82 64.8965   1
  -3   5   5 8.85413 9.11630  -3
   3   7   1 8.85413 9.11630  -2
   3   5   2 8.85413 9.11630   1
  -3   5   5 -16.312 7.74064  -3
  -3   7   4 -16.312 7.74064  -2
   3   5   2 -16.312 7.74064   1
   5   9   0 545.431 21.5573  -2
   5   5   2 545.431 21.5573   1
  -7   5   8 156.984 5.92895  -3
   7   5   2 156.984 5.92895   1
  -9   5  10 357.413 7.09630  -3
   9   5   2 357.413 7.09630   1
 -11   5  12 76.1773 4.16772  -3
  11   5   2 76.1773 4.16772   1
 -13   5  14 12.3022 5.70230  -3
  13   5   2 12.3022 5.70230   1
 -17   5  17 -6.0953 10.7501  -3
 -17  19  10 -6.0953 10.7501  -2
  17   5   2 -6.0953 10.7501   1
 -17   5  17 -14.166 10.8803  -3
 -17  19   5 -14.166 10.8803  -2
  17   5   2 -14.166 10.8803   1
 -19   5  19 8.33073 9.85651  -3
 -19  21   6 8.33073 9.85651  -2
  19   5   2 8.33073 9.85651   1
 -19   5  19 12.7932 8.88788  -3
 -19  21  11 12.7932 8.88788  -2
  19   5   2 12.7932 8.88788   1
 -21   5  21 271.367 14.1123  -3
 -21  23   7 271.367 14.1123  -2
  21   5   2 271.367 14.1123   1
 -21   5  21 287.933 13.9080  -3
 -21  23  12 287.933 13.9080  -2
  21   5   2 287.933 13.9080   1
 -23   5  23 -3.9419 10.9789  -3
 -23  25  13 -3.9419 10.9789  -2
  23   5   2 -3.9419 10.9789   1
 -23   5  23 0.70465 11.2208  -3
 -23  25   8 0.70465 11.2208  -2
  23   5   2 0.70465 11.2208   1
 -26   6  22 8.04993 20.2576  -3
 -26  20   9 8.04993 20.2576  -2
 -26   6   2 8.04993 20.2576   1
 -26  20  15 19.2911 16.3552  -2
 -26   6   2 19.2911 16.3552   1
 -24   6  20 217.341 15.2292  -3
 -24  18   8 217.341 15.2292  -2
 -24   6   2 217.341 15.2292   1
 -24   6  20 175.730 14.2558  -3
 -24  18  14 175.730 14.2558  -2
 -24   6   2 175.730 14.2558   1
 -22   6  18 89.4653 14.2136  -3
 -22  16  13 89.4653 14.2136  -2
 -22   6   2 89.4653 14.2136   1
 -22   6  18 115.520 11.1090  -3
 -22  16   7 115.520 11.1090  -2
 -22   6   2 115.520 11.1090   1
 -20   6  16 80.6831 8.56137  -3
 -20  14   6 80.6831 8.56137  -2
 -20   6   2 80.6831 8.56137   1
 -20   6  16 58.4069 9.75598  -3
 -20  14  12 58.4069 9.75598  -2
 -20   6   2 58.4069 9.75598   1
 -18   6  14 17.3426 6.60605  -3
 -18  12   5 17.3426 6.60605  -2
 -18   6   2 17.3426 6.60605   1
 -18   6  14 22.5304 12.1794  -3
 -18  12  11 22.5304 12.1794  -2
 -18   6   2 22.5304 12.1794   1
 -14   6  11 22.6164 9.97086  -3
 -14   6   2 22.6164 9.97086   1
 -12   6   9 69.6171 4.96191  -3
 -12   6   2 69.6171 4.96191   1
 -10   6   7 23.2240 2.09513  -3
 -10   6   2 23.2240 2.09513   1
  -8   6   5 29.7503 4.03081  -3
  -8   6   2 29.7503 4.03081   1
  -6   6   2 230.033 3.95374   1
   4   0   1 1.71076 7.17767  -2
  -4   6   2 1.71076 7.17767   1
  -4   6   2 34.0105 17.4157  -3
  -4   6   2 34.0105 17.4157   1
   2   6   0 83.5886 8.08997  -3
  -2   2   4 83.5886 8.08997  -2
  -2   6   2 83.5886 8.08997   1
   0   6   2 182.975 3.33971  -3
   0   4   3 182.975 3.33971  -2
   0   6   2 182.975 3.33971   1
  -2   6   4 1475.82 29.4612  -3
  -2   6   4 1475.82 29.4612  -2
   2   6   2 1475.82 29.4612   1
  -2   6   4 1589.44 35.9877  -3
   2   6   2 1589.44 35.9877  -2
   2   6   2 1589.44 35.9877   1
  -4   6   6 536.671 19.2558  -3
  -4   8   5 536.671 19.2558  -2
   4   6   2 536.671 19.2558   1
  -4   8   5 424.680 19.9150  -2
   4   6   2 424.680 19.9150   1
   6   6   2 91.7907 2.73973   1
  -8   6   9 181.560 5.31968  -3
   8   6   2 181.560 5.31968   1
 -10   6  11 198.720 4.56966  -3
  10   6   2 198.720 4.56966   1
 -12   6  13 381.528 10.2083  -3
  12   6   2 381.528 10.2083   1
 -14   6  15 20.3451 7.54980  -3
  14   6   2 20.3451 7.54980   1
 -16  18   4 55.7461 13.1607  -2
  16   6   2 55.7461 13.1607   1
 -16   6  16 235.027 20.4615  -3
 -16  18  10 235.027 20.4615  -2
  16   6   2 235.027 20.4615   1
 -16  18  10 185.456 16.6595  -2
  16   6   2 185.456 16.6595   1
 -18   6  18 200.591 12.9382  -3
 -18  20   5 200.591 12.9382  -2
  18   6   2 200.591 12.9382   1
 -18   6  18 130.465 12.0328  -3
 -18  20  11 130.465 12.0328  -2
  18   6   2 130.465 12.0328   1
 -20   6  20 136.519 14.1914  -3
 -20  22  12 136.519 14.1914  -2
  20   6   2 136.519 14.1914   1
 -20   6  20 144.275 11.1671  -3
 -20  22   6 144.275 11.1671  -2
  20   6   2 144.275 11.1671   1
 -22   6  22 18.8890 9.96998  -3
 -22  24  13 18.8890 9.96998  -2
  22   6   2 18.8890 9.96998   1
 -22   6  22 41.5308 10.7824  -3
 -22  24   7 41.5308 10.7824  -2
  22   6   2 41.5308 10.7824   1
 -24   6  24 -16.765 12.3787  -3
 -24  26  14 -16.765 12.3787  -2
  24   6   2 -16.765 12.3787   1
 -24   6  24 -1.1910 19.0242  -3
 -24  26   8 -1.1910 19.0242  -2
  24   6   2 -1.1910 19.0242   1
 -25   7  21 408.323 27.8242  -3
 -25  19  15 408.323 27.8242  -2
 -25   7   2 408.323 27.8242   1
 -25   7  21 432.395 20.9744  -3
 -25  19   8 432.395 20.9744  -2
 -25   7   2 432.395 20.9744   1
 -23   7  19 454.565 19.6829  -3
 -23  17   7 454.565 19.6829  -2
 -23   7   2 454.565 19.6829   1
 -21   7  17 410.201 17.1739  -3
 -21  15  13 410.201 17.1739  -2
 -21   7   2 410.201 17.1739   1
 -21   7  17 463.244 18.2020  -3
 -21  15   6 463.244 18.2020  -2
 -21   7   2 463.244 18.2020   1
 -19   7  15 688.891 20.0267  -3
 -19  13   5 688.891 20.0267  -2
 -19   7   2 688.891 20.0267   1
 -19   7  15 708.655 23.6359  -3
 -19  13  12 708.655 23.6359  -2
 -19   7   2 708.655 23.6359   1
 -17   7  13 4.91315 7.34554  -3
 -17  11   4 4.91315 7.34554  -2
 -17   7   2 4.91315 7.34554   1
 -15   9   3 1217.91 55.5402  -2
 -15   7   2 1217.91 55.5402   1
 -13   7  10 942.042 21.5675  -3
 -13   7   2 942.042 21.5675   1
 -11   7   8 716.057 14.2872  -3
 -11   7   2 716.057 14.2872   1
  -9   7   6 295.208 6.63548  -3
  -9   7   2 295.208 6.63548   1
  -7   7   4 664.463 15.7000  -3
  -7   7   2 664.463 15.7000   1
   5   1   1 342.705 13.9716  -2
  -5   7   2 342.705 13.9716   1
   3   1   2 113.925 8.80519  -2
  -3   7   2 113.925 8.80519   1
  -3   1   5 251.280 15.6866  -2
  -3   7   2 251.280 15.6866   1
  -3   7   1 312.595 10.6067  -3
  -3   1   5 312.595 10.6067  -2
  -3   7   2 312.595 10.6067   1
   1   7   1 172.783 5.20196  -3
   1   3   3 172.783 5.20196  -2
  -1   7   2 172.783 5.20196   1
   1   7   1 170.018 5.51411  -3
  -1   3   4 170.018 5.51411  -2
  -1   7   2 170.018 5.51411   1
  -1   7   3 19.5051 3.45178  -3
   1   5   3 19.5051 3.45178  -2
   1   7   2 19.5051 3.45178   1
  -1   7   3 11.3400 4.00327  -3
  -1   5   4 11.3400 4.00327  -2
   1   7   2 11.3400 4.00327   1
  -3   7   5 5551.79 133.437  -3
  -3   7   5 5551.79 133.437  -2
   3   7   2 5551.79 133.437   1
  -3   7   5 5806.55 178.038  -3
   3   7   2 5806.55 178.038  -2
   3   7   2 5806.55 178.038   1
   5   9   1 12.5581 8.98612  -2
   5   7   2 12.5581 8.98612   1
  -5   7   7 -46.392 32.1419  -3
  -5   9   6 -46.392 32.1419  -2
   5   7   2 -46.392 32.1419   1
  -7   7   8 70.0548 5.82840  -3
   7   7   2 70.0548 5.82840   1
  -9   7  10 437.572 8.22116  -3
   9   7   2 437.572 8.22116   1
 -11   7  12 249.577 6.21427  -3
  11   7   2 249.577 6.21427   1
 -13   7  14 82.1822 5.53813  -3
  13   7   2 82.1822 5.53813   1
 -15  17  10 12.4640 12.6341  -2
  15   7   2 12.4640 12.6341   1
 -17   7  17 51.7071 11.4308  -3
 -17  19   4 51.7071 11.4308  -2
  17   7   2 51.7071 11.4308   1
 -17   7  17 71.9142 11.5288  -3
 -17  19  11 71.9142 11.5288  -2
  17   7   2 71.9142 11.5288   1
 -19   7  19 52.4259 10.1465  -3
 -19  21  12 52.4259 10.1465  -2
  19   7   2 52.4259 10.1465   1
 -19   7  19 47.2668 9.73404  -3
 -19  21   5 47.2668 9.73404  -2
  19   7   2 47.2668 9.73404   1
 -21   7  21 30.0917 8.19001  -3
 -21  23  13 30.0917 8.19001  -2
  21   7   2 30.0917 8.19001   1
 -21   7  21 49.9735 9.59300  -3
 -21  23   6 49.9735 9.59300  -2
  21   7   2 49.9735 9.59300   1
 -23   7  23 -8.0026 9.77479  -3
 -23  25  14 -8.0026 9.77479  -2
  23   7   2 -8.0026 9.77479   1
 -23   7  23 -23.647 11.9002  -3
 -23  25   7 -23.647 11.9002  -2
  23   7   2 -23.647 11.9002   1
 -26   8  22 10.8909 20.4464  -3
 -26  20   8 10.8909 20.4464  -2
 -26   8   2 10.8909 20.4464   1
 -24   8  20 23.0070 12.3654  -3
 -24  18   7 23.0070 12.3654  -2
 -24   8   2 23.0070 12.3654   1
 -24   8  20 7.50373 16.1550  -3
 -24  18  15 7.50373 16.1550  -2
 -24   8   2 7.50373 16.1550   1
 -22   8  18 393.425 23.6091  -3
 -22  16  14 393.425 23.6091  -2
 -22   8   2 393.425 23.6091   1
 -22   8  18 426.228 27.5262  -3
 -22  16   6 426.228 27.5262  -2
 -22   8   2 426.228 27.5262   1
 -20   8  16 199.740 15.5623  -3
 -20  14  13 199.740 15.5623  -2
 -20   8   2 199.740 15.5623   1
 -20   8  16 267.924 12.5807  -3
 -20  14   5 267.924 12.5807  -2
 -20   8   2 267.924 12.5807   1
 -18   8  14 111.360 9.74770  -3
 -18  12   4 111.360 9.74770  -2
 -18   8   2 111.360 9.74770   1
 -18   8  14 92.1228 7.68320  -3
 -18  12  12 92.1228 7.68320  -2
 -18   8   2 92.1228 7.68320   1
 -16  10   3 760.022 36.5089  -2
 -16   8   2 760.022 36.5089   1
 -14   8  11 243.047 12.0409  -3
 -14   8   2 243.047 12.0409   1
 -12   8   9 164.465 5.34717  -3
 -12   8   2 164.465 5.34717   1
 -10   8   7 251.616 4.80190  -3
 -10   8   2 251.616 4.80190   1
  -8   8   5 123.465 4.29280  -3
  -8   8   2 123.465 4.29280   1
  -6   8   2 151.045 3.22280   1
  -4   8   2 2593.75 76.9942  -3
  -4   0   6 2593.75 76.9942  -2
  -4   8   2 2593.75 76.9942   1
   4   0   2 1771.79 46.2683  -2
  -4   8   2 1771.79 46.2683   1
  -4   0   6 1969.59 86.0232  -2
  -4   8   2 1969.59 86.0232   1
   2   8   0 125.747 4.61892  -3
  -2   2   5 125.747 4.61892  -2
  -2   8   2 125.747 4.61892   1
   2   8   0 121.694 8.92365  -3
   2   2   3 121.694 8.92365  -2
  -2   8   2 121.694 8.92365   1
   0   8   2 58.9623 2.41101  -3
   0   4   4 58.9623 2.41101  -2
   0   8   2 58.9623 2.41101   1
  -2   8   4 1149.03 23.7801  -3
  -2   6   5 1149.03 23.7801  -2
   2   8   2 1149.03 23.7801   1
  -2   8   4 1221.62 26.1148  -3
   2   6   3 1221.62 26.1148  -2
   2   8   2 1221.62 26.1148   1
  -4   8   6 196.292 12.0468  -3
  -4   8   6 196.292 12.0468  -2
   4   8   2 196.292 12.0468   1
  -4   8   6 246.669 17.4694  -3
   4   8   2 246.669 17.4694  -2
   4   8   2 246.669 17.4694   1
  -6   8   7 130.655 30.1609  -3
   6   8   2 130.655 30.1609   1
  -8   8   9 166.823 5.11909  -3
   8   8   2 166.823 5.11909   1
 -10   8  11 46.8898 2.82699  -3
  10   8   2 46.8898 2.82699   1
 -12   8  13 217.101 6.09110  -3
  12   8   2 217.101 6.09110   1
 -14   8  15 59.4879 9.76852  -3
  14   8   2 59.4879 9.76852   1
 -18   8  18 125.735 11.6636  -3
 -18  20   4 125.735 11.6636  -2
  18   8   2 125.735 11.6636   1
 -18   8  18 148.259 12.3072  -3
 -18  20  12 148.259 12.3072  -2
  18   8   2 148.259 12.3072   1
 -20   8  20 1001.04 34.4478  -3
 -20  22   5 1001.04 34.4478  -2
  20   8   2 1001.04 34.4478   1
 -20   8  20 869.902 44.9333  -3
 -20  22  13 869.902 44.9333  -2
  20   8   2 869.902 44.9333   1
 -22   8  22 5.30397 9.57279  -3
 -22  24  14 5.30397 9.57279  -2
  22   8   2 5.30397 9.57279   1
 -22   8  22 26.9015 10.6858  -3
 -22  24   6 26.9015 10.6858  -2
  22   8   2 26.9015 10.6858   1
 -24  26   7 7.48946 12.0995  -2
  24   8   2 7.48946 12.0995   1
 -25   9  21 1151.07 61.3830  -3
 -25  19   7 1151.07 61.3830  -2
 -25   9   2 1151.07 61.3830   1
 -25  19  16 728.983 37.6380  -2
 -25   9   2 728.983 37.6380   1
 -25  19   7 747.876 37.8844  -2
 -25   9   2 747.876 37.8844   1
 -23   9  19 25.5232 11.3443  -3
 -23  17   6 25.5232 11.3443  -2
 -23   9   2 25.5232 11.3443   1
 -21   9  17 4.81926 7.60611  -3
 -21  15  14 4.81926 7.60611  -2
 -21   9   2 4.81926 7.60611   1
 -21   9  17 21.4319 7.76832  -3
 -21  15   5 21.4319 7.76832  -2
 -21   9   2 21.4319 7.76832   1
 -19   9  15 82.2435 7.41670  -3
 -19  13  13 82.2435 7.41670  -2
 -19   9   2 82.2435 7.41670   1
 -19   9  15 112.730 10.2670  -3
 -19  13   4 112.730 10.2670  -2
 -19   9   2 112.730 10.2670   1
 -17   9  13 8.91567 9.18263  -3
 -17  11   3 8.91567 9.18263  -2
 -17   9   2 8.91567 9.18263   1
 -17   9  13 -5.7465 13.4563  -3
 -17  11  12 -5.7465 13.4563  -2
 -17   9   2 -5.7465 13.4563   1
 -15   9   2 18.9271 6.49385   1
 -13   9  10 1535.99 33.8756  -3
 -13   9   2 1535.99 33.8756   1
 -11   9   8 312.962 7.73073  -3
 -11   9   2 312.962 7.73073   1
  -9   9   6 300.841 5.98305  -3
  -9   9   2 300.841 5.98305   1
  -7   9   4 279.292 10.1088  -3
  -7   9   2 279.292 10.1088   1
   5   1   2 39.3787 17.4295  -2
  -5   9   2 39.3787 17.4295   1
  -5   1   7 31.9803 12.6446  -2
  -5   9   2 31.9803 12.6446   1
  -3   9   1 53.1851 4.79776  -3
  -3   1   6 53.1851 4.79776  -2
  -3   9   2 53.1851 4.79776   1
   3   1   3 46.9072 21.4145  -2
  -3   9   2 46.9072 21.4145   1
   1   9   1 177.905 5.38014  -3
   1   3   4 177.905 5.38014  -2
  -1   9   2 177.905 5.38014   1
   1   9   1 160.814 5.84545  -3
  -1   3   5 160.814 5.84545  -2
  -1   9   2 160.814 5.84545   1
  -1   9   3 654.545 14.7682  -3
  -1   5   5 654.545 14.7682  -2
   1   9   2 654.545 14.7682   1
  -1   9   3 655.945 15.3834  -3
   1   5   4 655.945 15.3834  -2
   1   9   2 655.945 15.3834   1
  -3   9   5 338.653 11.8097  -3
   3   7   3 338.653 11.8097  -2
   3   9   2 338.653 11.8097   1
  -3   9   5 351.604 12.1497  -3
  -3   7   6 351.604 12.1497  -2
   3   9   2 351.604 12.1497   1
  -5   9   7 1169.56 46.9922  -3
  -5   9   7 1169.56 46.9922  -2
   5   9   2 1169.56 46.9922   1
  -5   9   7 1399.91 70.2837  -3
   5   9   2 1399.91 70.2837  -2
   5   9   2 1399.91 70.2837   1
   5   9   2 1367.78 64.5303  -2
   5   9   2 1367.78 64.5303   1
  -7   9   8 177.330 8.16524  -3
   7   9   2 177.330 8.16524   1
  -9   9  10 368.732 7.62799  -3
   9   9   2 368.732 7.62799   1
 -11   9  12 250.262 6.50388  -3
  11   9   2 250.262 6.50388   1
 -13   9  14 144.680 5.28392  -3
  13   9   2 144.680 5.28392   1
 -15  17  11 1.85219 13.8876  -2
  15   9   2 1.85219 13.8876   1
 -17   9  17 -11.445 10.9057  -3
 -17  19  12 -11.445 10.9057  -2
  17   9   2 -11.445 10.9057   1
 -17   9  17 14.1423 15.3420  -3
 -17  19   3 14.1423 15.3420  -2
  17   9   2 14.1423 15.3420   1
 -19   9  19 340.632 16.0503  -3
 -19  21   4 340.632 16.0503  -2
  19   9   2 340.632 16.0503   1
 -19   9  19 290.563 14.8831  -3
 -19  21  13 290.563 14.8831  -2
  19   9   2 290.563 14.8831   1
 -21   9  21 24.7822 7.92583  -3
 -21  23  14 24.7822 7.92583  -2
  21   9   2 24.7822 7.92583   1
 -21   9  21 10.7871 9.36503  -3
 -21  23   5 10.7871 9.36503  -2
  21   9   2 10.7871 9.36503   1
 -23   9  23 16.1966 12.3923  -3
 -23  25   6 16.1966 12.3923  -2
  23   9   2 16.1966 12.3923   1
 -23   9  23 5.27878 11.1912  -3
 -23  25  15 5.27878 11.1912  -2
  23   9   2 5.27878 11.1912   1
 -26  10  22 25.6323 20.9929  -3
 -26  20   7 25.6323 20.9929  -2
 -26  10   2 25.6323 20.9929   1
 -26  10  22 -3.8814 20.1033  -3
 -26  20  17 -3.8814 20.1033  -2
 -26  10   2 -3.8814 20.1033   1
 -24  10  20 101.415 13.5428  -3
 -24  18   6 101.415 13.5428  -2
 -24  10   2 101.415 13.5428   1
 -24  10  20 78.8304 18.0019  -3
 -24  18  16 78.8304 18.0019  -2
 -24  10   2 78.8304 18.0019   1
 -22  10  18 294.598 23.0717  -3
 -22  16   5 294.598 23.0717  -2
 -22  10   2 294.598 23.0717   1
 -22  10  18 218.032 17.7764  -3
 -22  16  15 218.032 17.7764  -2
 -22  10   2 218.032 17.7764   1
 -20  10  16 38.7013 7.63127  -3
 -20  14   4 38.7013 7.63127  -2
 -20  10   2 38.7013 7.63127   1
 -20  10  16 38.6874 11.4986  -3
 -20  14  14 38.6874 11.4986  -2
 -20  10   2 38.6874 11.4986   1
 -18  10  14 702.016 20.4060  -3
 -18  12   3 702.016 20.4060  -2
 -18  10   2 702.016 20.4060   1
 -18  10  14 612.493 21.2404  -3
 -18  12  13 612.493 21.2404  -2
 -18  10   2 612.493 21.2404   1
 -14  10  11 1173.19 52.6232  -3
 -14  10   2 1173.19 52.6232   1
 -12  10   9 194.563 6.65744  -3
 -12  10   2 194.563 6.65744   1
 -10  10   7 213.145 4.29901  -3
 -10  10   2 213.145 4.29901   1
  -8  10   5 72.9906 4.04377  -3
  -8  10   2 72.9906 4.04377   1
  -6  10   3 624.351 38.1770  -3
  -6  10   2 624.351 38.1770   1
   6   2   2 1231.93 64.4306  -2
  -6  10   2 1231.93 64.4306   1
   4   0   3 64.0976 8.48287  -2
  -4  10   2 64.0976 8.48287   1
  -4   0   7 6.12065 8.61127  -2
  -4  10   2 6.12065 8.61127   1
   2  10   0 2225.95 40.6748  -3
   2   2   4 2225.95 40.6748  -2
  -2  10   2 2225.95 40.6748   1
   2  10   0 2235.00 36.7047  -3
  -2   2   6 2235.00 36.7047  -2
  -2  10   2 2235.00 36.7047   1
   0  10   2 764.102 9.92257  -3
   0   4   5 764.102 9.92257  -2
   0  10   2 764.102 9.92257   1
  -2  10   4 49.5976 5.28807  -3
  -2   6   6 49.5976 5.28807  -2
   2  10   2 49.5976 5.28807   1
  -2  10   4 67.2626 6.04024  -3
   2   6   4 67.2626 6.04024  -2
   2  10   2 67.2626 6.04024   1
  -4  10   6 35.0549 13.0017  -3
   4   8   3 35.0549 13.0017  -2
   4  10   2 35.0549 13.0017   1
  -4  10   6 5.75551 21.1974  -3
  -4   8   7 5.75551 21.1974  -2
   4  10   2 5.75551 21.1974   1
  -6  10   7 324.772 25.8767  -3
   6  10   2 324.772 25.8767   1
  -8  10   9 118.265 4.42671  -3
   8  10   2 118.265 4.42671   1
 -10  10  11 146.417 4.33623  -3
  10  10   2 146.417 4.33623   1
 -12  10  13 315.976 8.01484  -3
  12  10   2 315.976 8.01484   1
 -14  10  15 11.8650 8.79433  -3
  14  10   2 11.8650 8.79433   1
 -16  18  12 -6.8439 13.5769  -2
  16  10   2 -6.8439 13.5769   1
 -18  10  18 2460.58 77.7558  -3
 -18  20  13 2460.58 77.7558  -2
  18  10   2 2460.58 77.7558   1
 -18  10  18 2756.00 86.7949  -3
 -18  20   3 2756.00 86.7949  -2
  18  10   2 2756.00 86.7949   1
 -20  10  20 46.4895 9.04018  -3
 -20  22   4 46.4895 9.04018  -2
  20  10   2 46.4895 9.04018   1
 -20  10  20 50.8717 12.0275  -3
 -20  22  14 50.8717 12.0275  -2
  20  10   2 50.8717 12.0275   1
 -22  10  22 84.5597 11.7582  -3
 -22  24   5 84.5597 11.7582  -2
  22  10   2 84.5597 11.7582   1
 -22  10  22 80.7806 10.6767  -3
 -22  24  15 80.7806 10.6767  -2
  22  10   2 80.7806 10.6767   1
 -25  11  21 21.6294 14.5547  -3
 -25  19   6 21.6294 14.5547  -2
 -25  11   2 21.6294 14.5547   1
 -25  11  21 0.69723 19.9211  -3
 -25  19  17 0.69723 19.9211  -2
 -25  11   2 0.69723 19.9211   1
 -23  11  19 300.465 16.4812  -3
 -23  17   5 300.465 16.4812  -2
 -23  11   2 300.465 16.4812   1
 -21  11  17 485.098 19.5909  -3
 -21  15   4 485.098 19.5909  -2
 -21  11   2 485.098 19.5909   1
 -21  11  17 416.690 17.7126  -3
 -21  15  15 416.690 17.7126  -2
 -21  11   2 416.690 17.7126   1
 -19  11  15 32.0732 7.14203  -3
 -19  13   3 32.0732 7.14203  -2
 -19  11   2 32.0732 7.14203   1
 -19  11  15 25.6255 7.27643  -3
 -19  13  14 25.6255 7.27643  -2
 -19  11   2 25.6255 7.27643   1
 -17  11  13 2.68678 7.48659  -3
 -17  11   2 2.68678 7.48659  -2
 -17  11   2 2.68678 7.48659   1
 -17  11  13 0.03771 13.5704  -3
 -17  11  13 0.03771 13.5704  -2
 -17  11   2 0.03771 13.5704   1
 -15   9  12 672.618 31.6421  -2
 -15  11   2 672.618 31.6421   1
 -13  11  10 679.020 16.2235  -3
 -13  11   2 679.020 16.2235   1
 -11  11   8 284.651 6.28913  -3
 -11  11   2 284.651 6.28913   1
  -9  11   6 814.741 12.7973  -3
  -9  11   2 814.741 12.7973   1
  -7  11   4 187.453 6.31048  -3
  -7  11   2 187.453 6.31048   1
  -5   1   8 239.835 12.1871  -2
  -5  11   2 239.835 12.1871   1
  -5  11   3 385.703 34.2467  -3
  -5   1   8 385.703 34.2467  -2
  -5  11   2 385.703 34.2467   1
   5   1   3 233.746 21.2857  -2
  -5  11   2 233.746 21.2857   1
  -3  11   1 19.1013 4.83177  -3
  -3   1   7 19.1013 4.83177  -2
  -3  11   2 19.1013 4.83177   1
   1  11   1 24.8363 3.54913  -3
   1   3   5 24.8363 3.54913  -2
  -1  11   2 24.8363 3.54913   1
   1  11   1 26.6518 3.29637  -3
  -1   3   6 26.6518 3.29637  -2
  -1  11   2 26.6518 3.29637   1
  -1  11   3 164.361 6.08145  -3
  -1   5   6 164.361 6.08145  -2
   1  11   2 164.361 6.08145   1
  -1  11   3 128.258 5.98195  -3
   1   5   5 128.258 5.98195  -2
   1  11   2 128.258 5.98195   1
  -3  11   5 1475.06 41.6356  -3
   3   7   4 1475.06 41.6356  -2
   3  11   2 1475.06 41.6356   1
  -3  11   5 1262.90 30.0936  -3
  -3   7   7 1262.90 30.0936  -2
   3  11   2 1262.90 30.0936   1
  -5  11   7 221.746 27.9322  -3
  -5   9   8 221.746 27.9322  -2
   5  11   2 221.746 27.9322   1
   5   9   3 139.576 26.4306  -2
   5  11   2 139.576 26.4306   1
  -7  11   8 624.681 13.1628  -3
   7  11   2 624.681 13.1628   1
  -9  11  10 288.411 7.14034  -3
   9  11   2 288.411 7.14034   1
 -11  11  12 634.560 13.5659  -3
  11  11   2 634.560 13.5659   1
 -13  11  14 184.812 6.25429  -3
  13  11   2 184.812 6.25429   1
 -15  17   1 20.1914 10.9001  -2
  15  11   2 20.1914 10.9001   1
 -15  17  12 -15.360 13.4155  -2
  15  11   2 -15.360 13.4155   1
 -17  11  17 -0.1291 11.1924  -3
 -17  19   2 -0.1291 11.1924  -2
  17  11   2 -0.1291 11.1924   1
 -17  11  17 -13.365 16.7104  -3
 -17  19  13 -13.365 16.7104  -2
  17  11   2 -13.365 16.7104   1
 -19  11  19 9.83047 14.6413  -3
 -19  21   3 9.83047 14.6413  -2
  19  11   2 9.83047 14.6413   1
 -19  11  19 -5.9495 14.4367  -3
 -19  21  14 -5.9495 14.4367  -2
  19  11   2 -5.9495 14.4367   1
 -21  11  21 344.432 15.8425  -3
 -21  23  15 344.432 15.8425  -2
  21  11   2 344.432 15.8425   1
 -21  11  21 410.371 17.7682  -3
 -21  23   4 410.371 17.7682  -2
  21  11   2 410.371 17.7682   1
 -23  11  23 56.4538 11.9369  -3
 -23  25  16 56.4538 11.9369  -2
  23  11   2 56.4538 11.9369   1
 -23  11  23 65.6618 12.7937  -3
 -23  25   5 65.6618 12.7937  -2
  23  11   2 65.6618 12.7937   1
 -26  20   6 -10.105 14.7622  -2
 -26  12   2 -10.105 14.7622   1
 -24  12  20 60.6762 17.9456  -3
 -24  18  17 60.6762 17.9456  -2
 -24  12   2 60.6762 17.9456   1
 -24  12  20 99.2303 18.3801  -3
 -24  18   5 99.2303 18.3801  -2
 -24  12   2 99.2303 18.3801   1
 -22  12  18 128.961 11.1215  -3
 -22  16   4 128.961 11.1215  -2
 -22  12   2 128.961 11.1215   1
 -22  12  18 115.967 15.3430  -3
 -22  16  16 115.967 15.3430  -2
 -22  12   2 115.967 15.3430   1
 -20  12  16 920.987 25.6195  -3
 -20  14   3 920.987 25.6195  -2
 -20  12   2 920.987 25.6195   1
 -20  12  16 946.384 43.4143  -3
 -20  14  15 946.384 43.4143  -2
 -20  12   2 946.384 43.4143   1
 -18  12  14 0.53483 7.09608  -3
 -18  12   2 0.53483 7.09608  -2
 -18  12   2 0.53483 7.09608   1
 -18  12  14 -11.301 12.3632  -3
 -18  12  14 -11.301 12.3632  -2
 -18  12   2 -11.301 12.3632   1
 -16  10   1 764.862 37.3445  -2
 -16  12   2 764.862 37.3445   1
 -14  12  11 449.800 22.6301  -3
 -14  12   2 449.800 22.6301   1
 -12  12   9 382.180 11.5890  -3
 -12  12   2 382.180 11.5890   1
 -10  12   7 207.417 4.53052  -3
 -10  12   2 207.417 4.53052   1
  -8  12   5 70.3170 3.70691  -3
  -8  12   2 70.3170 3.70691   1
  -6  12   3 559.678 36.4027  -3
  -6  12   2 559.678 36.4027   1
   6   2   3 471.701 37.8763  -2
  -6  12   2 471.701 37.8763   1
  -4  12   2 1840.04 84.5565  -3
  -4   0   8 1840.04 84.5565  -2
  -4  12   2 1840.04 84.5565   1
   4   0   4 1535.90 75.1071  -2
  -4  12   2 1535.90 75.1071   1
   2  12   0 122.966 4.90723  -3
  -2   2   7 122.966 4.90723  -2
  -2  12   2 122.966 4.90723   1
   2  12   0 123.951 5.22513  -3
   2   2   5 123.951 5.22513  -2
  -2  12   2 123.951 5.22513   1
   0  12   2 279.940 4.80696  -3
   0   4   6 279.940 4.80696  -2
   0  12   2 279.940 4.80696   1
  -2  12   4 40.0982 5.21872  -3
  -2   6   7 40.0982 5.21872  -2
   2  12   2 40.0982 5.21872   1
  -2  12   4 50.6236 6.05554  -3
   2   6   5 50.6236 6.05554  -2
   2  12   2 50.6236 6.05554   1
  -4  12   6 325.584 18.8481  -3
   4   8   4 325.584 18.8481  -2
   4  12   2 325.584 18.8481   1
  -4   8   8 249.826 14.1735  -2
   4  12   2 249.826 14.1735   1
  -4  12   6 354.900 38.4068  -3
  -4   8   8 354.900 38.4068  -2
   4  12   2 354.900 38.4068   1
   6  12   2 104.580 3.38816   1
  -8  12   9 15.5693 3.67676  -3
   8  12   2 15.5693 3.67676   1
 -10  12  11 329.582 7.40116  -3
  10  12   2 329.582 7.40116   1
 -12  12  13 415.999 9.95199  -3
  12  12   2 415.999 9.95199   1
 -14  12  15 115.385 18.9866  -3
  14  18   0 115.385 18.9866  -2
  14  12   2 115.385 18.9866   1
 -14  12  15 67.6824 6.71488  -3
  14  12   2 67.6824 6.71488   1
 -16  12  16 1666.26 73.3732  -3
 -16  18   1 1666.26 73.3732  -2
  16  12   2 1666.26 73.3732   1
 -16  18  13 1327.36 59.2224  -2
  16  12   2 1327.36 59.2224   1
 -18  12  18 48.3770 11.5869  -3
 -18  20   2 48.3770 11.5869  -2
  18  12   2 48.3770 11.5869   1
 -18  12  18 61.1282 16.3546  -3
 -18  20  14 61.1282 16.3546  -2
  18  12   2 61.1282 16.3546   1
 -20  12  20 1146.72 38.9765  -3
 -20  22   3 1146.72 38.9765  -2
  20  12   2 1146.72 38.9765   1
 -20  12  20 1039.75 35.5403  -3
 -20  22  15 1039.75 35.5403  -2
  20  12   2 1039.75 35.5403   1
 -22  12  22 60.2910 11.3635  -3
 -22  24   4 60.2910 11.3635  -2
  22  12   2 60.2910 11.3635   1
 -22  12  22 72.7074 10.6834  -3
 -22  24  16 72.7074 10.6834  -2
  22  12   2 72.7074 10.6834   1
 -25  19  18 76.1767 17.5290  -2
 -25  13   2 76.1767 17.5290   1
 -25  13  21 116.240 20.6714  -3
 -25  19   5 116.240 20.6714  -2
 -25  13   2 116.240 20.6714   1
 -23  13  19 323.701 17.2758  -3
 -23  17   4 323.701 17.2758  -2
 -23  13   2 323.701 17.2758   1
 -21  13  17 161.071 13.6890  -3
 -21  15  16 161.071 13.6890  -2
 -21  13   2 161.071 13.6890   1
 -21  13  17 213.765 18.6591  -3
 -21  15   3 213.765 18.6591  -2
 -21  13   2 213.765 18.6591   1
 -19  13  15 2.79481 7.05629  -3
 -19  13   2 2.79481 7.05629  -2
 -19  13   2 2.79481 7.05629   1
 -19  13  15 -1.0998 12.3214  -3
 -19  13  15 -1.0998 12.3214  -2
 -19  13   2 -1.0998 12.3214   1
 -17  13  13 97.3092 14.6270  -3
 -17  11  14 97.3092 14.6270  -2
 -17  13   2 97.3092 14.6270   1
 -17  13  13 100.397 8.72761  -3
 -17  11   1 100.397 8.72761  -2
 -17  13   2 100.397 8.72761   1
 -15  13   2 57.8612 6.44682   1
 -13  13  10 495.308 14.8474  -3
 -13  13   2 495.308 14.8474   1
 -11  13   8 335.069 8.89249  -3
 -11  13   2 335.069 8.89249   1
  -9  13   6 122.213 4.50804  -3
  -9  13   2 122.213 4.50804   1
  -7  13   4 310.522 9.99392  -3
  -7  13   2 310.522 9.99392   1
  -5   1   9 678.989 21.7877  -2
  -5  13   2 678.989 21.7877   1
   5   1   4 561.740 29.5425  -2
  -5  13   2 561.740 29.5425   1
  -5  13   3 1052.25 57.6231  -3
  -5   1   9 1052.25 57.6231  -2
  -5  13   2 1052.25 57.6231   1
  -3  13   1 956.258 22.7179  -3
  -3   1   8 956.258 22.7179  -2
  -3  13   2 956.258 22.7179   1
  -3  13   1 990.839 35.4003  -3
   3   1   5 990.839 35.4003  -2
  -3  13   2 990.839 35.4003   1
   1  13   1 5.89517 3.24825  -3
  -1   3   7 5.89517 3.24825  -2
  -1  13   2 5.89517 3.24825   1
   1  13   1 3.13996 3.59727  -3
   1   3   6 3.13996 3.59727  -2
  -1  13   2 3.13996 3.59727   1
  -1  13   3 97.5123 4.60019  -3
  -1   5   7 97.5123 4.60019  -2
   1  13   2 97.5123 4.60019   1
  -1  13   3 91.2657 5.54506  -3
   1   5   6 91.2657 5.54506  -2
   1  13   2 91.2657 5.54506   1
  -3  13   5 169.830 7.28749  -3
  -3   7   8 169.830 7.28749  -2
   3  13   2 169.830 7.28749   1
  -3  13   5 133.365 8.14134  -3
   3   7   5 133.365 8.14134  -2
   3  13   2 133.365 8.14134   1
  -5  13   7 142.186 27.4435  -3
  -5   9   9 142.186 27.4435  -2
   5  13   2 142.186 27.4435   1
   5   9   4 32.4906 27.7684  -2
   5  13   2 32.4906 27.7684   1
  -5  13   7 44.3612 32.3706  -3
   5   9   4 44.3612 32.3706  -2
   5  13   2 44.3612 32.3706   1
  -7  13   8 345.518 8.37378  -3
   7  13   2 345.518 8.37378   1
  -9  13  10 1324.61 26.3758  -3
   9  13   2 1324.61 26.3758   1
 -11  13  12 120.933 4.74327  -3
  11  13   2 120.933 4.74327   1
 -13  13  14 77.7486 5.27493  -3
  13  13   2 77.7486 5.27493   1
 -17  13  17 -9.1419 11.5494  -3
 -17  19   1 -9.1419 11.5494  -2
  17  13   2 -9.1419 11.5494   1
 -17  13  17 -17.202 17.3205  -3
 -17  19  14 -17.202 17.3205  -2
  17  13   2 -17.202 17.3205   1
 -19  13  19 613.879 24.0856  -3
 -19  21   2 613.879 24.0856  -2
  19  13   2 613.879 24.0856   1
 -19  13  19 599.541 32.0993  -3
 -19  21  15 599.541 32.0993  -2
  19  13   2 599.541 32.0993   1
 -21  13  21 -2.2186 8.46883  -3
 -21  23  16 -2.2186 8.46883  -2
  21  13   2 -2.2186 8.46883   1
 -21  13  21 -14.653 9.20161  -3
 -21  23   3 -14.653 9.20161  -2
  21  13   2 -14.653 9.20161   1
 -23  13  23 16.9091 11.3682  -3
 -23  25  17 16.9091 11.3682  -2
  23  13   2 16.9091 11.3682   1
 -23  13  23 12.6893 12.8943  -3
 -23  25   4 12.6893 12.8943  -2
  23  13   2 12.6893 12.8943   1
 -24  14  20 34.8446 17.4977  -3
 -24  18  18 34.8446 17.4977  -2
 -24  14   2 34.8446 17.4977   1
 -24  14  20 65.7444 17.1439  -3
 -24  18   4 65.7444 17.1439  -2
 -24  14   2 65.7444 17.1439   1
 -22  14  18 136.978 15.8177  -3
 -22  16  17 136.978 15.8177  -2
 -22  14   2 136.978 15.8177   1
 -22  14  18 130.102 12.0351  -3
 -22  16   3 130.102 12.0351  -2
 -22  14   2 130.102 12.0351   1
 -20  14  16 -3.9880 6.25110  -3
 -20  14   2 -3.9880 6.25110  -2
 -20  14   2 -3.9880 6.25110   1
 -20  14  16 -0.4651 11.3645  -3
 -20  14  16 -0.4651 11.3645  -2
 -20  14   2 -0.4651 11.3645   1
 -18  14  14 438.974 14.8244  -3
 -18  12   1 438.974 14.8244  -2
 -18  14   2 438.974 14.8244   1
 -18  14  14 595.049 21.3088  -3
 -18  12  15 595.049 21.3088  -2
 -18  14   2 595.049 21.3088   1
  16  10   0 -4.2024 11.9349  -2
 -16  14   2 -4.2024 11.9349   1
 -14  14  11 441.320 16.2961  -3
 -14  14   2 441.320 16.2961   1
 -12  14   9 307.776 8.79084  -3
 -12  14   2 307.776 8.79084   1
 -10  14   7 275.645 6.12011  -3
 -10  14   2 275.645 6.12011   1
  -8  14   5 289.218 6.72484  -3
  -8  14   2 289.218 6.72484   1
   6   2   4 306.916 35.1370  -2
  -6  14   2 306.916 35.1370   1
  -6  14   3 497.221 35.9560  -3
  -6  14   2 497.221 35.9560   1
  -4  14   2 95.1714 27.8479  -3
  -4   0   9 95.1714 27.8479  -2
  -4  14   2 95.1714 27.8479   1
   2  14   0 1327.06 23.8566  -3
   2   2   6 1327.06 23.8566  -2
  -2  14   2 1327.06 23.8566   1
   2  14   0 1247.85 22.0752  -3
  -2   2   8 1247.85 22.0752  -2
  -2  14   2 1247.85 22.0752   1
   0  14   2 254.743 5.05065  -3
   0   4   7 254.743 5.05065  -2
   0  14   2 254.743 5.05065   1
  -2  14   4 -3.9201 5.07705  -3
  -2   6   8 -3.9201 5.07705  -2
   2  14   2 -3.9201 5.07705   1
  -2  14   4 1.81414 5.77497  -3
   2   6   6 1.81414 5.77497  -2
   2  14   2 1.81414 5.77497   1
  -4  14   6 400.908 21.0957  -3
  -4   8   9 400.908 21.0957  -2
   4  14   2 400.908 21.0957   1
  -4  14   6 296.093 16.6042  -3
   4   8   5 296.093 16.6042  -2
   4  14   2 296.093 16.6042   1
   6  14   2 372.280 6.70768   1
  -8  14   9 2.34653 4.71077  -3
   8  14   2 2.34653 4.71077   1
 -10  14  11 493.138 11.2741  -3
  10  14   2 493.138 11.2741   1
 -12  14  13 162.966 6.91941  -3
  12  14   2 162.966 6.91941   1
 -14  14  15 -2.1349 7.13316  -3
  14  14   2 -2.1349 7.13316   1
  16  18   0 71.7010 17.0603  -2
  16  14   2 71.7010 17.0603   1
 -16  18  14 64.6012 15.7052  -2
  16  14   2 64.6012 15.7052   1
 -16  14  16 79.1257 17.9859  -3
  16  18   0 79.1257 17.9859  -2
  16  14   2 79.1257 17.9859   1
 -18  14  18 2273.07 72.6015  -3
 -18  20   1 2273.07 72.6015  -2
  18  14   2 2273.07 72.6015   1
 -18  14  18 2359.02 100.767  -3
 -18  20  15 2359.02 100.767  -2
  18  14   2 2359.02 100.767   1
 -20  14  20 53.1014 8.67054  -3
 -20  22  16 53.1014 8.67054  -2
  20  14   2 53.1014 8.67054   1
 -20  14  20 52.1611 13.4038  -3
 -20  22   2 52.1611 13.4038  -2
  20  14   2 52.1611 13.4038   1
 -22  14  22 15.5049 10.3966  -3
 -22  24  17 15.5049 10.3966  -2
  22  14   2 15.5049 10.3966   1
 -22  14  22 20.7765 11.2056  -3
 -22  24   3 20.7765 11.2056  -2
  22  14   2 20.7765 11.2056   1
 -25  15  21 9.86906 20.3894  -3
 -25  19  19 9.86906 20.3894  -2
 -25  15   2 9.86906 20.3894   1
 -25  15  21 115.851 27.6987  -3
 -25  19   4 115.851 27.6987  -2
 -25  15   2 115.851 27.6987   1
 -23  15  19 78.0451 21.0462  -3
 -23  17   3 78.0451 21.0462  -2
 -23  15   2 78.0451 21.0462   1
 -21  15  17 20.4817 8.67361  -3
 -21  15  17 20.4817 8.67361  -2
 -21  15   2 20.4817 8.67361   1
 -21  15  17 31.8210 13.9302  -3
 -21  15   2 31.8210 13.9302  -2
 -21  15   2 31.8210 13.9302   1
 -19  15  15 12.3012 8.93580  -3
 -19  13   1 12.3012 8.93580  -2
 -19  15   2 12.3012 8.93580   1
 -19  15  15 -5.5528 7.78989  -3
 -19  13  16 -5.5528 7.78989  -2
 -19  15   2 -5.5528 7.78989   1
 -17  15  13 65.3509 9.35224  -3
 -17  11  15 65.3509 9.35224  -2
 -17  15   2 65.3509 9.35224   1
 -17  15  13 81.9599 11.2434  -3
  17  11   0 81.9599 11.2434  -2
 -17  15   2 81.9599 11.2434   1
 -15   9  14 103.974 10.8901  -2
 -15  15   2 103.974 10.8901   1
  15   9   1 36.9046 13.0116  -2
 -15  15   2 36.9046 13.0116   1
 -13  15  10 267.189 8.55048  -3
 -13  15   2 267.189 8.55048   1
 -11  15   8 84.6721 4.63770  -3
 -11  15   2 84.6721 4.63770   1
  -9  15   6 27.6352 3.44005  -3
  -9  15   2 27.6352 3.44005   1
  -7  15   4 427.346 8.18273  -3
  -7  15   2 427.346 8.18273   1
   5   1   5 691.671 33.5243  -2
  -5  15   2 691.671 33.5243   1
  -5   1  10 582.394 37.7142  -2
  -5  15   2 582.394 37.7142   1
  -3  15   1 1157.96 25.1290  -3
  -3   1   9 1157.96 25.1290  -2
  -3  15   2 1157.96 25.1290   1
  -3  15   1 1132.97 28.7199  -3
   3   1   6 1132.97 28.7199  -2
  -3  15   2 1132.97 28.7199   1
   1  15   1 324.803 8.89037  -3
  -1   3   8 324.803 8.89037  -2
  -1  15   2 324.803 8.89037   1
   1  15   1 273.707 8.13443  -3
   1   3   7 273.707 8.13443  -2
  -1  15   2 273.707 8.13443   1
  -1  15   3 51.9872 7.01250  -3
   1   5   7 51.9872 7.01250  -2
   1  15   2 51.9872 7.01250   1
  -1  15   3 58.8447 4.40550  -3
  -1   5   8 58.8447 4.40550  -2
   1  15   2 58.8447 4.40550   1
  -3  15   5 7.29299 9.78717  -3
   3   7   6 7.29299 9.78717  -2
   3  15   2 7.29299 9.78717   1
  -3  15   5 11.2304 8.36062  -3
  -3   7   9 11.2304 8.36062  -2
   3  15   2 11.2304 8.36062   1
  -5  15   7 728.588 55.5013  -3
  -5   9  10 728.588 55.5013  -2
   5  15   2 728.588 55.5013   1
  -7  15   8 684.918 13.5754  -3
   7  15   2 684.918 13.5754   1
  -9  15  10 632.967 13.6785  -3
   9  15   2 632.967 13.6785   1
 -11  15  12 133.978 5.17300  -3
  11  15   2 133.978 5.17300   1
 -13  15  14 25.2586 5.18936  -3
  13  15   2 25.2586 5.18936   1
 -15  17  14 -11.794 15.2652  -2
  15  15   2 -11.794 15.2652   1
 -17  15  17 -7.8925 11.9612  -3
  17  19   0 -7.8925 11.9612  -2
  17  15   2 -7.8925 11.9612   1
 -19  15  19 8.34654 10.4204  -3
 -19  21   1 8.34654 10.4204  -2
  19  15   2 8.34654 10.4204   1
 -21  15  21 445.641 19.0280  -3
 -21  23   2 445.641 19.0280  -2
  21  15   2 445.641 19.0280   1
 -21  15  21 376.628 16.5449  -3
 -21  23  17 376.628 16.5449  -2
  21  15   2 376.628 16.5449   1
  23  15   2 24.4796 4.89498   1
 -24  16  20 167.969 20.6719  -3
 -24  18  19 167.969 20.6719  -2
 -24  16   2 167.969 20.6719   1
 -22  16  18 12.8448 13.5093  -3
 -22  16  18 12.8448 13.5093  -2
 -22  16   2 12.8448 13.5093   1
 -22  16  18 22.4230 17.0307  -3
 -22  16   2 22.4230 17.0307  -2
 -22  16   2 22.4230 17.0307   1
 -20  16  16 91.5449 9.35380  -3
 -20  14   1 91.5449 9.35380  -2
 -20  16   2 91.5449 9.35380   1
 -20  16  16 96.5986 13.7047  -3
 -20  14  17 96.5986 13.7047  -2
 -20  16   2 96.5986 13.7047   1
 -18  16  14 -6.6937 9.98222  -3
  18  12   0 -6.6937 9.98222  -2
 -18  16   2 -6.6937 9.98222   1
 -18  16  14 -10.296 8.48761  -3
 -18  12  16 -10.296 8.48761  -2
 -18  16   2 -10.296 8.48761   1
 -14  16  11 38.3992 7.73489  -3
 -14  16   2 38.3992 7.73489   1
  14   8   2 121.787 14.7011  -2
 -14  16   2 121.787 14.7011   1
 -12  16   9 211.219 7.35844  -3
 -12  16   2 211.219 7.35844   1
 -10  16   7 76.6689 3.59767  -3
 -10  16   2 76.6689 3.59767   1
  -8  16   5 106.570 4.39357  -3
  -8  16   2 106.570 4.39357   1
   6   2   5 1578.81 57.6023  -2
  -6  16   2 1578.81 57.6023   1
  -6  16   3 867.676 49.7309  -3
  -6  16   2 867.676 49.7309   1
  -4  16   2 -27.257 26.6690  -3
  -4   0  10 -27.257 26.6690  -2
  -4  16   2 -27.257 26.6690   1
   2  16   0 1864.06 31.9120  -3
  -2   2   9 1864.06 31.9120  -2
  -2  16   2 1864.06 31.9120   1
   2  16   0 2024.98 34.9208  -3
   2   2   7 2024.98 34.9208  -2
  -2  16   2 2024.98 34.9208   1
   0  16   2 5.39768 2.33338  -3
   0   4   8 5.39768 2.33338  -2
   0  16   2 5.39768 2.33338   1
  -2  16   4 17.6595 6.08733  -3
   2   6   7 17.6595 6.08733  -2
   2  16   2 17.6595 6.08733   1
  -2  16   4 30.7346 5.98098  -3
  -2   6   9 30.7346 5.98098  -2
   2  16   2 30.7346 5.98098   1
  -4  16   6 261.846 20.4454  -3
  -4   8  10 261.846 20.4454  -2
   4  16   2 261.846 20.4454   1
  -4  16   6 287.629 17.3493  -3
   4   8   6 287.629 17.3493  -2
   4  16   2 287.629 17.3493   1
  -6  16   7 93.8335 25.5103  -3
   6  16   2 93.8335 25.5103   1
  -8  16   9 19.6666 5.73648  -3
   8  16   2 19.6666 5.73648   1
 -10  16  11 97.5962 4.80408  -3
  10  16   2 97.5962 4.80408   1
 -12  16  13 212.499 8.19134  -3
  12  16   2 212.499 8.19134   1
 -14  16  15 -3.9739 7.85361  -3
  14  16   2 -3.9739 7.85361   1
 -16  16  16 896.917 43.6167  -3
  16  18   1 896.917 43.6167  -2
  16  16   2 896.917 43.6167   1
  16  18   1 476.013 26.9146  -2
  16  16   2 476.013 26.9146   1
 -16  18  15 999.761 46.9308  -2
  16  16   2 999.761 46.9308   1
 -18  16  18 68.3937 18.9344  -3
  18  20   0 68.3937 18.9344  -2
  18  16   2 68.3937 18.9344   1
 -18  16  18 24.4409 14.8624  -3
 -18  20  16 24.4409 14.8624  -2
  18  16   2 24.4409 14.8624   1
 -20  16  20 -0.4537 8.33541  -3
 -20  22  17 -0.4537 8.33541  -2
  20  16   2 -0.4537 8.33541   1
 -20  16  20 17.9764 11.5668  -3
 -20  22   1 17.9764 11.5668  -2
  20  16   2 17.9764 11.5668   1
 -22  16  22 -4.0219 10.0843  -3
 -22  24  18 -4.0219 10.0843  -2
  22  16   2 -4.0219 10.0843   1
 -22  16  22 -19.331 10.8506  -3
 -22  24   2 -19.331 10.8506  -2
  22  16   2 -19.331 10.8506   1
 -25  19   3 375.980 33.1183  -2
 -25  17   2 375.980 33.1183   1
 -23  17  19 -1.3654 15.2580  -3
 -23  17  19 -1.3654 15.2580  -2
 -23  17   2 -1.3654 15.2580   1
 -23  17  19 21.7994 20.8606  -3
 -23  17   2 21.7994 20.8606  -2
 -23  17   2 21.7994 20.8606   1
 -21  17  17 268.378 21.7201  -3
 -21  15   1 268.378 21.7201  -2
 -21  17   2 268.378 21.7201   1
 -21  17  17 232.168 13.2756  -3
 -21  15  18 232.168 13.2756  -2
 -21  17   2 232.168 13.2756   1
 -19  17  15 274.041 13.2371  -3
 -19  13  17 274.041 13.2371  -2
 -19  17   2 274.041 13.2371   1
 -19  17  15 323.733 15.7247  -3
  19  13   0 323.733 15.7247  -2
 -19  17   2 323.733 15.7247   1
 -17  17  13 23.7277 11.3132  -3
  17  11   1 23.7277 11.3132  -2
 -17  17   2 23.7277 11.3132   1
 -17  17  13 14.6756 9.55713  -3
 -17  11  16 14.6756 9.55713  -2
 -17  17   2 14.6756 9.55713   1
 -15   9  15 -4.3582 10.2158  -2
 -15  17   2 -4.3582 10.2158   1
  15   9   2 55.6300 13.8388  -2
 -15  17   2 55.6300 13.8388   1
 -13  17  10 102.600 6.25681  -3
 -13  17   2 102.600 6.25681   1
 -11  17   8 104.759 5.14930  -3
 -11  17   2 104.759 5.14930   1
  -9  17   6 461.814 12.2310  -3
  -9  17   2 461.814 12.2310   1
  -7  17   4 415.937 8.02269  -3
  -7  17   2 415.937 8.02269   1
  -5   1  11 787.497 32.9688  -2
  -5  17   2 787.497 32.9688   1
  -3  17   1 1968.64 33.8126  -3
  -3   1  10 1968.64 33.8126  -2
  -3  17   2 1968.64 33.8126   1
  -3  17   1 1936.45 41.4319  -3
   3   1   7 1936.45 41.4319  -2
  -3  17   2 1936.45 41.4319   1
   1  17   1 235.805 6.86728  -3
  -1   3   9 235.805 6.86728  -2
  -1  17   2 235.805 6.86728   1
   1  17   1 223.002 8.14443  -3
   1   3   8 223.002 8.14443  -2
  -1  17   2 223.002 8.14443   1
  -1  17   3 2.93345 5.03999  -3
  -1   5   9 2.93345 5.03999  -2
   1  17   2 2.93345 5.03999   1
  -1  17   3 7.49588 5.29333  -3
   1   5   8 7.49588 5.29333  -2
   1  17   2 7.49588 5.29333   1
  -3  17   5 611.183 15.1387  -3
  -3   7  10 611.183 15.1387  -2
   3  17   2 611.183 15.1387   1
  -3  17   5 604.631 16.9634  -3
   3   7   7 604.631 16.9634  -2
   3  17   2 604.631 16.9634   1
  -5  17   7 423.749 51.1667  -3
   5   9   6 423.749 51.1667  -2
   5  17   2 423.749 51.1667   1
  -7  17   8 764.103 20.7735  -3
   7  17   2 764.103 20.7735   1
  -9  17  10 603.990 14.9025  -3
   9  17   2 603.990 14.9025   1
 -11  17  12 77.6578 4.55029  -3
  11  17   2 77.6578 4.55029   1
 -13  17  14 70.4844 7.26862  -3
  13  17   2 70.4844 7.26862   1
  15  17   2 4.26646 14.5311  -2
  15  17   2 4.26646 14.5311   1
 -17  17  17 -26.962 16.3686  -3
  17  19   1 -26.962 16.3686  -2
  17  17   2 -26.962 16.3686   1
 -19  17  19 333.426 16.8720  -3
  19  21   0 333.426 16.8720  -2
  19  17   2 333.426 16.8720   1
 -21  17  21 21.5406 9.03170  -3
 -21  23  18 21.5406 9.03170  -2
  21  17   2 21.5406 9.03170   1
 -21  17  21 12.0342 10.1117  -3
 -21  23   1 12.0342 10.1117  -2
  21  17   2 12.0342 10.1117   1
 -24  18  20 -9.0026 18.3354  -3
 -24  18  20 -9.0026 18.3354  -2
 -24  18   2 -9.0026 18.3354   1
 -24  18  20 -29.649 23.7273  -3
 -24  18   2 -29.649 23.7273  -2
 -24  18   2 -29.649 23.7273   1
 -22  18  18 153.727 17.8766  -3
 -22  16  19 153.727 17.8766  -2
 -22  18   2 153.727 17.8766   1
 -22  18  18 115.522 19.6932  -3
 -22  16   1 115.522 19.6932  -2
 -22  18   2 115.522 19.6932   1
 -20  18  16 98.7487 7.55233  -3
  20  14   0 98.7487 7.55233  -2
 -20  18   2 98.7487 7.55233   1
 -20  18  16 94.5655 13.6819  -3
 -20  14  18 94.5655 13.6819  -2
 -20  18   2 94.5655 13.6819   1
 -18  18  14 1882.36 58.5622  -3
 -18  12  17 1882.36 58.5622  -2
 -18  18   2 1882.36 58.5622   1
 -18  18  14 2331.56 76.2329  -3
  18  12   1 2331.56 76.2329  -2
 -18  18   2 2331.56 76.2329   1
  16  10   2 41.9462 14.5311  -2
 -16  18   2 41.9462 14.5311   1
 -16  18  12 2.05087 13.0253  -3
 -16  10  16 2.05087 13.0253  -2
 -16  18   2 2.05087 13.0253   1
 -14  18  11 38.4529 10.6584  -3
 -14  18   2 38.4529 10.6584   1
  14   8   3 60.4235 14.1305  -2
 -14  18   2 60.4235 14.1305   1
 -14  18  11 71.1897 15.8586  -3
 -14   8  15 71.1897 15.8586  -2
 -14  18   2 71.1897 15.8586   1
 -12  18   9 209.869 7.47853  -3
 -12  18   2 209.869 7.47853   1
 -10  18   7 92.4360 4.01466  -3
 -10  18   2 92.4360 4.01466   1
  -8  18   5 52.7987 4.63961  -3
  -8  18   2 52.7987 4.63961   1
  -6  18   3 440.969 22.0015  -3
  -6  18   2 440.969 22.0015   1
  -4  18   2 29.1964 17.2071  -3
  -4   0  11 29.1964 17.2071  -2
  -4  18   2 29.1964 17.2071   1
  -4  18   2 70.9333 10.8099  -3
   4   0   7 70.9333 10.8099  -2
  -4  18   2 70.9333 10.8099   1
   2  18   0 785.623 16.2286  -3
   2   2   8 785.623 16.2286  -2
  -2  18   2 785.623 16.2286   1
   2  18   0 867.087 16.9597  -3
  -2   2  10 867.087 16.9597  -2
  -2  18   2 867.087 16.9597   1
   0  18   2 2500.59 29.7831  -3
   0   4   9 2500.59 29.7831  -2
   0  18   2 2500.59 29.7831   1
  -2  18   4 3.67178 4.96033  -3
  -2   6  10 3.67178 4.96033  -2
   2  18   2 3.67178 4.96033   1
  -2  18   4 2.65538 6.18855  -3
   2   6   8 2.65538 6.18855  -2
   2  18   2 2.65538 6.18855   1
  -4  18   6 303.898 20.6802  -3
   4  18   2 303.898 20.6802   1
  -4  18   6 375.405 25.6127  -3
   4   8   7 375.405 25.6127  -2
   4  18   2 375.405 25.6127   1
  -4  18   6 454.806 23.9143  -3
  -4   8  11 454.806 23.9143  -2
   4  18   2 454.806 23.9143   1
   6  18   2 17.5197 2.63307   1
  -8  18   9 34.5093 5.28743  -3
   8  18   2 34.5093 5.28743   1
 -10  18  11 23.0002 3.42319  -3
  10  18   2 23.0002 3.42319   1
 -12  18  13 -5.6102 4.75062  -3
  12  18   2 -5.6102 4.75062   1
 -14  18  15 113.693 10.3405  -3
  14  18   2 113.693 10.3405   1
  16  18   2 -21.484 13.4738  -2
  16  18   2 -21.484 13.4738   1
 -18  18  18 71.6307 18.4203  -3
 -18  20  17 71.6307 18.4203  -2
  18  18   2 71.6307 18.4203   1
 -18  18  18 49.9994 11.9825  -3
  18  20   1 49.9994 11.9825  -2
  18  18   2 49.9994 11.9825   1
 -20  18  20 102.202 15.1891  -3
 -20  22  18 102.202 15.1891  -2
  20  18   2 102.202 15.1891   1
 -20  18  20 80.4975 12.8227  -3
  20  22   0 80.4975 12.8227  -2
  20  18   2 80.4975 12.8227   1
 -22  18  22 398.145 18.3776  -3
 -22  24  19 398.145 18.3776  -2
  22  18   2 398.145 18.3776   1
 -22  18  22 430.139 20.2571  -3
 -22  24   1 430.139 20.2571  -2
  22  18   2 430.139 20.2571   1
 -23  19  19 594.658 39.4306  -3
 -23  17   1 594.658 39.4306  -2
 -23  19   2 594.658 39.4306   1
 -23  19  19 428.087 27.8601  -3
 -23  17  20 428.087 27.8601  -2
 -23  19   2 428.087 27.8601   1
 -21  19  17 337.879 16.1045  -3
 -21  15  19 337.879 16.1045  -2
 -21  19   2 337.879 16.1045   1
 -21  19  17 512.077 31.7052  -3
  21  15   0 512.077 31.7052  -2
 -21  19   2 512.077 31.7052   1
 -19  19  15 -5.5223 9.67357  -3
  19  13   1 -5.5223 9.67357  -2
 -19  19   2 -5.5223 9.67357   1
 -17  19  13 14.2060 11.7567  -3
  17  11   2 14.2060 11.7567  -2
 -17  19   2 14.2060 11.7567   1
 -17  19  13 4.40348 15.8364  -3
 -17  11  17 4.40348 15.8364  -2
 -17  19   2 4.40348 15.8364   1
  15   9   3 -20.728 14.1019  -2
 -15  19   2 -20.728 14.1019   1
 -13  19  10 48.3862 5.93912  -3
 -13  19   2 48.3862 5.93912   1
 -11  19   8 545.762 13.6550  -3
 -11  19   2 545.762 13.6550   1
  -9  19   6 847.842 18.0585  -3
  -9  19   2 847.842 18.0585   1
  -7  19   4 342.387 8.89567  -3
  -7  19   2 342.387 8.89567   1
  -5  19   3 397.171 48.2814  -3
   5   1   7 397.171 48.2814  -2
  -5  19   2 397.171 48.2814   1
  -5   1  12 317.529 23.2289  -2
  -5  19   2 317.529 23.2289   1
  -5  19   3 475.494 25.9178  -3
  -5   1  12 475.494 25.9178  -2
  -5  19   2 475.494 25.9178   1
  -3  19   1 580.437 14.3239  -3
  -3   1  11 580.437 14.3239  -2
  -3  19   2 580.437 14.3239   1
  -3  19   1 678.147 15.1659  -3
   3   1   8 678.147 15.1659  -2
  -3  19   2 678.147 15.1659   1
   1  19   1 20.3688 4.04039  -3
  -1   3  10 20.3688 4.04039  -2
  -1  19   2 20.3688 4.04039   1
   1  19   1 22.6451 4.23412  -3
   1   3   9 22.6451 4.23412  -2
  -1  19   2 22.6451 4.23412   1
  -1  19   3 51.9915 4.49504  -3
   1   5   9 51.9915 4.49504  -2
   1  19   2 51.9915 4.49504   1
  -1  19   3 39.7919 4.46626  -3
  -1   5  10 39.7919 4.46626  -2
   1  19   2 39.7919 4.46626   1
  -3  19   5 261.294 12.0095  -3
  -3   7  11 261.294 12.0095  -2
   3  19   2 261.294 12.0095   1
   3   7   8 238.048 19.7693  -2
   3  19   2 238.048 19.7693   1
  -3  19   5 273.031 31.7428  -3
   3  19   2 273.031 31.7428   1
  -3  19   5 285.680 16.7116  -3
   3   7   8 285.680 16.7116  -2
   3  19   2 285.680 16.7116   1
   5   9   7 275.535 13.2954  -2
   5  19   2 275.535 13.2954   1
  -7  19   8 476.159 14.4065  -3
   7  19   2 476.159 14.4065   1
  -9  19  10 301.454 9.04144  -3
   9  19   2 301.454 9.04144   1
 -11  19  12 200.792 7.39351  -3
  11  19   2 200.792 7.39351   1
 -13  19  14 33.6059 6.74393  -3
  13  19   2 33.6059 6.74393   1
 -19  19  19 8.14736 13.4413  -3
 -19  21  18 8.14736 13.4413  -2
  19  19   2 8.14736 13.4413   1
 -19  19  19 -15.469 17.1015  -3
  19  21   1 -15.469 17.1015  -2
  19  19   2 -15.469 17.1015   1
 -21  19  21 87.0018 18.5862  -3
  21  23   0 87.0018 18.5862  -2
  21  19   2 87.0018 18.5862   1
 -21  19  21 102.311 10.3887  -3
 -21  23  19 102.311 10.3887  -2
  21  19   2 102.311 10.3887   1
 -24  20  20 249.238 23.5615  -3
 -24  18  21 249.238 23.5615  -2
 -24  20   2 249.238 23.5615   1
 -24  20  20 370.933 34.0720  -3
 -24  18   1 370.933 34.0720  -2
 -24  20   2 370.933 34.0720   1
 -22  20  18 -4.7991 17.8539  -3
  22  16   0 -4.7991 17.8539  -2
 -22  20   2 -4.7991 17.8539   1
 -20  20  16 448.732 25.3875  -3
 -20  14  19 448.732 25.3875  -2
 -20  20   2 448.732 25.3875   1
 -20  20  16 517.503 16.7548  -3
  20  14   1 517.503 16.7548  -2
 -20  20   2 517.503 16.7548   1
 -18  20  14 56.3841 10.2801  -3
 -18  12  18 56.3841 10.2801  -2
 -18  20   2 56.3841 10.2801   1
 -18  20  14 42.6751 11.5873  -3
  18  12   2 42.6751 11.5873  -2
 -18  20   2 42.6751 11.5873   1
 -16  20  12 2214.49 99.1048  -3
 -16  10  17 2214.49 99.1048  -2
 -16  20   2 2214.49 99.1048   1
  16  10   3 1845.85 84.2037  -2
 -16  20   2 1845.85 84.2037   1
 -14  20  11 117.921 9.92170  -3
 -14  20   2 117.921 9.92170   1
 -12  20   9 54.2273 5.50391  -3
 -12  20   2 54.2273 5.50391   1
 -10  20   7 78.0406 3.98273  -3
 -10  20   2 78.0406 3.98273   1
  -8  20   5 47.9786 5.50391  -3
  -8  20   2 47.9786 5.50391   1
  -6  20   4 543.965 29.0232  -3
  -6   2  13 543.965 29.0232  -2
  -6  20   2 543.965 29.0232   1
  -6  20   3 432.643 22.1475  -3
  -6  20   2 432.643 22.1475   1
  -4  20   2 2817.32 124.201  -3
   4   0   8 2817.32 124.201  -2
  -4  20   2 2817.32 124.201   1
  -4  20   2 2595.67 114.402  -3
  -4   0  12 2595.67 114.402  -2
  -4  20   2 2595.67 114.402   1
   2  20   0 761.756 16.1333  -3
   2   2   9 761.756 16.1333  -2
  -2  20   2 761.756 16.1333   1
   2  20   0 631.843 14.9773  -3
  -2   2  11 631.843 14.9773  -2
  -2  20   2 631.843 14.9773   1
   0  20   2 452.364 7.45765  -3
   0   4  10 452.364 7.45765  -2
   0  20   2 452.364 7.45765   1
  -2  20   4 423.525 23.0689  -3
   2   6   9 423.525 23.0689  -2
   2  20   2 423.525 23.0689   1
  -2  20   4 366.425 11.8633  -3
  -2   6  11 366.425 11.8633  -2
   2  20   2 366.425 11.8633   1
  -4  20   6 126.589 9.94593  -3
  -4   8  12 126.589 9.94593  -2
   4  20   2 126.589 9.94593   1
   6  20   2 284.325 7.43247   1
  -8  20   9 34.9036 5.41575  -3
   8  20   2 34.9036 5.41575   1
 -10  20  11 -0.1662 3.24844  -3
  10  20   2 -0.1662 3.24844   1
 -12  20  13 97.2375 6.83658  -3
  12  20   2 97.2375 6.83658   1
  14  16   4 6.26590 16.7172  -2
  14  20   2 6.26590 16.7172   1
  16  18   3 119.229 13.0631  -2
  16  20   2 119.229 13.0631   1
 -18  20  18 -1.3137 17.9918  -3
  18  20   2 -1.3137 17.9918  -2
  18  20   2 -1.3137 17.9918   1
 -20  20  20 571.633 31.3059  -3
 -20  22  19 571.633 31.3059  -2
  20  20   2 571.633 31.3059   1
 -20  20  20 545.678 33.8269  -3
  20  22   1 545.678 33.8269  -2
  20  20   2 545.678 33.8269   1
 -23  21  19 177.282 26.2592  -3
  23  17   0 177.282 26.2592  -2
 -23  21   2 177.282 26.2592   1
 -23  21  19 165.898 20.3502  -3
 -23  17  21 165.898 20.3502  -2
 -23  21   2 165.898 20.3502   1
 -21  21  17 22.4811 9.40292  -3
 -21  15  20 22.4811 9.40292  -2
 -21  21   2 22.4811 9.40292   1
 -21  21  17 11.1938 9.63935  -3
  21  15   1 11.1938 9.63935  -2
 -21  21   2 11.1938 9.63935   1
 -19  21  15 639.601 25.3146  -3
  19  13   2 639.601 25.3146  -2
 -19  21   2 639.601 25.3146   1
 -19  21  15 603.769 22.4402  -3
 -19  13  19 603.769 22.4402  -2
 -19  21   2 603.769 22.4402   1
 -17  21  13 29.3387 17.3921  -3
  17  11   3 29.3387 17.3921  -2
 -17  21   2 29.3387 17.3921   1
 -17  21  13 -3.6605 15.4924  -3
 -17  11  18 -3.6605 15.4924  -2
 -17  21   2 -3.6605 15.4924   1
  15   9   4 162.967 18.3428  -2
 -15  21   2 162.967 18.3428   1
 -13  21  10 48.6113 7.21291  -3
 -13  21   2 48.6113 7.21291   1
 -11  21   8 245.853 9.02236  -3
 -11  21   2 245.853 9.02236   1
  -9  21   6 644.861 14.3675  -3
  -9  21   2 644.861 14.3675   1
  -7  21   4 770.843 19.1835  -3
  -7  21   2 770.843 19.1835   1
   5   1   8 -0.9493 8.46131  -2
  -5  21   2 -0.9493 8.46131   1
  -3  21   1 49.3540 6.39707  -3
   3   1   9 49.3540 6.39707  -2
  -3  21   2 49.3540 6.39707   1
  -3  21   1 29.6112 6.21855  -3
  -3   1  12 29.6112 6.21855  -2
  -3  21   2 29.6112 6.21855   1
   1  21   1 33.0394 5.36868  -3
  -1   3  11 33.0394 5.36868  -2
  -1  21   2 33.0394 5.36868   1
   1  21   1 38.4672 5.04203  -3
   1   3  10 38.4672 5.04203  -2
  -1  21   2 38.4672 5.04203   1
  -1  21   3 28.2597 5.13811  -3
  -1   5  11 28.2597 5.13811  -2
   1  21   2 28.2597 5.13811   1
  -1  21   3 16.6205 5.57757  -3
   1   5  10 16.6205 5.57757  -2
   1  21   2 16.6205 5.57757   1
  -3  21   5 286.669 18.7902  -3
   3   7   9 286.669 18.7902  -2
   3  21   2 286.669 18.7902   1
  -3  21   5 279.179 12.5864  -3
  -3   7  12 279.179 12.5864  -2
   3  21   2 279.179 12.5864   1
   5   9   8 183.003 11.6029  -2
   5  21   2 183.003 11.6029   1
  -7  21   8 147.486 7.20068  -3
   7  21   2 147.486 7.20068   1
  -9  21  10 70.2527 5.70694  -3
   9  21   2 70.2527 5.70694   1
 -11  21  12 88.4976 5.88849  -3
  11  21   2 88.4976 5.88849   1
 -13  21  14 213.946 9.20989  -3
  13  21   2 213.946 9.20989   1
 -15  17  17 52.6870 17.4498  -2
  15  21   2 52.6870 17.4498   1
  15  17   4 57.8982 18.4725  -2
  15  21   2 57.8982 18.4725   1
 -17  21  17 -26.063 18.1866  -3
 -17  19  18 -26.063 18.1866  -2
  17  21   2 -26.063 18.1866   1
 -17  21  17 -24.396 19.7512  -3
  17  19   3 -24.396 19.7512  -2
  17  21   2 -24.396 19.7512   1
 -19  21  19 32.6215 15.9398  -3
 -19  21  19 32.6215 15.9398  -2
  19  21   2 32.6215 15.9398   1
 -19  21  19 -19.207 16.8949  -3
  19  21   2 -19.207 16.8949  -2
  19  21   2 -19.207 16.8949   1
 -21  21  21 40.5147 17.1431  -3
  21  23   1 40.5147 17.1431  -2
  21  21   2 40.5147 17.1431   1
 -21  21  21 47.1748 9.52390  -3
 -21  23  20 47.1748 9.52390  -2
  21  21   2 47.1748 9.52390   1
 -22  22  18 278.860 26.2517  -3
  22  16   1 278.860 26.2517  -2
 -22  22   2 278.860 26.2517   1
 -20  22  16 50.7298 7.57232  -3
  20  14   2 50.7298 7.57232  -2
 -20  22   2 50.7298 7.57232   1
 -20  22  16 51.7839 13.0996  -3
 -20  14  20 51.7839 13.0996  -2
 -20  22   2 51.7839 13.0996   1
 -18  22  14 2956.81 90.2976  -3
 -18  12  19 2956.81 90.2976  -2
 -18  22   2 2956.81 90.2976   1
 -18  22  14 2977.06 96.6710  -3
  18  12   3 2977.06 96.6710  -2
 -18  22   2 2977.06 96.6710   1
 -16  22  12 -3.5405 14.2711  -3
 -16  10  18 -3.5405 14.2711  -2
 -16  22   2 -3.5405 14.2711   1
  16  10   4 7.77057 15.7032  -2
 -16  22   2 7.77057 15.7032   1
 -14  22  11 271.511 19.6718  -3
 -14  22   2 271.511 19.6718   1
 -12  22   9 3.29613 5.41768  -3
 -12  22   2 3.29613 5.41768   1
 -10  22   7 33.1024 3.54649  -3
 -10  22   2 33.1024 3.54649   1
  -8  22   5 88.6112 5.21153  -3
  -8  22   2 88.6112 5.21153   1
  -6  22   2 110.096 5.66603   1
  -4  22   2 426.227 24.2923  -3
  -4   0  13 426.227 24.2923  -2
  -4  22   2 426.227 24.2923   1
  -4  22   2 385.012 15.9508  -3
   4   0   9 385.012 15.9508  -2
  -4  22   2 385.012 15.9508   1
   2  22   0 3286.15 104.638  -3
  -2   2  12 3286.15 104.638  -2
  -2  22   2 3286.15 104.638   1
   2  22   0 3383.85 84.9949  -3
   2   2  10 3383.85 84.9949  -2
  -2  22   2 3383.85 84.9949   1
   0  22   2 901.089 16.9952  -3
   0   4  11 901.089 16.9952  -2
   0  22   2 901.089 16.9952   1
  -2  22   4 205.223 11.4810  -3
   2   6  10 205.223 11.4810  -2
   2  22   2 205.223 11.4810   1
  -2  22   4 186.092 8.33567  -3
  -2   6  12 186.092 8.33567  -2
   2  22   2 186.092 8.33567   1
  -4  22   6 -2.1091 9.07086  -3
  -4   8  13 -2.1091 9.07086  -2
   4  22   2 -2.1091 9.07086   1
  -4  22   6 -4.5959 15.6243  -3
   4   8   9 -4.5959 15.6243  -2
   4  22   2 -4.5959 15.6243   1
  -6  22   7 44.3250 11.8084  -3
   6  22   2 44.3250 11.8084   1
  -8  22   9 14.4360 5.65403  -3
   8  22   2 14.4360 5.65403   1
 -10  22  11 18.3762 3.74030  -3
  10  22   2 18.3762 3.74030   1
 -12  22  13 49.0580 6.58313  -3
  12  22   2 49.0580 6.58313   1
 -14  22  15 127.563 18.6092  -3
  14  22   2 127.563 18.6092   1
  16  18   4 42.4812 12.3911  -2
  16  22   2 42.4812 12.3911   1
 -16  18  18 12.9346 16.5851  -2
  16  22   2 12.9346 16.5851   1
 -18  22  18 288.876 25.3102  -3
  18  20   3 288.876 25.3102  -2
  18  22   2 288.876 25.3102   1
 -20  22  20 0.10414 9.37472  -3
  20  22   2 0.10414 9.37472  -2
  20  22   2 0.10414 9.37472   1
 -20  22  20 23.5395 14.8655  -3
 -20  22  20 23.5395 14.8655  -2
  20  22   2 23.5395 14.8655   1
 -23  23  19 125.506 20.1359  -3
 -23  17  22 125.506 20.1359  -2
 -23  23   2 125.506 20.1359   1
 -21  23  17 365.333 17.3182  -3
 -21  15  21 365.333 17.3182  -2
 -21  23   2 365.333 17.3182   1
 -21  23  17 408.193 19.2171  -3
  21  15   2 408.193 19.2171  -2
 -21  23   2 408.193 19.2171   1
 -19  23  15 5.71880 15.2517  -3
  19  13   3 5.71880 15.2517  -2
 -19  23   2 5.71880 15.2517   1
 -19  23  15 -7.5070 15.4200  -3
 -19  13  20 -7.5070 15.4200  -2
 -19  23   2 -7.5070 15.4200   1
 -17  23  13 37.9189 18.2646  -3
  17  11   4 37.9189 18.2646  -2
 -17  23   2 37.9189 18.2646   1
 -17  23  13 50.0602 11.5933  -3
 -17  11  19 50.0602 11.5933  -2
 -17  23   2 50.0602 11.5933   1
  17  11   4 45.9844 16.4736  -2
 -17  23   2 45.9844 16.4736   1
  15   9   5 -0.3780 15.9918  -2
 -15  23   2 -0.3780 15.9918   1
 -13  23  10 12.9579 7.11736  -3
 -13  23   2 12.9579 7.11736   1
 -11  23   8 124.344 6.32603  -3
 -11  23   2 124.344 6.32603   1
  -9  23   6 606.008 13.8282  -3
  -9  23   2 606.008 13.8282   1
  -7  23   4 203.036 7.06445  -3
  -7  23   2 203.036 7.06445   1
  -5  23   3 14.1651 12.7190  -3
   5   1   9 14.1651 12.7190  -2
  -5  23   2 14.1651 12.7190   1
  -3  23   1 110.302 7.56965  -3
   3   1  10 110.302 7.56965  -2
  -3  23   2 110.302 7.56965   1
  -3  23   1 115.705 7.53993  -3
  -3   1  13 115.705 7.53993  -2
  -3  23   2 115.705 7.53993   1
   1  23   1 10.1821 5.06303  -3
   1   3  11 10.1821 5.06303  -2
  -1  23   2 10.1821 5.06303   1
   1  23   1 0.09041 4.63153  -3
  -1   3  12 0.09041 4.63153  -2
  -1  23   2 0.09041 4.63153   1
  -1  23   3 238.726 9.01387  -3
   1   5  11 238.726 9.01387  -2
   1  23   2 238.726 9.01387   1
  -1  23   3 305.279 10.2917  -3
  -1   5  12 305.279 10.2917  -2
   1  23   2 305.279 10.2917   1
  -3  23   5 -13.440 9.73153  -3
   3   7  10 -13.440 9.73153  -2
   3  23   2 -13.440 9.73153   1
  -3  23   5 -13.712 8.23376  -3
  -3   7  13 -13.712 8.23376  -2
   3  23   2 -13.712 8.23376   1
  -5  23   7 11.7254 16.8025  -3
   5   9   9 11.7254 16.8025  -2
   5  23   2 11.7254 16.8025   1
  -7  23   8 103.723 6.89625  -3
   7  23   2 103.723 6.89625   1
  -9  23  10 6.06543 5.07244  -3
   9  23   2 6.06543 5.07244   1
 -11  23  12 146.923 7.03338  -3
  11  23   2 146.923 7.03338   1
 -13  23  14 62.2986 8.61823  -3
  13  23   2 62.2986 8.61823   1
 -15  17  18 -29.906 17.1482  -2
  15  23   2 -29.906 17.1482   1
  15  17   5 -22.359 12.4218  -2
  15  23   2 -22.359 12.4218   1
 -17  23  17 4.68485 20.1386  -3
 -17  19  19 4.68485 20.1386  -2
  17  23   2 4.68485 20.1386   1
 -17  23  17 -10.758 19.5263  -3
  17  19   4 -10.758 19.5263  -2
  17  23   2 -10.758 19.5263   1
 -19  23  19 19.9768 16.7031  -3
 -19  21  20 19.9768 16.7031  -2
  19  23   2 19.9768 16.7031   1
 -22  24  18 10.5113 16.3635  -3
 -22  16  22 10.5113 16.3635  -2
 -22  24   2 10.5113 16.3635   1
 -20  24  16 90.2563 11.0110  -3
 -20  14  21 90.2563 11.0110  -2
 -20  24   2 90.2563 11.0110   1
 -20  24  16 89.1600 8.13590  -3
  20  14   3 89.1600 8.13590  -2
 -20  24   2 89.1600 8.13590   1
 -18  24  14 -9.4074 12.4587  -3
  18  12   4 -9.4074 12.4587  -2
 -18  24   2 -9.4074 12.4587   1
 -18  24  14 6.18340 16.9145  -3
 -18  12  20 6.18340 16.9145  -2
 -18  24   2 6.18340 16.9145   1
 -16  10  19 901.172 42.9022  -2
 -16  24   2 901.172 42.9022   1
  16  10   5 617.928 25.0711  -2
 -16  24   2 617.928 25.0711   1
 -16  24  12 1120.71 53.9689  -3
 -16  10  19 1120.71 53.9689  -2
 -16  24   2 1120.71 53.9689   1
 -14  24  11 193.115 18.8354  -3
 -14  24   2 193.115 18.8354   1
  14   8   6 77.4103 17.9140  -2
 -14  24   2 77.4103 17.9140   1
 -12  24   9 4.87963 5.87798  -3
 -12  24   2 4.87963 5.87798   1
 -10  24   7 3.76094 3.41107  -3
 -10  24   2 3.76094 3.41107   1
  -8  24   5 60.7713 5.34294  -3
  -8  24   2 60.7713 5.34294   1
  -6  24   3 230.016 16.4509  -3
  -6  24   2 230.016 16.4509   1
  -4  24   2 305.445 14.1264  -3
   4   0  10 305.445 14.1264  -2
  -4  24   2 305.445 14.1264   1
  -4  24   2 172.932 9.38328  -3
  -4   0  14 172.932 9.38328  -2
  -4  24   2 172.932 9.38328   1
   2  24   0 2.31845 5.68834  -3
  -2   2  13 2.31845 5.68834  -2
  -2  24   2 2.31845 5.68834   1
   2  24   0 22.2607 5.85608  -3
   2   2  11 22.2607 5.85608  -2
  -2  24   2 22.2607 5.85608   1
   0  24   2 390.983 8.46314  -3
   0   4  12 390.983 8.46314  -2
   0  24   2 390.983 8.46314   1
  -2  24   4 333.679 13.8358  -3
  -2   6  13 333.679 13.8358  -2
   2  24   2 333.679 13.8358   1
  -2  24   4 428.688 13.7487  -3
   2   6  11 428.688 13.7487  -2
   2  24   2 428.688 13.7487   1
  -4  24   6 448.146 28.9729  -3
   4   8  10 448.146 28.9729  -2
   4  24   2 448.146 28.9729   1
  -4  24   6 338.030 22.1506  -3
  -4   8  14 338.030 22.1506  -2
   4  24   2 338.030 22.1506   1
  -6  24   7 -10.813 8.49221  -3
   6  24   2 -10.813 8.49221   1
  -8  24   9 8.31540 6.01205  -3
   8  24   2 8.31540 6.01205   1
 -10  24  11 3.02656 3.82559  -3
  10  24   2 3.02656 3.82559   1
 -12  24  13 25.8246 6.89360  -3
  12  24   2 25.8246 6.89360   1
 -14  24  15 7.87121 15.6631  -3
  14  24   2 7.87121 15.6631   1
  16  18   5 39.3879 12.6466  -2
  16  24   2 39.3879 12.6466   1
 -16  24  16 53.1742 22.0641  -3
 -16  18  19 53.1742 22.0641  -2
  16  24   2 53.1742 22.0641   1
 -18  24  18 259.559 23.8574  -3
 -18  20  20 259.559 23.8574  -2
  18  24   2 259.559 23.8574   1
 -18  24  18 270.401 25.6492  -3
  18  20   4 270.401 25.6492  -2
  18  24   2 270.401 25.6492   1
 -20  24  20 244.567 21.1180  -3
 -20  22  21 244.567 21.1180  -2
  20  24   2 244.567 21.1180   1
 -20  24  20 190.439 12.8032  -3
  20  22   3 190.439 12.8032  -2
  20  24   2 190.439 12.8032   1
 -21  25  17 -10.758 14.2031  -3
 -21  15  22 -10.758 14.2031  -2
 -21  25   2 -10.758 14.2031   1
 -21  25  17 -4.1483 10.6387  -3
  21  15   3 -4.1483 10.6387  -2
 -21  25   2 -4.1483 10.6387   1
 -19  25  15 411.986 18.1251  -3
 -19  13  21 411.986 18.1251  -2
 -19  25   2 411.986 18.1251   1
 -19  25  15 366.149 18.6902  -3
  19  13   4 366.149 18.6902  -2
 -19  25   2 366.149 18.6902   1
 -17  25  13 -20.364 17.2994  -3
 -17  11  20 -20.364 17.2994  -2
 -17  25   2 -20.364 17.2994   1
  15   9   6 424.093 20.3500  -2
 -15  25   2 424.093 20.3500   1
 -13  25  10 4.84528 7.77008  -3
 -13  25   2 4.84528 7.77008   1
 -11  25   8 39.0140 5.91279  -3
 -11  25   2 39.0140 5.91279   1
  -9  25   6 55.6579 4.97323  -3
  -9  25   2 55.6579 4.97323   1
  -7  25   4 110.087 5.54500  -3
  -7  25   2 110.087 5.54500   1
  -5  25   3 322.506 22.1052  -3
  -5   1  15 322.506 22.1052  -2
  -5  25   2 322.506 22.1052   1
   5   1  10 256.465 16.4555  -2
  -5  25   2 256.465 16.4555   1
  -3  25   1 200.109 9.12544  -3
   3   1  11 200.109 9.12544  -2
  -3  25   2 200.109 9.12544   1
  -3  25   1 239.013 10.0495  -3
  -3   1  14 239.013 10.0495  -2
  -3  25   2 239.013 10.0495   1
   1  25   1 202.079 8.24326  -3
   1   3  12 202.079 8.24326  -2
  -1  25   2 202.079 8.24326   1
   1  25   1 245.369 9.13828  -3
  -1   3  13 245.369 9.13828  -2
  -1  25   2 245.369 9.13828   1
  -1  25   3 2.91570 6.28771  -3
  -1   5  13 2.91570 6.28771  -2
   1  25   2 2.91570 6.28771   1
  -1  25   3 2.59032 5.38329  -3
   1   5  12 2.59032 5.38329  -2
   1  25   2 2.59032 5.38329   1
  -3  25   5 750.661 27.5104  -3
   3   7  11 750.661 27.5104  -2
   3  25   2 750.661 27.5104   1
  -3  25   5 628.527 22.2906  -3
  -3   7  14 628.527 22.2906  -2
   3  25   2 628.527 22.2906   1
  -5  25   7 31.2682 18.6722  -3
   5   9  10 31.2682 18.6722  -2
   5  25   2 31.2682 18.6722   1
  -7  25   8 191.804 8.58968  -3
   7  25   2 191.804 8.58968   1
  -9  25  10 234.976 8.61080  -3
   9  25   2 234.976 8.61080   1
 -11  25  12 209.405 8.32843  -3
  11  25   2 209.405 8.32843   1
 -13  25  14 38.1937 8.82747  -3
  13  25   2 38.1937 8.82747   1
 -15  17  19 224.824 22.7118  -2
  15  25   2 224.824 22.7118   1
  15  17   6 284.703 17.8154  -2
  15  25   2 284.703 17.8154   1
 -17  25  17 45.7941 15.4018  -3
  17  19   5 45.7941 15.4018  -2
  17  25   2 45.7941 15.4018   1
 -19  25  19 101.639 18.4108  -3
 -19  21  21 101.639 18.4108  -2
  19  25   2 101.639 18.4108   1
 -22  26   2 71.6674 12.5106   1
 -20  26  16 9.00038 8.61669  -3
  20  14   4 9.00038 8.61669  -2
 -20  26   2 9.00038 8.61669   1
 -20  26  16 17.7535 10.4858  -3
 -20  14  22 17.7535 10.4858  -2
 -20  26   2 17.7535 10.4858   1
 -18  26  14 193.621 14.1755  -3
 -18  12  21 193.621 14.1755  -2
 -18  26   2 193.621 14.1755   1
 -18  26  14 134.188 14.8557  -3
  18  12   5 134.188 14.8557  -2
 -18  26   2 134.188 14.8557   1
 -16  26  12 90.2515 21.8392  -3
  16  10   6 90.2515 21.8392  -2
 -16  26   2 90.2515 21.8392   1
  16  10   6 77.2433 19.0907  -2
 -16  26   2 77.2433 19.0907   1
 -16  26  12 72.6694 17.1491  -3
 -16  10  20 72.6694 17.1491  -2
 -16  26   2 72.6694 17.1491   1
 -14  26  11 115.386 16.9142  -3
 -14  26   2 115.386 16.9142   1
  14   8   7 217.226 22.1175  -2
 -14  26   2 217.226 22.1175   1
 -12  26   9 48.5852 6.51571  -3
 -12  26   2 48.5852 6.51571   1
 -10  26   7 0.00296 3.85156  -3
 -10  26   2 0.00296 3.85156   1
  -8  26   5 21.2551 5.22590  -3
  -8  26   2 21.2551 5.22590   1
  -6  26   3 147.455 14.7210  -3
  -6  26   2 147.455 14.7210   1
  -4  26   2 291.864 11.7335  -3
  -4   0  15 291.864 11.7335  -2
  -4  26   2 291.864 11.7335   1
  -4  26   2 282.344 11.3978  -3
   4   0  11 282.344 11.3978  -2
  -4  26   2 282.344 11.3978   1
   2  26   0 324.055 11.2635  -3
  -2   2  14 324.055 11.2635  -2
  -2  26   2 324.055 11.2635   1
   2  26   0 440.178 13.8357  -3
   2   2  12 440.178 13.8357  -2
  -2  26   2 440.178 13.8357   1
   0  26   2 29.3088 3.50289  -3
   0   4  13 29.3088 3.50289  -2
   0  26   2 29.3088 3.50289   1
  -2  26   4 33.2584 6.50864  -3
  -2   6  14 33.2584 6.50864  -2
   2  26   2 33.2584 6.50864   1
  -2  26   4 35.4645 6.70799  -3
   2   6  12 35.4645 6.70799  -2
   2  26   2 35.4645 6.70799   1
  -4  26   6 7.55312 14.2691  -3
  -4   8  15 7.55312 14.2691  -2
   4  26   2 7.55312 14.2691   1
  -4  26   6 51.0480 18.3498  -3
   4   8  11 51.0480 18.3498  -2
   4  26   2 51.0480 18.3498   1
  -6  26   7 5.41730 13.4620  -3
   6  26   2 5.41730 13.4620   1
  -8  26   9 34.7788 6.61114  -3
   8  26   2 34.7788 6.61114   1
 -10  26  11 15.2458 4.25391  -3
  10  26   2 15.2458 4.25391   1
 -12  26  13 35.8038 8.00819  -3
  12  26   2 35.8038 8.00819   1
 -14  26  15 32.7481 11.2015  -3
  14  26   2 32.7481 11.2015   1
 -14  26  15 9.48372 25.6278  -3
  14  16   7 9.48372 25.6278  -2
  14  26   2 9.48372 25.6278   1
  16  18   6 182.404 15.7662  -2
  16  26   2 182.404 15.7662   1
 -16  26  16 189.869 25.5052  -3
 -16  18  20 189.869 25.5052  -2
  16  26   2 189.869 25.5052   1
 -18  26  18 37.7674 21.3699  -3
  18  20   5 37.7674 21.3699  -2
  18  26   2 37.7674 21.3699   1
 -18  26  18 43.3553 19.4635  -3
 -18  20  21 43.3553 19.4635  -2
  18  26   2 43.3553 19.4635   1
 -21  27  17 36.3760 10.3411  -3
 -21  15  23 36.3760 10.3411  -2
 -21  27   2 36.3760 10.3411   1
 -21  27  17 49.4895 15.1134  -3
  21  15   4 49.4895 15.1134  -2
 -21  27   2 49.4895 15.1134   1
 -19  27  15 7.07233 10.8336  -3
 -19  13  22 7.07233 10.8336  -2
 -19  27   2 7.07233 10.8336   1
 -19  27  15 6.95190 15.3694  -3
  19  13   5 6.95190 15.3694  -2
 -19  27   2 6.95190 15.3694   1
 -17  27  13 6.99098 12.1802  -3
 -17  11  21 6.99098 12.1802  -2
 -17  27   2 6.99098 12.1802   1
 -17  27  13 30.9831 19.8580  -3
  17  11   6 30.9831 19.8580  -2
 -17  27   2 30.9831 19.8580   1
  15   9   7 75.1267 18.6537  -2
 -15  27   2 75.1267 18.6537   1
 -15   9  20 -7.7652 16.0002  -2
 -15  27   2 -7.7652 16.0002   1
 -13  27  10 93.4665 8.77942  -3
 -13  27   2 93.4665 8.77942   1
 -11  27   8 0.72188 5.31413  -3
 -11  27   2 0.72188 5.31413   1
  -9  27   6 20.8623 5.01205  -3
  -9  27   2 20.8623 5.01205   1
  -7  27   4 11.3099 5.31096  -3
  -7  27   2 11.3099 5.31096   1
  -5  27   3 433.784 26.4084  -3
  -5   1  16 433.784 26.4084  -2
  -5  27   2 433.784 26.4084   1
  -5  27   3 530.721 28.0666  -3
   5   1  11 530.721 28.0666  -2
  -5  27   2 530.721 28.0666   1
  -3  27   1 603.389 18.0031  -3
   3   1  12 603.389 18.0031  -2
  -3  27   2 603.389 18.0031   1
  -3  27   1 660.198 19.4022  -3
  -3   1  15 660.198 19.4022  -2
  -3  27   2 660.198 19.4022   1
   1  27   1 -3.7897 5.25362  -3
  -1   3  14 -3.7897 5.25362  -2
  -1  27   2 -3.7897 5.25362   1
   1  27   1 -2.8833 5.56254  -3
   1   3  13 -2.8833 5.56254  -2
  -1  27   2 -2.8833 5.56254   1
  -1  27   3 167.621 7.99968  -3
   1   5  13 167.621 7.99968  -2
   1  27   2 167.621 7.99968   1
  -1  27   3 201.349 8.50201  -3
  -1   5  14 201.349 8.50201  -2
   1  27   2 201.349 8.50201   1
  -3  27   5 39.0161 7.87295  -3
   3   7  12 39.0161 7.87295  -2
   3  27   2 39.0161 7.87295   1
  -3  27   5 42.0235 9.38782  -3
  -3   7  15 42.0235 9.38782  -2
   3  27   2 42.0235 9.38782   1
  -5  27   7 50.1730 20.5384  -3
   5   9  11 50.1730 20.5384  -2
   5  27   2 50.1730 20.5384   1
  -7  27   8 260.970 11.6489  -3
   7  27   2 260.970 11.6489   1
  -9  27  10 333.046 10.8516  -3
   9  27   2 333.046 10.8516   1
 -11  27  12 136.692 7.55404  -3
  11  27   2 136.692 7.55404   1
 -13  27  14 15.5684 9.00447  -3
  13  27   2 15.5684 9.00447   1
 -13  27  14 35.3770 24.8950  -3
  13  15   8 35.3770 24.8950  -2
  13  27   2 35.3770 24.8950   1
 -15  17  20 107.881 20.2962  -2
  15  27   2 107.881 20.2962   1
  15  17   7 165.904 22.8804  -2
  15  27   2 165.904 22.8804   1
 -17  27  17 -24.896 21.2657  -3
 -17  19  21 -24.896 21.2657  -2
  17  27   2 -24.896 21.2657   1
 -17  27  17 -10.786 15.9237  -3
  17  19   6 -10.786 15.9237  -2
  17  27   2 -10.786 15.9237   1
 -19  27  19 283.921 23.9338  -3
 -19  21  22 283.921 23.9338  -2
  19  27   2 283.921 23.9338   1
 -20  28  16 27.9587 8.94431  -3
  20  14   5 27.9587 8.94431  -2
 -20  28   2 27.9587 8.94431   1
 -20  28  16 24.7579 15.3921  -3
 -20  14  23 24.7579 15.3921  -2
 -20  28   2 24.7579 15.3921   1
 -18  28  14 5.49197 11.9593  -3
 -18  12  22 5.49197 11.9593  -2
 -18  28   2 5.49197 11.9593   1
  16  10   7 161.931 19.9702  -2
 -16  28   2 161.931 19.9702   1
 -14  28  11 64.6291 16.7370  -3
 -14  28   2 64.6291 16.7370   1
 -12  28   9 30.0370 6.71508  -3
 -12  28   2 30.0370 6.71508   1
 -10  28   7 52.3419 5.45270  -3
 -10  28   2 52.3419 5.45270   1
  -8  28   5 19.6335 5.46798  -3
  -8  28   2 19.6335 5.46798   1
  -6  28   3 149.332 14.0351  -3
  -6  28   2 149.332 14.0351   1
  -4  28   2 515.382 16.4939  -3
   4   0  12 515.382 16.4939  -2
  -4  28   2 515.382 16.4939   1
  -4  28   2 766.815 22.3926  -3
  -4   0  16 766.815 22.3926  -2
  -4  28   2 766.815 22.3926   1
   2  28   0 43.4977 6.76444  -3
   2   2  13 43.4977 6.76444  -2
  -2  28   2 43.4977 6.76444   1
   2  28   0 73.5075 7.02703  -3
  -2   2  15 73.5075 7.02703  -2
  -2  28   2 73.5075 7.02703   1
   0  28   2 178.026 6.01019  -3
   0   4  14 178.026 6.01019  -2
   0  28   2 178.026 6.01019   1
  -2  28   4 -1.7376 6.61079  -3
  -2   6  15 -1.7376 6.61079  -2
   2  28   2 -1.7376 6.61079   1
  -2  28   4 -0.9638 6.51360  -3
   2   6  13 -0.9638 6.51360  -2
   2  28   2 -0.9638 6.51360   1
  -4  28   6 -11.395 10.5541  -3
  -4   8  16 -11.395 10.5541  -2
   4  28   2 -11.395 10.5541   1
  -4  28   6 17.9826 9.19912  -3
   4   8  12 17.9826 9.19912  -2
   4  28   2 17.9826 9.19912   1
  -6  28   7 146.461 17.5880  -3
   6  28   2 146.461 17.5880   1
  -8  28   9 20.5776 6.92544  -3
   8  28   2 20.5776 6.92544   1
 -10  28  11 126.164 6.04004  -3
  10  28   2 126.164 6.04004   1
 -12  28  13 45.5504 8.54966  -3
  12  28   2 45.5504 8.54966   1
 -14  28  15 -4.1009 9.73769  -3
  14  28   2 -4.1009 9.73769   1
  14  16   8 64.6579 21.5937  -2
  14  28   2 64.6579 21.5937   1
  16  18   7 17.6556 14.4202  -2
  16  28   2 17.6556 14.4202   1
 -18  28  18 355.664 27.1026  -3
 -18  20  22 355.664 27.1026  -2
  18  28   2 355.664 27.1026   1
 -18  28  18 317.654 20.3495  -3
  18  20   6 317.654 20.3495  -2
  18  28   2 317.654 20.3495   1
 -19  29  15 88.9746 12.6862  -3
 -19  13  23 88.9746 12.6862  -2
 -19  29   2 88.9746 12.6862   1
 -19  29  15 99.9086 18.8394  -3
  19  13   6 99.9086 18.8394  -2
 -19  29   2 99.9086 18.8394   1
 -17  29  13 -7.7304 20.2533  -3
 -17  11  22 -7.7304 20.2533  -2
 -17  29   2 -7.7304 20.2533   1
 -17  29  13 -0.2386 20.0169  -3
  17  11   7 -0.2386 20.0169  -2
 -17  29   2 -0.2386 20.0169   1
 -15   9  21 306.116 23.7079  -2
 -15  29   2 306.116 23.7079   1
 -13  29  10 230.558 11.6009  -3
 -13  29   2 230.558 11.6009   1
 -11  29   8 29.7862 5.98966  -3
 -11  29   2 29.7862 5.98966   1
  -9  29   6 125.443 6.44650  -3
  -9  29   2 125.443 6.44650   1
  -7  29   4 75.3362 6.29970  -3
  -7  29   2 75.3362 6.29970   1
  -5  29   3 253.430 21.3002  -3
  -5   1  17 253.430 21.3002  -2
  -5  29   2 253.430 21.3002   1
  -5  29   3 226.534 19.7446  -3
   5   1  12 226.534 19.7446  -2
  -5  29   2 226.534 19.7446   1
  -3  29   1 157.345 9.47771  -3
   3   1  13 157.345 9.47771  -2
  -3  29   2 157.345 9.47771   1
  -3  29   1 183.989 9.72621  -3
  -3   1  16 183.989 9.72621  -2
  -3  29   2 183.989 9.72621   1
   1  29   1 182.917 8.46312  -3
  -1   3  15 182.917 8.46312  -2
  -1  29   2 182.917 8.46312   1
   1  29   1 141.142 9.50104  -3
   1   3  14 141.142 9.50104  -2
  -1  29   2 141.142 9.50104   1
  -1  29   3 2.64900 6.20713  -3
   1   5  14 2.64900 6.20713  -2
   1  29   2 2.64900 6.20713   1
  -1  29   3 1.45463 5.89543  -3
  -1   5  15 1.45463 5.89543  -2
   1  29   2 1.45463 5.89543   1
  -3  29   5 464.269 15.9413  -3
   3   7  13 464.269 15.9413  -2
   3  29   2 464.269 15.9413   1
  -3  29   5 403.616 17.0198  -3
  -3   7  16 403.616 17.0198  -2
   3  29   2 403.616 17.0198   1
  -5  29   7 460.683 32.2220  -3
   5   9  12 460.683 32.2220  -2
   5  29   2 460.683 32.2220   1
  -7  29   8 391.274 17.2799  -3
   7  29   2 391.274 17.2799   1
  -9  29  10 304.363 10.4920  -3
   9  29   2 304.363 10.4920   1
 -11  29  12 232.776 9.47450  -3
  11  29   2 232.776 9.47450   1
 -13  29  14 122.585 10.4970  -3
  13  29   2 122.585 10.4970   1
  15  17   8 38.3028 20.0349  -2
  15  29   2 38.3028 20.0349   1
 -17  29  17 46.8022 23.1684  -3
  17  19   7 46.8022 23.1684  -2
  17  29   2 46.8022 23.1684   1
 -17  29  17 32.5829 21.8179  -3
 -17  19  22 32.5829 21.8179  -2
  17  29   2 32.5829 21.8179   1
 -20  30  16 36.8710 9.33862  -3
  20  14   6 36.8710 9.33862  -2
 -20  30   2 36.8710 9.33862   1
 -20  30  16 61.2310 16.4478  -3
 -20  14  24 61.2310 16.4478  -2
 -20  30   2 61.2310 16.4478   1
 -18  30  14 611.854 24.8767  -3
 -18  12  23 611.854 24.8767  -2
 -18  30   2 611.854 24.8767   1
 -16  30  12 -5.8961 21.6120  -3
 -16  10  22 -5.8961 21.6120  -2
 -16  30   2 -5.8961 21.6120   1
 -14  30  11 111.918 19.3838  -3
 -14  30   2 111.918 19.3838   1
 -12  30   9 60.9431 8.41444  -3
 -12  30   2 60.9431 8.41444   1
 -10  30   7 5.69527 5.13010  -3
 -10  30   2 5.69527 5.13010   1
  -8  30   5 2.85125 7.33209  -3
  -8  30   2 2.85125 7.33209   1
  -6  30   3 551.553 31.2792  -3
  -6  30   2 551.553 31.2792   1
  -4  30   2 158.694 10.7274  -3
  -4   0  17 158.694 10.7274  -2
  -4  30   2 158.694 10.7274   1
  -4  30   2 125.759 9.95955  -3
   4   0  13 125.759 9.95955  -2
  -4  30   2 125.759 9.95955   1
   2  30   0 268.215 10.8285  -3
  -2   2  16 268.215 10.8285  -2
  -2  30   2 268.215 10.8285   1
   2  30   0 184.206 11.4087  -3
   2   2  14 184.206 11.4087  -2
  -2  30   2 184.206 11.4087   1
   0  30   2 4.63833 3.70602  -3
   0   4  15 4.63833 3.70602  -2
   0  30   2 4.63833 3.70602   1
  -2  30   4 69.6170 8.16030  -3
   2   6  14 69.6170 8.16030  -2
   2  30   2 69.6170 8.16030   1
  -2  30   4 43.0963 7.34784  -3
  -2   6  16 43.0963 7.34784  -2
   2  30   2 43.0963 7.34784   1
  -4  30   6 43.3883 10.0560  -3
   4   8  13 43.3883 10.0560  -2
   4  30   2 43.3883 10.0560   1
  -4  30   6 66.3031 11.7263  -3
  -4   8  17 66.3031 11.7263  -2
   4  30   2 66.3031 11.7263   1
  -6  30   7 59.8400 16.4327  -3
   6  30   2 59.8400 16.4327   1
  -8  30   9 35.4010 7.39280  -3
   8  30   2 35.4010 7.39280   1
 -10  30  11 57.4616 5.08298  -3
  10  30   2 57.4616 5.08298   1
 -12  30  13 272.507 12.3536  -3
  12  30   2 272.507 12.3536   1
 -14  30  15 101.879 29.5441  -3
  14  16   9 101.879 29.5441  -2
  14  30   2 101.879 29.5441   1
 -16  30  16 197.712 25.1436  -3
 -16  18  22 197.712 25.1436  -2
  16  30   2 197.712 25.1436   1
  16  18   8 76.1512 22.1655  -2
  16  30   2 76.1512 22.1655   1
 -19  31  15 -11.294 16.4906  -3
  19  13   7 -11.294 16.4906  -2
 -19  31   2 -11.294 16.4906   1
 -19  31  15 30.2781 19.4426  -3
 -19  13  24 30.2781 19.4426  -2
 -19  31   2 30.2781 19.4426   1
 -17  31  13 13.9753 13.9552  -3
 -17  11  23 13.9753 13.9552  -2
 -17  31   2 13.9753 13.9552   1
 -13  31  10 145.529 13.9025  -3
 -13  31   2 145.529 13.9025   1
 -11  31   8 308.644 11.9005  -3
 -11  31   2 308.644 11.9005   1
  -9  31   6 22.9700 5.61885  -3
  -9  31   2 22.9700 5.61885   1
  -7  31   4 35.9170 8.62322  -3
  -7  31   2 35.9170 8.62322   1
  -5  31   3 708.732 36.0081  -3
   5   1  13 708.732 36.0081  -2
  -5  31   2 708.732 36.0081   1
  -5  31   3 516.225 33.8855  -3
  -5   1  18 516.225 33.8855  -2
  -5  31   2 516.225 33.8855   1
  -3  31   1 445.809 18.6857  -3
   3   1  14 445.809 18.6857  -2
  -3  31   2 445.809 18.6857   1
  -3  31   1 474.620 15.9890  -3
  -3   1  17 474.620 15.9890  -2
  -3  31   2 474.620 15.9890   1
   1  31   1 18.1207 6.10739  -3
  -1   3  16 18.1207 6.10739  -2
  -1  31   2 18.1207 6.10739   1
   1  31   1 14.4846 6.63940  -3
   1   3  15 14.4846 6.63940  -2
  -1  31   2 14.4846 6.63940   1
  -1  31   3 155.826 8.67290  -3
   1   5  15 155.826 8.67290  -2
   1  31   2 155.826 8.67290   1
  -1  31   3 175.140 8.86713  -3
  -1   5  16 175.140 8.86713  -2
   1  31   2 175.140 8.86713   1
  -3  31   5 444.403 15.6996  -3
   3   7  14 444.403 15.6996  -2
   3  31   2 444.403 15.6996   1
  -3  31   5 404.926 17.6793  -3
  -3   7  17 404.926 17.6793  -2
   3  31   2 404.926 17.6793   1
  -5  31   7 25.3707 18.1362  -3
  -5   9  18 25.3707 18.1362  -2
   5  31   2 25.3707 18.1362   1
  -5  31   7 20.6257 13.4895  -3
   5   9  13 20.6257 13.4895  -2
   5  31   2 20.6257 13.4895   1
  -7  31   8 303.237 13.7346  -3
   7  31   2 303.237 13.7346   1
  -9  31  10 431.735 13.1239  -3
   9  31   2 431.735 13.1239   1
 -11  31  12 88.9348 7.50120  -3
  11  31   2 88.9348 7.50120   1
 -13  31  14 55.3043 10.3325  -3
  13  31   2 55.3043 10.3325   1
 -13  31  14 152.642 30.7344  -3
  13  15  10 152.642 30.7344  -2
  13  31   2 152.642 30.7344   1
  15  17   9 223.190 26.9976  -2
  15  31   2 223.190 26.9976   1
 -18  32  14 68.8935 13.9938  -3
 -18  12  24 68.8935 13.9938  -2
 -18  32   2 68.8935 13.9938   1
 -18  32  14 74.1605 20.5522  -3
  18  12   8 74.1605 20.5522  -2
 -18  32   2 74.1605 20.5522   1
 -16  32  12 1477.45 49.2081  -3
 -16  10  23 1477.45 49.2081  -2
 -16  32   2 1477.45 49.2081   1
  16  10   9 1126.92 56.8962  -2
 -16  32   2 1126.92 56.8962   1
 -14  32  11 171.805 21.9105  -3
 -14  32   2 171.805 21.9105   1
 -12  32   9 17.2828 8.12752  -3
 -12  32   2 17.2828 8.12752   1
 -10  32   7 24.2088 4.94933  -3
 -10  32   2 24.2088 4.94933   1
  -8  32   5 82.4142 7.57127  -3
  -8  32   2 82.4142 7.57127   1
  -6  32   3 442.188 27.4837  -3
  -6  32   2 442.188 27.4837   1
  -4  32   2 1843.95 58.1423  -3
   4   0  14 1843.95 58.1423  -2
  -4  32   2 1843.95 58.1423   1
  -4  32   2 2067.68 54.0889  -3
  -4   0  18 2067.68 54.0889  -2
  -4  32   2 2067.68 54.0889   1
   2  32   0 9.80770 7.69449  -3
   2   2  15 9.80770 7.69449  -2
  -2  32   2 9.80770 7.69449   1
   2  32   0 7.40218 7.68894  -3
  -2   2  17 7.40218 7.68894  -2
  -2  32   2 7.40218 7.68894   1
   0  32   2 17.7368 4.22676  -3
   0   4  16 17.7368 4.22676  -2
   0  32   2 17.7368 4.22676   1
  -2  32   4 52.5714 9.73156  -3
  -2   6  17 52.5714 9.73156  -2
   2  32   2 52.5714 9.73156   1
  -2  32   4 71.3217 8.82433  -3
   2   6  15 71.3217 8.82433  -2
   2  32   2 71.3217 8.82433   1
  -4  32   6 152.584 11.8696  -3
   4   8  14 152.584 11.8696  -2
   4  32   2 152.584 11.8696   1
  -4  32   6 102.217 12.6299  -3
  -4   8  18 102.217 12.6299  -2
   4  32   2 102.217 12.6299   1
  -6  32   7 82.7436 17.3738  -3
   6  32   2 82.7436 17.3738   1
  -8  32   9 15.8040 7.51767  -3
   8  32   2 15.8040 7.51767   1
 -10  32  11 100.219 6.04298  -3
  10  32   2 100.219 6.04298   1
 -12  32  13 80.6143 8.95986  -3
  12  32   2 80.6143 8.95986   1
 -16  32  16 136.409 26.4068  -3
 -16  18  23 136.409 26.4068  -2
  16  32   2 136.409 26.4068   1
 -17  33  13 -18.279 21.1596  -3
  17  11   9 -18.279 21.1596  -2
 -17  33   2 -18.279 21.1596   1
 -17  33  13 14.2274 22.7572  -3
 -17  11  24 14.2274 22.7572  -2
 -17  33   2 14.2274 22.7572   1
 -15   9  23 114.374 20.9086  -2
 -15  33   2 114.374 20.9086   1
  15   9  10 92.0934 20.5162  -2
 -15  33   2 92.0934 20.5162   1
 -13  33  10 212.147 22.1059  -3
 -13  33   2 212.147 22.1059   1
 -11  33   8 86.8696 7.02696  -3
 -11  33   2 86.8696 7.02696   1
  -9  33   6 36.1617 6.38653  -3
  -9  33   2 36.1617 6.38653   1
  -7  33   4 63.8029 9.43572  -3
  -7  33   2 63.8029 9.43572   1
  -5  33   3 54.8988 18.4798  -3
   5   1  14 54.8988 18.4798  -2
  -5  33   2 54.8988 18.4798   1
  -5  33   3 59.5932 18.6795  -3
  -5   1  19 59.5932 18.6795  -2
  -5  33   2 59.5932 18.6795   1
  -3  33   1 7.36151 10.5651  -3
   3   1  15 7.36151 10.5651  -2
  -3  33   2 7.36151 10.5651   1
  -3  33   1 7.15098 8.80244  -3
  -3   1  18 7.15098 8.80244  -2
  -3  33   2 7.15098 8.80244   1
   1  33   1 51.8311 7.07478  -3
  -1   3  17 51.8311 7.07478  -2
  -1  33   2 51.8311 7.07478   1
   1  33   1 55.3628 7.54976  -3
   1   3  16 55.3628 7.54976  -2
  -1  33   2 55.3628 7.54976   1
  -1  33   3 70.4469 7.67330  -3
  -1   5  17 70.4469 7.67330  -2
   1  33   2 70.4469 7.67330   1
  -1  33   3 61.3911 8.00878  -3
   1   5  16 61.3911 8.00878  -2
   1  33   2 61.3911 8.00878   1
  -3  33   5 316.793 13.8096  -3
   3   7  15 316.793 13.8096  -2
   3  33   2 316.793 13.8096   1
  -3  33   5 215.931 13.7970  -3
  -3   7  18 215.931 13.7970  -2
   3  33   2 215.931 13.7970   1
  -5  33   7 461.785 34.9424  -3
   5   9  14 461.785 34.9424  -2
   5  33   2 461.785 34.9424   1
  -5  33   7 281.179 16.7091  -3
  -5   9  19 281.179 16.7091  -2
   5  33   2 281.179 16.7091   1
   5   9  14 330.849 23.5649  -2
   5  33   2 330.849 23.5649   1
  -7  33   8 65.2471 8.53821  -3
   7  33   2 65.2471 8.53821   1
  -9  33  10 149.301 8.48704  -3
   9  33   2 149.301 8.48704   1
 -11  33  12 31.6876 8.24092  -3
  11  33   2 31.6876 8.24092   1
 -13  33  14 106.302 17.0426  -3
  13  33   2 106.302 17.0426   1
 -15  17  23 1.68360 19.5563  -2
  15  33   2 1.68360 19.5563   1
 -16  34  12 268.379 29.1775  -3
 -16  10  24 268.379 29.1775  -2
 -16  34   2 268.379 29.1775   1
  16  10  10 162.227 21.9035  -2
 -16  34   2 162.227 21.9035   1
 -14  34  11 129.665 15.1962  -3
 -14  34   2 129.665 15.1962   1
 -12  34   9 22.2981 7.33083  -3
 -12  34   2 22.2981 7.33083   1
 -10  34   7 6.68532 5.87144  -3
 -10  34   2 6.68532 5.87144   1
  -8  34   5 9.08423 6.83630  -3
  -8  34   2 9.08423 6.83630   1
  -4  34   2 -16.393 12.0862  -3
  -4   0  19 -16.393 12.0862  -2
  -4  34   2 -16.393 12.0862   1
  -4  34   2 19.3769 13.1311  -3
   4   0  15 19.3769 13.1311  -2
  -4  34   2 19.3769 13.1311   1
   2  34   0 247.117 11.6046  -3
   2   2  16 247.117 11.6046  -2
  -2  34   2 247.117 11.6046   1
   2  34   0 269.314 11.7320  -3
  -2   2  18 269.314 11.7320  -2
  -2  34   2 269.314 11.7320   1
   0  34   2 18.1526 4.42393  -3
   0   4  17 18.1526 4.42393  -2
   0  34   2 18.1526 4.42393   1
  -2  34   4 188.241 10.6602  -3
   2   6  16 188.241 10.6602  -2
   2  34   2 188.241 10.6602   1
  -2  34   4 132.989 11.2194  -3
  -2   6  18 132.989 11.2194  -2
   2  34   2 132.989 11.2194   1
  -4  34   6 1.24938 12.3732  -3
  -4   8  19 1.24938 12.3732  -2
   4  34   2 1.24938 12.3732   1
  -4  34   6 27.4259 11.1673  -3
   4   8  15 27.4259 11.1673  -2
   4  34   2 27.4259 11.1673   1
  -6  34   7 -15.346 16.7486  -3
   6  34   2 -15.346 16.7486   1
  -8  34   9 29.1457 7.82194  -3
   8  34   2 29.1457 7.82194   1
 -10  34  11 24.2544 6.02441  -3
  10  34   2 24.2544 6.02441   1
 -12  34  13 141.108 11.8651  -3
  12  34   2 141.108 11.8651   1
 -14  34  15 -7.0082 20.3479  -3
  14  34   2 -7.0082 20.3479   1
 -13  35  10 14.3198 19.8273  -3
  13   7  12 14.3198 19.8273  -2
 -13  35   2 14.3198 19.8273   1
 -13  35  10 10.6865 12.5799  -3
 -13  35   2 10.6865 12.5799   1
 -11  35   8 13.8402 7.24509  -3
 -11  35   2 13.8402 7.24509   1
  -9  35   6 19.4037 7.72335  -3
  -9  35   2 19.4037 7.72335   1
  -7  35   4 -24.990 15.8568  -3
  -7  35   2 -24.990 15.8568   1
  -5  35   3 -6.3311 18.4011  -3
   5   1  15 -6.3311 18.4011  -2
  -5  35   2 -6.3311 18.4011   1
  -3  35   1 -14.258 11.5909  -3
  -3   1  19 -14.258 11.5909  -2
  -3  35   2 -14.258 11.5909   1
  -3  35   1 -10.383 11.0380  -3
   3   1  16 -10.383 11.0380  -2
  -3  35   2 -10.383 11.0380   1
   1  35   1 63.5895 9.60151  -3
   1   3  17 63.5895 9.60151  -2
  -1  35   2 63.5895 9.60151   1
   1  35   1 57.7592 7.56396  -3
  -1   3  18 57.7592 7.56396  -2
  -1  35   2 57.7592 7.56396   1
  -1  35   3 44.4572 7.80078  -3
   1   5  17 44.4572 7.80078  -2
   1  35   2 44.4572 7.80078   1
  -1  35   3 49.5682 9.11196  -3
  -1   5  18 49.5682 9.11196  -2
   1  35   2 49.5682 9.11196   1
  -3  35   5 163.988 14.7437  -3
   3   7  16 163.988 14.7437  -2
   3  35   2 163.988 14.7437   1
  -3  35   5 136.651 12.7022  -3
  -3   7  19 136.651 12.7022  -2
   3  35   2 136.651 12.7022   1
  -5  35   7 110.226 19.6379  -3
   5   9  15 110.226 19.6379  -2
   5  35   2 110.226 19.6379   1
  -7  35   8 70.1602 10.4357  -3
   7  35   2 70.1602 10.4357   1
  -9  35  10 65.5804 8.18137  -3
   9  35   2 65.5804 8.18137   1
 -11  35  12 34.2023 10.1384  -3
  11  35   2 34.2023 10.1384   1
 -13  35  14 14.5978 13.6732  -3
  13  35   2 14.5978 13.6732   1
 -14  36  11 27.6529 14.4463  -3
 -14  36   2 27.6529 14.4463   1
 -12  36   9 10.3219 7.61074  -3
 -12  36   2 10.3219 7.61074   1
 -10  36   7 8.21274 6.20783  -3
 -10  36   2 8.21274 6.20783   1
  -8  36   5 -1.2219 8.67768  -3
  -8  36   2 -1.2219 8.67768   1
  -4  36   2 413.691 27.2430  -3
   4   0  16 413.691 27.2430  -2
  -4  36   2 413.691 27.2430   1
  -4  36   2 381.629 19.5718  -3
  -4   0  20 381.629 19.5718  -2
  -4  36   2 381.629 19.5718   1
   2  36   0 212.176 13.6645  -3
  -2   2  19 212.176 13.6645  -2
  -2  36   2 212.176 13.6645   1
   2  36   0 275.635 20.6188  -3
   2   2  17 275.635 20.6188  -2
  -2  36   2 275.635 20.6188   1
   0  36   2 144.541 8.76996  -3
   0   4  18 144.541 8.76996  -2
   0  36   2 144.541 8.76996   1
  -2  36   4 23.9674 11.7559  -3
   2   6  17 23.9674 11.7559  -2
   2  36   2 23.9674 11.7559   1
  -2  36   4 19.6689 14.4423  -3
  -2   6  19 19.6689 14.4423  -2
   2  36   2 19.6689 14.4423   1
  -4  36   6 64.0751 14.4849  -3
   4   8  16 64.0751 14.4849  -2
   4  36   2 64.0751 14.4849   1
  -4  36   6 33.7683 19.0211  -3
  -4   8  20 33.7683 19.0211  -2
   4  36   2 33.7683 19.0211   1
  -6  36   7 27.3515 20.9883  -3
   6  10  15 27.3515 20.9883  -2
   6  36   2 27.3515 20.9883   1
  -8  36   9 3.11537 9.11602  -3
   8  36   2 3.11537 9.11602   1
 -10  36  11 -7.0701 5.80308  -3
  10  36   2 -7.0701 5.80308   1
 -12  36  13 20.3999 8.61182  -3
  12  36   2 20.3999 8.61182   1
 -15  37   2 5.12623 10.6281   1
 -13  37  10 -0.7098 13.2379  -3
 -13  37   2 -0.7098 13.2379   1
 -13  37  10 -13.601 18.2416  -3
 -13   7  24 -13.601 18.2416  -2
 -13  37   2 -13.601 18.2416   1
 -11  37   8 25.3459 6.63821  -3
 -11  37   2 25.3459 6.63821   1
  -9  37   6 55.3330 7.09634  -3
  -9  37   2 55.3330 7.09634   1
  -7  37   4 91.3977 17.3684  -3
  -7  37   2 91.3977 17.3684   1
  -5  37   3 70.5276 20.6418  -3
  -5   1  21 70.5276 20.6418  -2
  -5  37   2 70.5276 20.6418   1
  -3  37   1 188.941 13.9840  -3
   3   1  17 188.941 13.9840  -2
  -3  37   2 188.941 13.9840   1
  -3  37   1 177.035 11.7225  -3
  -3   1  20 177.035 11.7225  -2
  -3  37   2 177.035 11.7225   1
   1  37   1 20.5660 7.62319  -3
  -1   3  19 20.5660 7.62319  -2
  -1  37   2 20.5660 7.62319   1
   1  37   1 27.5835 9.53803  -3
   1   3  18 27.5835 9.53803  -2
  -1  37   2 27.5835 9.53803   1
  -1  37   3 56.9346 9.42307  -3
  -1   5  19 56.9346 9.42307  -2
   1  37   2 56.9346 9.42307   1
  -1  37   3 28.3820 8.36791  -3
   1   5  18 28.3820 8.36791  -2
   1  37   2 28.3820 8.36791   1
  -3  37   5 14.7968 11.5659  -3
  -3   7  20 14.7968 11.5659  -2
   3  37   2 14.7968 11.5659   1
  -3  37   5 4.63814 11.9613  -3
   3   7  17 4.63814 11.9613  -2
   3  37   2 4.63814 11.9613   1
  -5  37   7 62.1187 21.5592  -3
   5   9  16 62.1187 21.5592  -2
   5  37   2 62.1187 21.5592   1
  -5  37   7 70.7259 21.7215  -3
  -5   9  21 70.7259 21.7215  -2
   5  37   2 70.7259 21.7215   1
  -7  37   8 200.193 14.0361  -3
   7  37   2 200.193 14.0361   1
  -9  37  10 220.363 11.0753  -3
   9  37   2 220.363 11.0753   1
 -11  37  12 3.78392 9.28327  -3
  11  37   2 3.78392 9.28327   1
 -14  38   2 -10.375 9.15987   1
 -12  38   9 -0.9606 9.14911  -3
 -12  38   2 -0.9606 9.14911   1
 -12  38   9 16.5138 19.1795  -3
  12   6  14 16.5138 19.1795  -2
 -12  38   2 16.5138 19.1795   1
 -10  38   7 63.6319 6.29822  -3
 -10  38   2 63.6319 6.29822   1
  -8  38   5 49.2806 9.44586  -3
  -8  38   2 49.2806 9.44586   1
  -6  38   3 158.985 23.6675  -3
   6   2  16 158.985 23.6675  -2
  -6  38   2 158.985 23.6675   1
  -4  38   2 200.924 13.1703  -3
  -4   0  21 200.924 13.1703  -2
  -4  38   2 200.924 13.1703   1
  -4  38   2 266.281 17.2030  -3
   4   0  17 266.281 17.2030  -2
  -4  38   2 266.281 17.2030   1
   2  38   0 61.4715 9.38894  -3
  -2   2  20 61.4715 9.38894  -2
  -2  38   2 61.4715 9.38894   1
   2  38   0 97.7944 11.6992  -3
   2   2  18 97.7944 11.6992  -2
  -2  38   2 97.7944 11.6992   1
   0  38   2 62.3483 5.94389  -3
   0   4  19 62.3483 5.94389  -2
   0  38   2 62.3483 5.94389   1
  -2  38   4 162.881 12.7405  -3
  -2   6  20 162.881 12.7405  -2
   2  38   2 162.881 12.7405   1
  -2  38   4 216.131 11.9804  -3
   2   6  18 216.131 11.9804  -2
   2  38   2 216.131 11.9804   1
  -4  38   6 49.1015 14.2376  -3
   4   8  17 49.1015 14.2376  -2
   4  38   2 49.1015 14.2376   1
  -4  38   6 2.29515 13.2369  -3
  -4   8  21 2.29515 13.2369  -2
   4  38   2 2.29515 13.2369   1
  -6  38   7 12.3506 21.5994  -3
   6  10  16 12.3506 21.5994  -2
   6  38   2 12.3506 21.5994   1
  -8  38   9 16.0769 9.04633  -3
   8  38   2 16.0769 9.04633   1
 -10  38  11 15.7168 6.25492  -3
  10  38   2 15.7168 6.25492   1
 -11  39   8 125.970 8.20112  -3
 -11  39   2 125.970 8.20112   1
  -9  39   6 98.3808 8.05237  -3
  -9  39   2 98.3808 8.05237   1
  -7  39   4 76.2892 18.0596  -3
  -7  39   2 76.2892 18.0596   1
  -5  39   3 161.916 23.5849  -3
  -5   1  22 161.916 23.5849  -2
  -5  39   2 161.916 23.5849   1
  -3  39   1 247.086 13.3703  -3
  -3   1  21 247.086 13.3703  -2
  -3  39   2 247.086 13.3703   1
  -3  39   1 266.325 16.5600  -3
   3   1  18 266.325 16.5600  -2
  -3  39   2 266.325 16.5600   1
   1  39   1 48.9026 10.2669  -3
   1   3  19 48.9026 10.2669  -2
  -1  39   2 48.9026 10.2669   1
   1  39   1 56.3189 8.32421  -3
  -1   3  20 56.3189 8.32421  -2
  -1  39   2 56.3189 8.32421   1
  -1  39   3 21.5873 10.1397  -3
   1   5  19 21.5873 10.1397  -2
   1  39   2 21.5873 10.1397   1
  -1  39   3 13.8108 8.92733  -3
  -1   5  20 13.8108 8.92733  -2
   1  39   2 13.8108 8.92733   1
  -3  39   5 47.8963 13.1612  -3
   3   7  18 47.8963 13.1612  -2
   3  39   2 47.8963 13.1612   1
  -3  39   5 42.9231 12.6525  -3
  -3   7  21 42.9231 12.6525  -2
   3  39   2 42.9231 12.6525   1
  -7  39   8 323.579 24.7753  -3
   7  39   2 323.579 24.7753   1
  -9  39  10 226.253 10.0874  -3
   9  39   2 226.253 10.0874   1
 -10  40   7 12.2196 6.83724  -3
 -10  40   2 12.2196 6.83724   1
  -8  40   5 19.8941 9.74754  -3
  -8  40   2 19.8941 9.74754   1
  -6  40   3 18.0753 21.8987  -3
   6   2  17 18.0753 21.8987  -2
  -6  40   2 18.0753 21.8987   1
  -4  40   2 10.2353 20.8013  -3
  -4   0  22 10.2353 20.8013  -2
  -4  40   2 10.2353 20.8013   1
  -4  40   2 51.9646 21.0091  -3
   4   0  18 51.9646 21.0091  -2
  -4  40   2 51.9646 21.0091   1
   2  40   0 185.708 13.5841  -3
  -2   2  21 185.708 13.5841  -2
  -2  40   2 185.708 13.5841   1
   2  40   0 205.108 14.5428  -3
   2   2  19 205.108 14.5428  -2
  -2  40   2 205.108 14.5428   1
   0  40   2 311.891 10.6663  -3
   0   4  20 311.891 10.6663  -2
   0  40   2 311.891 10.6663   1
  -2  40   4 1.62402 11.5899  -3
   2   6  19 1.62402 11.5899  -2
   2  40   2 1.62402 11.5899   1
  -2  40   4 -9.5664 10.7905  -3
  -2   6  21 -9.5664 10.7905  -2
   2  40   2 -9.5664 10.7905   1
  -4  40   6 37.8451 14.4682  -3
   4   8  18 37.8451 14.4682  -2
   4  40   2 37.8451 14.4682   1
  -4  40   6 59.7672 18.3427  -3
  -4   8  22 59.7672 18.3427  -2
   4  40   2 59.7672 18.3427   1
  -6  40   7 -6.8898 22.4600  -3
   6  10  17 -6.8898 22.4600  -2
   6  40   2 -6.8898 22.4600   1
  -8  40   9 17.5547 8.65766  -3
   8  40   2 17.5547 8.65766   1
  -9  41   6 259.316 10.6343  -3
  -9  41   2 259.316 10.6343   1
  -7  41   4 32.1451 17.7148  -3
  -7  41   2 32.1451 17.7148   1
  -5  41   3 46.3730 22.3822  -3
   5   1  18 46.3730 22.3822  -2
  -5  41   2 46.3730 22.3822   1
  -3  41   1 173.504 14.9740  -3
  -3   1  22 173.504 14.9740  -2
  -3  41   2 173.504 14.9740   1
  -3  41   1 179.127 21.1977  -3
   3   1  19 179.127 21.1977  -2
  -3  41   2 179.127 21.1977   1
   1  41   1 85.0515 10.2792  -3
  -1   3  21 85.0515 10.2792  -2
  -1  41   2 85.0515 10.2792   1
   1  41   1 82.8926 15.5962  -3
   1   3  20 82.8926 15.5962  -2
  -1  41   2 82.8926 15.5962   1
  -1  41   3 84.9017 11.1007  -3
   1   5  20 84.9017 11.1007  -2
   1  41   2 84.9017 11.1007   1
  -1  41   3 93.8726 13.7032  -3
  -1   5  21 93.8726 13.7032  -2
   1  41   2 93.8726 13.7032   1
  -3  41   5 -6.0231 13.5074  -3
   3   7  19 -6.0231 13.5074  -2
   3  41   2 -6.0231 13.5074   1
  -3  41   5 -10.595 16.6648  -3
  -3   7  22 -10.595 16.6648  -2
   3  41   2 -10.595 16.6648   1
   5   9  18 8.82909 17.6644  -2
   5  41   2 8.82909 17.6644   1
  -7  41   8 255.114 16.1581  -3
   7  41   2 255.114 16.1581   1
  -8  42   5 29.6200 11.1782  -3
  -8  42   2 29.6200 11.1782   1
  -6  42   3 -22.632 22.1051  -3
   6   2  18 -22.632 22.1051  -2
  -6  42   2 -22.632 22.1051   1
  -4  42   2 17.7445 14.4685  -3
  -4   0  23 17.7445 14.4685  -2
  -4  42   2 17.7445 14.4685   1
  -4  42   2 -10.278 14.8492  -3
   4   0  19 -10.278 14.8492  -2
  -4  42   2 -10.278 14.8492   1
   2  42   0 577.649 23.5507  -3
   2   2  20 577.649 23.5507  -2
  -2  42   2 577.649 23.5507   1
   2  42   0 519.294 21.8849  -3
  -2   2  22 519.294 21.8849  -2
  -2  42   2 519.294 21.8849   1
   0  42   2 38.0527 6.78888  -3
   0   4  21 38.0527 6.78888  -2
   0  42   2 38.0527 6.78888   1
  -2  42   4 -8.2295 12.3124  -3
   2   6  20 -8.2295 12.3124  -2
   2  42   2 -8.2295 12.3124   1
  -2  42   4 -6.9940 11.2051  -3
  -2   6  22 -6.9940 11.2051  -2
   2  42   2 -6.9940 11.2051   1
  -4  42   6 14.0206 21.2879  -3
   4   8  19 14.0206 21.2879  -2
   4  42   2 14.0206 21.2879   1
  -4  42   6 -20.642 14.2019  -3
  -4   8  23 -20.642 14.2019  -2
   4  42   2 -20.642 14.2019   1
  -5  43   3 57.3166 23.8289  -3
   5   1  19 57.3166 23.8289  -2
  -5  43   2 57.3166 23.8289   1
  -3  43   1 235.617 17.4380  -3
   3   1  20 235.617 17.4380  -2
  -3  43   2 235.617 17.4380   1
  -3  43   1 218.883 16.1433  -3
  -3   1  23 218.883 16.1433  -2
  -3  43   2 218.883 16.1433   1
   1  43   1 50.4115 11.5747  -3
   1   3  21 50.4115 11.5747  -2
  -1  43   2 50.4115 11.5747   1
   1  43   1 69.3910 10.6984  -3
  -1   3  22 69.3910 10.6984  -2
  -1  43   2 69.3910 10.6984   1
  -1  43   3 15.3457 11.2565  -3
   1   5  21 15.3457 11.2565  -2
   1  43   2 15.3457 11.2565   1
  -1  43   3 20.1403 9.74519  -3
  -1   5  22 20.1403 9.74519  -2
   1  43   2 20.1403 9.74519   1
   3  43   2 34.9346 7.53431   1
 -26   0  21 16.2148 20.2347  -3
 -26  18  12 16.2148 20.2347  -2
 -26   0   3 16.2148 20.2347   1
 -22   0  17 439.923 18.3095  -3
 -22  14  10 439.923 18.3095  -2
 -22   0   3 439.923 18.3095   1
 -20   0  15 153.908 13.4555  -3
 -20  12   9 153.908 13.4555  -2
 -20   0   3 153.908 13.4555   1
 -18   0  13 1406.85 44.1043  -3
 -18  10   8 1406.85 44.1043  -2
 -18   0   3 1406.85 44.1043   1
 -14   0   3 827.500 26.3002   1
 -12   0   8 357.058 11.1696  -3
 -12   0   3 357.058 11.1696   1
 -10   0   6 25.5811 3.40311  -3
 -10   0   3 25.5811 3.40311   1
  -8   0   4 36.6554 7.65307  -3
  -8   0   3 36.6554 7.65307   1
  -6   0   3 992.774 18.5020   1
  -4   2   2 95.0786 12.1472  -2
  -4   0   3 95.0786 12.1472   1
  -2   4   1 2948.00 87.3040  -2
  -2   0   3 2948.00 87.3040   1
   2   0   1 2960.71 128.822  -3
  -2   0   3 2960.71 128.822   1
   0   0   3 723.816 12.6049  -3
   0   6   0 723.816 12.6049  -2
   0   0   3 723.816 12.6049   1
  -2   0   5 3190.90 51.6080  -3
  -2   8   1 3190.90 51.6080  -2
   2   0   3 3190.90 51.6080   1
  -4   0   7 105.875 19.9368  -3
  -4  10   2 105.875 19.9368  -2
   4   0   3 105.875 19.9368   1
  -4  10   2 90.0986 9.31611  -2
   4   0   3 90.0986 9.31611   1
   6   0   3 368.464 8.96045   1
  -8   0  10 84.6943 6.23466  -3
   8   0   3 84.6943 6.23466   1
 -10   0  12 147.176 6.44146  -3
  10   0   3 147.176 6.44146   1
 -12   0  14 206.539 10.7300  -3
  12   0   3 206.539 10.7300   1
 -14   0  16 230.282 13.0429  -3
  14   0   3 230.282 13.0429   1
 -18   0  19 2266.69 72.0116  -3
 -18  22   8 2266.69 72.0116  -2
  18   0   3 2266.69 72.0116   1
 -20   0  21 167.473 11.3679  -3
 -20  24   9 167.473 11.3679  -2
  20   0   3 167.473 11.3679   1
 -22   0  23 -5.8409 9.40677  -3
 -22  26  10 -5.8409 9.40677  -2
  22   0   3 -5.8409 9.40677   1
 -25   1  20 803.802 30.2836  -3
 -25  17  11 803.802 30.2836  -2
 -25   1   3 803.802 30.2836   1
 -25   1  20 819.241 30.6619  -3
 -25  17  12 819.241 30.6619  -2
 -25   1   3 819.241 30.6619   1
 -23   1  18 514.326 21.2526  -3
 -23  15  10 514.326 21.2526  -2
 -23   1   3 514.326 21.2526   1
 -23   1  18 519.902 21.3623  -3
 -23  15  11 519.902 21.3623  -2
 -23   1   3 519.902 21.3623   1
 -21   1  16 361.556 15.5058  -3
 -21  13   9 361.556 15.5058  -2
 -21   1   3 361.556 15.5058   1
 -21   1  16 368.373 20.4067  -3
 -21  13  10 368.373 20.4067  -2
 -21   1   3 368.373 20.4067   1
 -19   1  14 285.103 12.7462  -3
 -19  11   8 285.103 12.7462  -2
 -19   1   3 285.103 12.7462   1
 -19   1  14 298.701 18.8006  -3
 -19  11   9 298.701 18.8006  -2
 -19   1   3 298.701 18.8006   1
 -17   1  12 -6.7595 11.7910  -3
 -17   9   7 -6.7595 11.7910  -2
 -17   1   3 -6.7595 11.7910   1
 -17   1  12 -5.1862 11.6943  -3
 -17   9   8 -5.1862 11.6943  -2
 -17   1   3 -5.1862 11.6943   1
 -15   1   3 26.9591 2.82257   1
 -13   1   9 202.880 5.79976  -3
 -13   1   3 202.880 5.79976   1
 -11   1   7 373.009 8.95069  -3
 -11   1   3 373.009 8.95069   1
  -9   1   5 235.209 6.26711  -3
  -9   1   3 235.209 6.26711   1
  -7   1   3 364.135 13.7683  -3
  -7   1   3 364.135 13.7683   1
  -5   1   2 172.254 21.0347  -2
  -5   1   3 172.254 21.0347   1
  -3   3   2 30.0957 13.8039  -2
  -3   1   3 30.0957 13.8039   1
  -3   3   1 28.6393 9.84624  -2
  -3   1   3 28.6393 9.84624   1
   3   1   0 30.6713 7.41062  -3
  -3   1   3 30.6713 7.41062   1
   1   1   2 355.684 7.00187  -3
  -1   5   1 355.684 7.00187  -2
  -1   1   3 355.684 7.00187   1
   1   1   2 363.062 7.20500  -3
   1   5   0 363.062 7.20500  -2
  -1   1   3 363.062 7.20500   1
  -1   1   4 6.07303 3.00938  -3
   1   7   0 6.07303 3.00938  -2
   1   1   3 6.07303 3.00938   1
  -1   1   4 4.00869 2.80480  -3
  -1   7   1 4.00869 2.80480  -2
   1   1   3 4.00869 2.80480   1
  -3   1   6 20.2324 17.5673  -3
  -3   9   1 20.2324 17.5673  -2
   3   1   3 20.2324 17.5673   1
  -3   1   6 47.5186 9.76161  -3
  -3   9   2 47.5186 9.76161  -2
   3   1   3 47.5186 9.76161   1
  -5  11   3 370.349 20.6914  -2
   5   1   3 370.349 20.6914   1
  -5   1   8 550.252 31.5552  -3
  -5  11   3 550.252 31.5552  -2
   5   1   3 550.252 31.5552   1
  -5  11   2 246.175 15.6824  -2
   5   1   3 246.175 15.6824   1
  -5   1   8 366.872 29.3223  -3
  -5  11   2 366.872 29.3223  -2
   5   1   3 366.872 29.3223   1
  -7   1   9 217.420 8.99494  -3
   7   1   3 217.420 8.99494   1
  -9   1  11 194.410 5.37997  -3
   9   1   3 194.410 5.37997   1
 -11   1  13 618.671 15.1911  -3
  11   1   3 618.671 15.1911   1
 -13   1  15 171.257 7.80175  -3
  13   1   3 171.257 7.80175   1
 -17   1  18 32.0766 11.5585  -3
 -17  21   8 32.0766 11.5585  -2
  17   1   3 32.0766 11.5585   1
 -17   1  18 38.0430 11.5430  -3
 -17  21   7 38.0430 11.5430  -2
  17   1   3 38.0430 11.5430   1
 -19   1  20 26.2722 9.10125  -3
 -19  23   9 26.2722 9.10125  -2
  19   1   3 26.2722 9.10125   1
 -19   1  20 47.4720 14.5171  -3
 -19  23   8 47.4720 14.5171  -2
  19   1   3 47.4720 14.5171   1
 -21   1  22 238.024 13.1621  -3
 -21  25  10 238.024 13.1621  -2
  21   1   3 238.024 13.1621   1
 -21   1  22 211.618 12.1234  -3
 -21  25   9 211.618 12.1234  -2
  21   1   3 211.618 12.1234   1
 -23   1  24 172.831 14.2775  -3
 -23  27  10 172.831 14.2775  -2
  23   1   3 172.831 14.2775   1
 -23   1  24 196.343 14.6447  -3
 -23  27  11 196.343 14.6447  -2
  23   1   3 196.343 14.6447   1
 -26   2  21 -1.8856 18.6814  -3
 -26  18  13 -1.8856 18.6814  -2
 -26   2   3 -1.8856 18.6814   1
 -26   2  21 13.8736 20.1047  -3
 -26  18  11 13.8736 20.1047  -2
 -26   2   3 13.8736 20.1047   1
 -24   2  19 -20.950 15.7680  -3
 -24  16  10 -20.950 15.7680  -2
 -24   2   3 -20.950 15.7680   1
 -24   2  19 2.75385 17.1593  -3
 -24  16  12 2.75385 17.1593  -2
 -24   2   3 2.75385 17.1593   1
 -22   2  17 104.697 14.0750  -3
 -22  14  11 104.697 14.0750  -2
 -22   2   3 104.697 14.0750   1
 -22   2  17 140.112 11.1783  -3
 -22  14   9 140.112 11.1783  -2
 -22   2   3 140.112 11.1783   1
 -20   2  15 893.114 40.7047  -3
 -20  12  10 893.114 40.7047  -2
 -20   2   3 893.114 40.7047   1
 -20   2  15 771.256 21.5625  -3
 -20  12   8 771.256 21.5625  -2
 -20   2   3 771.256 21.5625   1
 -18   2  13 248.507 17.3418  -3
 -18  10   9 248.507 17.3418  -2
 -18   2   3 248.507 17.3418   1
 -18   2  13 216.182 11.5227  -3
 -18  10   7 216.182 11.5227  -2
 -18   2   3 216.182 11.5227   1
 -14   2   3 27.2267 2.60674   1
 -12   2   8 467.034 9.75150  -3
 -12   2   3 467.034 9.75150   1
 -10   2   6 4.99282 2.33337  -3
 -10   2   3 4.99282 2.33337   1
  -8   2   4 4.07723 5.31696  -3
  -8   2   3 4.07723 5.31696   1
  -6   2   3 12.5105 1.46179   1
  -4   2   1 61.5132 6.32753  -2
  -4   2   3 61.5132 6.32753   1
   2   2   1 80.6421 6.49265  -3
  -2   4   2 80.6421 6.49265  -2
  -2   2   3 80.6421 6.49265   1
   2   4   0 54.0314 3.76488  -2
  -2   2   3 54.0314 3.76488   1
   0   2   3 208.440 3.54900  -3
   0   6   1 208.440 3.54900  -2
   0   2   3 208.440 3.54900   1
  -2   2   5 106.714 4.27304  -3
  -2   8   2 106.714 4.27304  -2
   2   2   3 106.714 4.27304   1
  -2   2   5 144.032 7.77753  -3
   2   8   0 144.032 7.77753  -2
   2   2   3 144.032 7.77753   1
  -4  10   1 1873.66 86.8365  -2
   4   2   3 1873.66 86.8365   1
  -4  10   3 1450.81 46.7730  -2
   4   2   3 1450.81 46.7730   1
  -4   2   7 2149.03 68.0188  -3
  -4  10   3 2149.03 68.0188  -2
   4   2   3 2149.03 68.0188   1
   6   2   3 213.822 4.18255   1
  -8   2  10 5.80282 4.01360  -3
   8   2   3 5.80282 4.01360   1
 -10   2  12 170.772 5.98377  -3
  10   2   3 170.772 5.98377   1
 -12   2  14 91.7785 6.05798  -3
  12   2   3 91.7785 6.05798   1
 -14   2  16 91.2199 10.5549  -3
  14   2   3 91.2199 10.5549   1
 -16   2  17 1014.49 52.1586  -3
 -16  20   6 1014.49 52.1586  -2
  16   2   3 1014.49 52.1586   1
 -16   2  17 1064.34 54.1416  -3
 -16  20   8 1064.34 54.1416  -2
  16   2   3 1064.34 54.1416   1
 -18   2  19 178.285 12.8526  -3
 -18  22   9 178.285 12.8526  -2
  18   2   3 178.285 12.8526   1
 -18   2  19 205.508 13.7886  -3
 -18  22   7 205.508 13.7886  -2
  18   2   3 205.508 13.7886   1
 -20   2  21 436.375 17.9048  -3
 -20  24  10 436.375 17.9048  -2
  20   2   3 436.375 17.9048   1
 -20   2  21 440.357 18.2774  -3
 -20  24   8 440.357 18.2774  -2
  20   2   3 440.357 18.2774   1
 -22   2  23 129.477 11.9964  -3
 -22  26  11 129.477 11.9964  -2
  22   2   3 129.477 11.9964   1
 -22   2  23 118.561 11.3010  -3
 -22  26   9 118.561 11.3010  -2
  22   2   3 118.561 11.3010   1
 -25   3  20 31.2971 18.0032  -3
 -25  17  13 31.2971 18.0032  -2
 -25   3   3 31.2971 18.0032   1
 -25   3  20 32.5242 13.4174  -3
 -25  17  10 32.5242 13.4174  -2
 -25   3   3 32.5242 13.4174   1
 -23   3  18 -12.388 13.9784  -3
 -23  15  12 -12.388 13.9784  -2
 -23   3   3 -12.388 13.9784   1
 -23   3  18 15.9748 16.1765  -3
 -23  15   9 15.9748 16.1765  -2
 -23   3   3 15.9748 16.1765   1
 -21   3  16 1246.93 41.0406  -3
 -21  13   8 1246.93 41.0406  -2
 -21   3   3 1246.93 41.0406   1
 -21   3  16 1156.76 51.6854  -3
 -21  13  11 1156.76 51.6854  -2
 -21   3   3 1156.76 51.6854   1
 -19   3  14 3.31286 10.4000  -3
 -19  11  10 3.31286 10.4000  -2
 -19   3   3 3.31286 10.4000   1
 -19   3  14 10.0074 6.08352  -3
 -19  11   7 10.0074 6.08352  -2
 -19   3   3 10.0074 6.08352   1
 -17   3  12 28.0094 8.45348  -3
 -17   9   6 28.0094 8.45348  -2
 -17   3   3 28.0094 8.45348   1
 -17   3  12 -2.7344 12.4734  -3
 -17   9   9 -2.7344 12.4734  -2
 -17   3   3 -2.7344 12.4734   1
 -15   7   5 2.50515 9.84850  -2
 -15   3   3 2.50515 9.84850   1
 -13   3   9 18.3876 5.89325  -3
 -13   3   3 18.3876 5.89325   1
 -11   3   7 125.149 5.00755  -3
 -11   3   3 125.149 5.00755   1
  -9   3   5 616.673 11.6831  -3
  -9   3   3 616.673 11.6831   1
  -7   3   3 638.395 19.8602  -3
  -7   3   3 638.395 19.8602   1
  -5   3   3 220.665 3.86249   1
   3   3   0 3.42291 3.15096  -2
  -3   3   3 3.42291 3.15096   1
   3   3   0 27.8244 9.89468  -3
  -3   3   3 27.8244 9.89468   1
   1   3   2 21.5372 2.48903  -3
  -1   5   2 21.5372 2.48903  -2
  -1   3   3 21.5372 2.48903   1
   1   3   2 23.0392 2.56217  -3
   1   5   1 23.0392 2.56217  -2
  -1   3   3 23.0392 2.56217   1
  -1   3   4 151.882 5.50047  -3
   1   7   1 151.882 5.50047  -2
   1   3   3 151.882 5.50047   1
  -1   3   4 168.159 4.68645  -3
  -1   7   2 168.159 4.68645  -2
   1   3   3 168.159 4.68645   1
  -3   3   6 167.732 7.49111  -3
  -3   9   3 167.732 7.49111  -2
   3   3   3 167.732 7.49111   1
  -3   3   6 239.500 17.0111  -3
   3   9   0 239.500 17.0111  -2
   3   3   3 239.500 17.0111   1
  -3   9   3 124.156 5.85212  -2
   3   3   3 124.156 5.85212   1
  -5  11   4 696.694 18.9873  -2
   5   3   3 696.694 18.9873   1
  -5   3   8 792.781 45.0817  -3
  -5  11   1 792.781 45.0817  -2
   5   3   3 792.781 45.0817   1
  -5  11   1 598.676 30.2889  -2
   5   3   3 598.676 30.2889   1
  -7   3   9 273.642 7.50007  -3
   7   3   3 273.642 7.50007   1
  -9   3  11 184.943 5.09777  -3
   9   3   3 184.943 5.09777   1
 -11   3  13 285.898 8.71095  -3
  11   3   3 285.898 8.71095   1
 -13   3  15 16.1018 6.12453  -3
  13   3   3 16.1018 6.12453   1
 -15  19   5 10.6727 12.1626  -2
  15   3   3 10.6727 12.1626   1
 -17   3  18 11.3720 11.4895  -3
 -17  21   9 11.3720 11.4895  -2
  17   3   3 11.3720 11.4895   1
 -17   3  18 13.0042 11.7392  -3
 -17  21   6 13.0042 11.7392  -2
  17   3   3 13.0042 11.7392   1
 -19   3  20 67.2861 15.2049  -3
 -19  23   7 67.2861 15.2049  -2
  19   3   3 67.2861 15.2049   1
 -21   3  22 278.888 14.1277  -3
 -21  25  11 278.888 14.1277  -2
  21   3   3 278.888 14.1277   1
 -21   3  22 261.144 13.5620  -3
 -21  25   8 261.144 13.5620  -2
  21   3   3 261.144 13.5620   1
 -23   3  24 126.954 13.4982  -3
 -23  27   9 126.954 13.4982  -2
  23   3   3 126.954 13.4982   1
 -23   3  24 137.931 13.3247  -3
 -23  27  12 137.931 13.3247  -2
  23   3   3 137.931 13.3247   1
 -26   4  21 33.3932 19.9102  -3
 -26  18  10 33.3932 19.9102  -2
 -26   4   3 33.3932 19.9102   1
 -26  18  14 -4.5953 14.9364  -2
 -26   4   3 -4.5953 14.9364   1
 -24   4  19 230.888 20.4961  -3
 -24  16   9 230.888 20.4961  -2
 -24   4   3 230.888 20.4961   1
 -22   4  17 2.42578 8.88951  -3
 -22  14   8 2.42578 8.88951  -2
 -22   4   3 2.42578 8.88951   1
 -22   4  17 0.09069 11.8454  -3
 -22  14  12 0.09069 11.8454  -2
 -22   4   3 0.09069 11.8454   1
 -20   4  15 110.717 6.80439  -3
 -20  12   7 110.717 6.80439  -2
 -20   4   3 110.717 6.80439   1
 -20   4  15 111.997 11.7914  -3
 -20  12  11 111.997 11.7914  -2
 -20   4   3 111.997 11.7914   1
 -18   4  13 152.017 8.47618  -3
 -18  10   6 152.017 8.47618  -2
 -18   4   3 152.017 8.47618   1
 -18   4  13 192.552 15.6460  -3
 -18  10  10 192.552 15.6460  -2
 -18   4   3 192.552 15.6460   1
 -14   4   3 121.683 4.96830   1
 -12   4   8 327.199 9.79568  -3
 -12   4   3 327.199 9.79568   1
 -10   4   6 11.2431 2.50656  -3
 -10   4   3 11.2431 2.50656   1
  -8   4   4 17.8753 3.76799  -3
  -8   4   3 17.8753 3.76799   1
  -6   4   3 9.55236 1.47225   1
   4   2   0 181.828 7.61243  -2
  -4   4   3 181.828 7.61243   1
   2   4   1 558.890 21.8160  -3
  -2   4   3 558.890 21.8160  -2
  -2   4   3 558.890 21.8160   1
   2   4   1 434.030 13.8022  -2
  -2   4   3 434.030 13.8022   1
   0   4   3 187.070 3.31942  -3
   0   6   2 187.070 3.31942  -2
   0   4   3 187.070 3.31942   1
  -2   4   5 71.6774 3.88820  -3
  -2   8   3 71.6774 3.88820  -2
   2   4   3 71.6774 3.88820   1
  -2   4   5 113.697 8.25329  -3
   2   8   1 113.697 8.25329  -2
   2   4   3 113.697 8.25329   1
  -4   4   7 42.7963 11.1805  -3
  -4  10   4 42.7963 11.1805  -2
   4   4   3 42.7963 11.1805   1
  -4  10   4 21.5262 3.97899  -2
   4   4   3 21.5262 3.97899   1
   4  10   0 3.28277 8.98982  -2
   4   4   3 3.28277 8.98982   1
   6   4   3 368.508 5.58035   1
  -8   4  10 305.207 5.98904  -3
   8   4   3 305.207 5.98904   1
 -10   4  12 206.051 6.72834  -3
  10   4   3 206.051 6.72834   1
 -12   4  14 240.941 8.47841  -3
  12   4   3 240.941 8.47841   1
 -14   4  16 137.693 16.1661  -3
  14   4   3 137.693 16.1661   1
 -16   4  17 645.045 36.5463  -3
 -16  20   9 645.045 36.5463  -2
  16   4   3 645.045 36.5463   1
 -16  20   9 447.534 25.5686  -2
  16   4   3 447.534 25.5686   1
 -18   4  19 390.405 17.9426  -3
 -18  22   6 390.405 17.9426  -2
  18   4   3 390.405 17.9426   1
 -18   4  19 496.361 20.5588  -3
 -18  22  10 496.361 20.5588  -2
  18   4   3 496.361 20.5588   1
 -20   4  21 13.0030 8.28724  -3
 -20  24   7 13.0030 8.28724  -2
  20   4   3 13.0030 8.28724   1
 -20   4  21 15.4433 7.87072  -3
 -20  24  11 15.4433 7.87072  -2
  20   4   3 15.4433 7.87072   1
 -22   4  23 15.7866 10.2849  -3
 -22  26   8 15.7866 10.2849  -2
  22   4   3 15.7866 10.2849   1
 -22   4  23 5.36620 9.63744  -3
 -22  26  12 5.36620 9.63744  -2
  22   4   3 5.36620 9.63744   1
 -25   5  20 430.146 30.4513  -3
 -25  17   9 430.146 30.4513  -2
 -25   5   3 430.146 30.4513   1
 -25  17  14 290.564 21.3565  -2
 -25   5   3 290.564 21.3565   1
 -25  17   9 248.755 19.8484  -2
 -25   5   3 248.755 19.8484   1
 -23   5  18 -9.5905 15.5296  -3
 -23  15   8 -9.5905 15.5296  -2
 -23   5   3 -9.5905 15.5296   1
 -23   5  18 12.0057 13.9350  -3
 -23  15  13 12.0057 13.9350  -2
 -23   5   3 12.0057 13.9350   1
 -21   5  16 437.912 17.7774  -3
 -21  13   7 437.912 17.7774  -2
 -21   5   3 437.912 17.7774   1
 -21   5  16 306.398 14.3746  -3
 -21  13  12 306.398 14.3746  -2
 -21   5   3 306.398 14.3746   1
 -19   5  14 724.770 20.6555  -3
 -19  11   6 724.770 20.6555  -2
 -19   5   3 724.770 20.6555   1
 -19   5  14 712.294 33.4844  -3
 -19  11  11 712.294 33.4844  -2
 -19   5   3 712.294 33.4844   1
 -17   5  12 -5.3777 12.2929  -3
 -17   9  10 -5.3777 12.2929  -2
 -17   5   3 -5.3777 12.2929   1
 -17   5  12 9.65772 8.80499  -3
 -17   9   5 9.65772 8.80499  -2
 -17   5   3 9.65772 8.80499   1
 -15   5   3 539.615 14.8278   1
 -13   5   9 314.030 8.73509  -3
 -13   5   3 314.030 8.73509   1
 -11   5   7 50.3348 3.88240  -3
 -11   5   3 50.3348 3.88240   1
  -9   5   5 900.974 14.5195  -3
  -9   5   3 900.974 14.5195   1
  -7   5   3 1680.51 43.5014  -3
  -7   5   3 1680.51 43.5014   1
   5   1   0 250.621 14.4974  -2
  -5   5   3 250.621 14.4974   1
   3   5   0 20.2767 19.0903  -3
  -3   3   4 20.2767 19.0903  -2
  -3   5   3 20.2767 19.0903   1
   3   3   1 22.1900 6.60628  -2
  -3   5   3 22.1900 6.60628   1
  -3   3   4 15.6853 8.86858  -2
  -3   5   3 15.6853 8.86858   1
   1   5   2 3002.91 57.7814  -3
   1   5   2 3002.91 57.7814  -2
  -1   5   3 3002.91 57.7814   1
   1   5   2 3249.12 69.0566  -3
  -1   5   3 3249.12 69.0566  -2
  -1   5   3 3249.12 69.0566   1
  -1   5   4 12.9825 3.03121  -3
  -1   7   3 12.9825 3.03121  -2
   1   5   3 12.9825 3.03121   1
  -1   5   4 20.9850 4.31092  -3
   1   7   2 20.9850 4.31092  -2
   1   5   3 20.9850 4.31092   1
  -3   5   6 2257.12 49.2793  -3
  -3   9   4 2257.12 49.2793  -2
   3   5   3 2257.12 49.2793   1
  -3   5   6 2169.84 55.8520  -3
   3   9   1 2169.84 55.8520  -2
   3   5   3 2169.84 55.8520   1
   5  11   0 697.089 26.2728  -2
   5   5   3 697.089 26.2728   1
  -5  11   5 567.798 18.6806  -2
   5   5   3 567.798 18.6806   1
  -7   5   9 372.602 8.02454  -3
   7   5   3 372.602 8.02454   1
  -9   5  11 14.5426 2.57096  -3
   9   5   3 14.5426 2.57096   1
 -11   5  13 67.9651 5.06562  -3
  11   5   3 67.9651 5.06562   1
 -13   5  15 13.8695 5.97390  -3
  13   5   3 13.8695 5.97390   1
 -15  19   9 -6.7390 13.2798  -2
  15   5   3 -6.7390 13.2798   1
 -17   5  18 66.2639 11.3935  -3
 -17  21  10 66.2639 11.3935  -2
  17   5   3 66.2639 11.3935   1
 -17   5  18 80.0219 12.3557  -3
 -17  21   5 80.0219 12.3557  -2
  17   5   3 80.0219 12.3557   1
 -19   5  20 25.2193 14.2893  -3
 -19  23   6 25.2193 14.2893  -2
  19   5   3 25.2193 14.2893   1
 -21   5  22 134.905 10.5881  -3
 -21  25  12 134.905 10.5881  -2
  21   5   3 134.905 10.5881   1
 -21   5  22 111.851 10.5616  -3
 -21  25   7 111.851 10.5616  -2
  21   5   3 111.851 10.5616   1
 -23   5  24 -2.0469 11.2563  -3
 -23  27  13 -2.0469 11.2563  -2
  23   5   3 -2.0469 11.2563   1
 -23   5  24 -19.306 17.4158  -3
 -23  27   8 -19.306 17.4158  -2
  23   5   3 -19.306 17.4158   1
 -26   6  21 29.5175 19.8598  -3
 -26  18  15 29.5175 19.8598  -2
 -26   6   3 29.5175 19.8598   1
 -24   6  19 54.5697 16.8868  -3
 -24  16   8 54.5697 16.8868  -2
 -24   6   3 54.5697 16.8868   1
 -22   6  17 317.190 19.5512  -3
 -22  14  13 317.190 19.5512  -2
 -22   6   3 317.190 19.5512   1
 -22   6  17 337.286 15.7728  -3
 -22  14   7 337.286 15.7728  -2
 -22   6   3 337.286 15.7728   1
 -20   6  15 42.1875 7.65471  -3
 -20  12   6 42.1875 7.65471  -2
 -20   6   3 42.1875 7.65471   1
 -20   6  15 22.5318 9.65183  -3
 -20  12  12 22.5318 9.65183  -2
 -20   6   3 22.5318 9.65183   1
 -18   6  13 8.68188 8.30422  -3
 -18  10   5 8.68188 8.30422  -2
 -18   6   3 8.68188 8.30422   1
 -18   6  13 10.8289 11.1604  -3
 -18  10  11 10.8289 11.1604  -2
 -18   6   3 10.8289 11.1604   1
 -16   8   4 203.154 15.0795  -2
 -16   6   3 203.154 15.0795   1
 -14   6   3 -3.6175 3.04005   1
 -12   6   8 124.553 6.56932  -3
 -12   6   3 124.553 6.56932   1
 -10   6   6 148.956 4.36687  -3
 -10   6   3 148.956 4.36687   1
  -8   6   4 54.0767 4.58081  -3
  -8   6   3 54.0767 4.58081   1
   6   0   0 957.644 52.2903  -2
  -6   6   3 957.644 52.2903   1
  -4   2   5 409.066 21.8229  -2
  -4   6   3 409.066 21.8229   1
   4   2   1 502.351 24.0275  -2
  -4   6   3 502.351 24.0275   1
   2   6   1 206.252 15.1862  -3
  -2   4   4 206.252 15.1862  -2
  -2   6   3 206.252 15.1862   1
   2   6   1 215.075 12.6000  -3
   2   4   2 215.075 12.6000  -2
  -2   6   3 215.075 12.6000   1
   0   6   3 37.5655 1.87746  -3
   0   6   3 37.5655 1.87746  -2
   0   6   3 37.5655 1.87746   1
  -2   6   5 1230.11 28.7044  -3
   2   8   2 1230.11 28.7044  -2
   2   6   3 1230.11 28.7044   1
  -2   6   5 1127.67 23.4307  -3
  -2   8   4 1127.67 23.4307  -2
   2   6   3 1127.67 23.4307   1
  -4  10   5 9.05462 5.70880  -2
   4   6   3 9.05462 5.70880   1
  -4   6   7 14.0675 10.0381  -3
  -4  10   5 14.0675 10.0381  -2
   4   6   3 14.0675 10.0381   1
  -4   6   7 -8.7291 11.1597  -3
   4  10   1 -8.7291 11.1597  -2
   4   6   3 -8.7291 11.1597   1
   6   6   3 602.703 10.2792   1
  -8   6  10 37.1755 3.01390  -3
   8   6   3 37.1755 3.01390   1
 -10   6  12 88.9875 3.78554  -3
  10   6   3 88.9875 3.78554   1
 -12   6  14 117.713 6.64714  -3
  12   6   3 117.713 6.64714   1
 -14   6  16 -18.321 13.7053  -3
  14   6   3 -18.321 13.7053   1
 -16   6  17 53.9385 17.3198  -3
 -16  20  10 53.9385 17.3198  -2
  16   6   3 53.9385 17.3198   1
 -18   6  19 394.515 18.2297  -3
 -18  22  11 394.515 18.2297  -2
  18   6   3 394.515 18.2297   1
 -18   6  19 373.501 17.3480  -3
 -18  22   5 373.501 17.3480  -2
  18   6   3 373.501 17.3480   1
 -20   6  21 52.3014 8.73170  -3
 -20  24  12 52.3014 8.73170  -2
  20   6   3 52.3014 8.73170   1
 -20   6  21 90.6023 10.0314  -3
 -20  24   6 90.6023 10.0314  -2
  20   6   3 90.6023 10.0314   1
 -22   6  23 -12.721 10.3473  -3
 -22  26   7 -12.721 10.3473  -2
  22   6   3 -12.721 10.3473   1
 -22   6  23 4.57492 9.20562  -3
 -22  26  13 4.57492 9.20562  -2
  22   6   3 4.57492 9.20562   1
 -25   7  20 991.750 47.8560  -3
 -25  17   8 991.750 47.8560  -2
 -25   7   3 991.750 47.8560   1
 -25  17  15 718.086 36.7057  -2
 -25   7   3 718.086 36.7057   1
 -23   7  18 57.0354 14.6950  -3
 -23  15  14 57.0354 14.6950  -2
 -23   7   3 57.0354 14.6950   1
 -23   7  18 61.0815 16.4511  -3
 -23  15   7 61.0815 16.4511  -2
 -23   7   3 61.0815 16.4511   1
 -21   7  16 553.379 21.2145  -3
 -21  13  13 553.379 21.2145  -2
 -21   7   3 553.379 21.2145   1
 -21   7  16 592.006 21.7999  -3
 -21  13   6 592.006 21.7999  -2
 -21   7   3 592.006 21.7999   1
 -19   7  14 -3.8747 10.3727  -3
 -19  11  12 -3.8747 10.3727  -2
 -19   7   3 -3.8747 10.3727   1
 -19   7  14 0.04850 7.25543  -3
 -19  11   5 0.04850 7.25543  -2
 -19   7   3 0.04850 7.25543   1
 -17   7  12 45.4628 9.21070  -3
 -17   9   4 45.4628 9.21070  -2
 -17   7   3 45.4628 9.21070   1
 -17   7  12 61.9497 13.2013  -3
 -17   9  11 61.9497 13.2013  -2
 -17   7   3 61.9497 13.2013   1
 -15   7   3 -1.2897 2.12947   1
 -13   7   9 1060.10 19.4044  -3
 -13   7   3 1060.10 19.4044   1
 -11   7   7 233.265 6.40152  -3
 -11   7   3 233.265 6.40152   1
  -9   7   5 1074.11 18.1900  -3
  -9   7   3 1074.11 18.1900   1
  -7   7   3 1453.06 33.2188  -3
  -7   7   3 1453.06 33.2188   1
   5   1   1 246.150 9.15086  -2
  -5   7   3 246.150 9.15086   1
   3   7   0 531.789 23.3645  -3
  -3   3   5 531.789 23.3645  -2
  -3   7   3 531.789 23.3645   1
   3   3   2 373.592 18.4198  -2
  -3   7   3 373.592 18.4198   1
   1   7   2 12.8469 5.81492  -3
  -1   5   4 12.8469 5.81492  -2
  -1   7   3 12.8469 5.81492   1
   1   7   2 9.95781 4.30102  -3
   1   5   3 9.95781 4.30102  -2
  -1   7   3 9.95781 4.30102   1
  -1   7   4 9555.23 198.378  -3
  -1   7   4 9555.23 198.378  -2
   1   7   3 9555.23 198.378   1
  -1   7   4 9277.10 174.157  -3
   1   7   3 9277.10 174.157  -2
   1   7   3 9277.10 174.157   1
  -3   7   6 303.548 13.3839  -3
  -3   9   5 303.548 13.3839  -2
   3   7   3 303.548 13.3839   1
  -3   7   6 368.323 11.8357  -3
   3   9   2 368.323 11.8357  -2
   3   7   3 368.323 11.8357   1
  -5  11   6 739.725 33.3754  -2
   5   7   3 739.725 33.3754   1
   5  11   1 830.157 40.7514  -2
   5   7   3 830.157 40.7514   1
  -7   7   9 759.531 13.5048  -3
   7   7   3 759.531 13.5048   1
  -9   7  11 538.425 9.80376  -3
   9   7   3 538.425 9.80376   1
 -11   7  13 81.8201 4.03783  -3
  11   7   3 81.8201 4.03783   1
 -13   7  15 101.489 6.68253  -3
  13   7   3 101.489 6.68253   1
 -15  19  10 3.71115 13.2127  -2
  15   7   3 3.71115 13.2127   1
 -17   7  18 13.4347 11.8711  -3
 -17  21   4 13.4347 11.8711  -2
  17   7   3 13.4347 11.8711   1
 -17   7  18 0.41356 11.6145  -3
 -17  21  11 0.41356 11.6145  -2
  17   7   3 0.41356 11.6145   1
 -19   7  20 104.968 16.7935  -3
 -19  23   5 104.968 16.7935  -2
  19   7   3 104.968 16.7935   1
 -21   7  22 -0.4229 8.41540  -3
 -21  25   6 -0.4229 8.41540  -2
  21   7   3 -0.4229 8.41540   1
 -21   7  22 6.87813 8.26097  -3
 -21  25  13 6.87813 8.26097  -2
  21   7   3 6.87813 8.26097   1
 -23   7  24 25.5478 12.4905  -3
 -23  27   7 25.5478 12.4905  -2
  23   7   3 25.5478 12.4905   1
 -23   7  24 3.21390 11.4482  -3
 -23  27  14 3.21390 11.4482  -2
  23   7   3 3.21390 11.4482   1
 -26   8  21 14.8323 21.0815  -3
 -26  18  16 14.8323 21.0815  -2
 -26   8   3 14.8323 21.0815   1
 -26   8  21 37.4146 19.3609  -3
 -26  18   8 37.4146 19.3609  -2
 -26   8   3 37.4146 19.3609   1
 -24   8  19 179.812 19.3077  -3
 -24  16   7 179.812 19.3077  -2
 -24   8   3 179.812 19.3077   1
 -22   8  17 647.662 24.2836  -3
 -22  14   6 647.662 24.2836  -2
 -22   8   3 647.662 24.2836   1
 -22   8  17 587.298 30.2366  -3
 -22  14  14 587.298 30.2366  -2
 -22   8   3 587.298 30.2366   1
 -20   8  15 34.2562 5.98971  -3
 -20  12   5 34.2562 5.98971  -2
 -20   8   3 34.2562 5.98971   1
 -20   8  15 21.0886 9.58983  -3
 -20  12  13 21.0886 9.58983  -2
 -20   8   3 21.0886 9.58983   1
 -18   8  13 607.118 22.3921  -3
 -18  10   4 607.118 22.3921  -2
 -18   8   3 607.118 22.3921   1
 -18   8  13 474.602 24.8176  -3
 -18  10  12 474.602 24.8176  -2
 -18   8   3 474.602 24.8176   1
 -14   8   3 68.5702 3.45246   1
 -12   8   8 265.315 7.57798  -3
 -12   8   3 265.315 7.57798   1
 -10   8   6 265.598 4.80478  -3
 -10   8   3 265.598 4.80478   1
  -8   8   4 57.2210 3.53145  -3
  -8   8   3 57.2210 3.53145   1
   6   0   1 1112.09 58.3827  -2
  -6   8   3 1112.09 58.3827   1
  -4   2   6 15.0034 8.07131  -2
  -4   8   3 15.0034 8.07131   1
   4   2   2 17.4507 8.09497  -2
  -4   8   3 17.4507 8.09497   1
  -4   8   1 68.6405 5.98813  -3
  -4   2   6 68.6405 5.98813  -2
  -4   8   3 68.6405 5.98813   1
   2   8   1 82.7023 7.59647  -3
   2   4   3 82.7023 7.59647  -2
  -2   8   3 82.7023 7.59647   1
   2   8   1 88.3006 7.15258  -3
  -2   4   5 88.3006 7.15258  -2
  -2   8   3 88.3006 7.15258   1
   0   8   3 231.885 4.21752  -3
   0   6   4 231.885 4.21752  -2
   0   8   3 231.885 4.21752   1
  -2   8   5 3970.57 75.1456  -3
  -2   8   5 3970.57 75.1456  -2
   2   8   3 3970.57 75.1456   1
  -2   8   5 4064.86 87.9442  -3
   2   8   3 4064.86 87.9442  -2
   2   8   3 4064.86 87.9442   1
  -4  10   6 4.16151 10.8106  -2
   4   8   3 4.16151 10.8106   1
  -4   8   7 -12.215 21.4473  -3
  -4  10   6 -12.215 21.4473  -2
   4   8   3 -12.215 21.4473   1
  -4   8   7 12.3528 13.2614  -3
   4  10   2 12.3528 13.2614  -2
   4   8   3 12.3528 13.2614   1
  -6   8   8 208.380 35.1969  -3
   6   8   3 208.380 35.1969   1
  -8   8  10 97.5449 4.11920  -3
   8   8   3 97.5449 4.11920   1
 -10   8  12 53.0068 2.91088  -3
  10   8   3 53.0068 2.91088   1
 -12   8  14 249.718 7.20700  -3
  12   8   3 249.718 7.20700   1
 -14   8  16 26.8796 14.0669  -3
  14   8   3 26.8796 14.0669   1
 -14   8  16 2.40534 17.0258  -3
 -14  20  10 2.40534 17.0258  -2
  14   8   3 2.40534 17.0258   1
 -16   8  17 30.9005 16.3550  -3
 -16  20  11 30.9005 16.3550  -2
  16   8   3 30.9005 16.3550   1
 -16  20  11 26.9517 14.5101  -2
  16   8   3 26.9517 14.5101   1
 -18   8  19 883.701 31.4488  -3
 -18  22  12 883.701 31.4488  -2
  18   8   3 883.701 31.4488   1
 -18   8  19 1058.91 36.7948  -3
 -18  22   4 1058.91 36.7948  -2
  18   8   3 1058.91 36.7948   1
 -20   8  21 113.131 10.0177  -3
 -20  24  13 113.131 10.0177  -2
  20   8   3 113.131 10.0177   1
 -20   8  21 92.5419 9.95718  -3
 -20  24   5 92.5419 9.95718  -2
  20   8   3 92.5419 9.95718   1
 -22   8  23 39.0200 10.2774  -3
 -22  26   6 39.0200 10.2774  -2
  22   8   3 39.0200 10.2774   1
 -22   8  23 21.1724 9.44425  -3
 -22  26  14 21.1724 9.44425  -2
  22   8   3 21.1724 9.44425   1
 -27   9  21 336.985 24.4638  -3
 -27   9   3 336.985 24.4638   1
 -25   9  20 37.2067 13.9371  -3
 -25  17   7 37.2067 13.9371  -2
 -25   9   3 37.2067 13.9371   1
 -25   9  20 -1.3388 19.0764  -3
 -25  17  16 -1.3388 19.0764  -2
 -25   9   3 -1.3388 19.0764   1
 -23   9  18 236.545 14.4567  -3
 -23  15   6 236.545 14.4567  -2
 -23   9   3 236.545 14.4567   1
 -23   9  18 228.173 19.2351  -3
 -23  15  15 228.173 19.2351  -2
 -23   9   3 228.173 19.2351   1
 -21   9  16 502.084 19.6837  -3
 -21  13  14 502.084 19.6837  -2
 -21   9   3 502.084 19.6837   1
 -21   9  16 541.246 20.6577  -3
 -21  13   5 541.246 20.6577  -2
 -21   9   3 541.246 20.6577   1
 -19   9  14 1087.63 29.5626  -3
 -19  11   4 1087.63 29.5626  -2
 -19   9   3 1087.63 29.5626   1
 -19   9  14 1045.64 46.8499  -3
 -19  11  13 1045.64 46.8499  -2
 -19   9   3 1045.64 46.8499   1
 -17   9  12 -0.5673 12.3327  -3
 -17   9  12 -0.5673 12.3327  -2
 -17   9   3 -0.5673 12.3327   1
 -17   9  12 8.09391 7.28241  -3
 -17   9   3 8.09391 7.28241  -2
 -17   9   3 8.09391 7.28241   1
 -15   9   3 751.316 19.6578   1
 -13   9   9 642.485 15.4669  -3
 -13   9   3 642.485 15.4669   1
 -11   9   7 269.139 6.54451  -3
 -11   9   3 269.139 6.54451   1
  -9   9   5 774.156 12.5009  -3
  -9   9   3 774.156 12.5009   1
  -7   9   3 453.403 12.4394  -3
  -7   9   3 453.403 12.4394   1
   5   1   2 -0.4467 8.78816  -2
  -5   9   3 -0.4467 8.78816   1
  -5   1   7 3.47301 11.1110  -2
  -5   9   3 3.47301 11.1110   1
   3   3   3 135.721 10.6723  -2
  -3   9   3 135.721 10.6723   1
   3   9   0 138.271 11.7390  -3
  -3   3   6 138.271 11.7390  -2
  -3   9   3 138.271 11.7390   1
   1   9   2 692.859 14.2984  -3
  -1   5   5 692.859 14.2984  -2
  -1   9   3 692.859 14.2984   1
   1   9   2 680.269 15.5332  -3
   1   5   4 680.269 15.5332  -2
  -1   9   3 680.269 15.5332   1
  -1   9   4 181.995 5.86809  -3
   1   7   4 181.995 5.86809  -2
   1   9   3 181.995 5.86809   1
  -1   9   4 182.027 6.62579  -3
  -1   7   5 182.027 6.62579  -2
   1   9   3 182.027 6.62579   1
  -3   9   6 5623.31 141.050  -3
   3   9   3 5623.31 141.050  -2
   3   9   3 5623.31 141.050   1
  -3   9   6 5294.53 110.547  -3
  -3   9   6 5294.53 110.547  -2
   3   9   3 5294.53 110.547   1
   5  11   2 170.221 14.4043  -2
   5   9   3 170.221 14.4043   1
  -5  11   7 105.100 12.1679  -2
   5   9   3 105.100 12.1679   1
  -5   9   8 149.282 27.7522  -3
  -5  11   7 149.282 27.7522  -2
   5   9   3 149.282 27.7522   1
  -7   9   9 358.311 7.85846  -3
   7   9   3 358.311 7.85846   1
  -9   9  11 434.901 9.72352  -3
   9   9   3 434.901 9.72352   1
 -11   9  13 747.054 15.5030  -3
  11   9   3 747.054 15.5030   1
 -13   9  15 92.6496 8.30130  -3
  13   9   3 92.6496 8.30130   1
 -17   9  18 40.0406 11.8364  -3
 -17  21  12 40.0406 11.8364  -2
  17   9   3 40.0406 11.8364   1
 -17   9  18 58.1216 12.5120  -3
 -17  21   3 58.1216 12.5120  -2
  17   9   3 58.1216 12.5120   1
 -19   9  20 0.64543 9.58614  -3
 -19  23   4 0.64543 9.58614  -2
  19   9   3 0.64543 9.58614   1
 -19   9  20 11.2055 12.5680  -3
 -19  23  13 11.2055 12.5680  -2
  19   9   3 11.2055 12.5680   1
 -21   9  22 125.121 10.5847  -3
 -21  25  14 125.121 10.5847  -2
  21   9   3 125.121 10.5847   1
 -21   9  22 142.573 11.9117  -3
 -21  25   5 142.573 11.9117  -2
  21   9   3 142.573 11.9117   1
 -23   9  24 178.116 13.4439  -3
 -23  27  15 178.116 13.4439  -2
  23   9   3 178.116 13.4439   1
 -23   9  24 186.008 14.5393  -3
 -23  27   6 186.008 14.5393  -2
  23   9   3 186.008 14.5393   1
 -26  18  17 -25.186 15.3622  -2
 -26  10   3 -25.186 15.3622   1
 -26  10  21 -9.4565 19.1765  -3
 -26  18   7 -9.4565 19.1765  -2
 -26  10   3 -9.4565 19.1765   1
 -24  10  19 93.3531 17.6510  -3
 -24  16   6 93.3531 17.6510  -2
 -24  10   3 93.3531 17.6510   1
 -22  10  17 84.9266 13.4044  -3
 -22  14  15 84.9266 13.4044  -2
 -22  10   3 84.9266 13.4044   1
 -22  10  17 137.180 17.2176  -3
 -22  14   5 137.180 17.2176  -2
 -22  10   3 137.180 17.2176   1
 -20  10  15 2040.83 52.8024  -3
 -20  12   4 2040.83 52.8024  -2
 -20  10   3 2040.83 52.8024   1
 -20  10  15 1747.21 74.8375  -3
 -20  12  14 1747.21 74.8375  -2
 -20  10   3 1747.21 74.8375   1
 -18  10  13 21.5741 7.24904  -3
 -18  10   3 21.5741 7.24904  -2
 -18  10   3 21.5741 7.24904   1
 -18  10  13 19.8310 12.1288  -3
 -18  10  13 19.8310 12.1288  -2
 -18  10   3 19.8310 12.1288   1
 -14  10   3 19.3856 2.76141   1
 -12  10   8 97.7316 6.14207  -3
 -12  10   3 97.7316 6.14207   1
 -10  10   6 663.777 9.38335  -3
 -10  10   3 663.777 9.38335   1
  -8  10   4 198.695 5.56970  -3
  -8  10   3 198.695 5.56970   1
  -6  10   2 376.119 26.1693  -3
  -6  10   3 376.119 26.1693   1
   4   2   3 1483.84 48.5781  -2
  -4  10   3 1483.84 48.5781   1
  -4  10   1 2396.97 104.224  -3
  -4   2   7 2396.97 104.224  -2
  -4  10   3 2396.97 104.224   1
  -4   2   7 1587.98 70.3978  -2
  -4  10   3 1587.98 70.3978   1
   2  10   1 371.258 8.62988  -3
  -2   4   6 371.258 8.62988  -2
  -2  10   3 371.258 8.62988   1
   2  10   1 364.019 13.2906  -3
   2   4   4 364.019 13.2906  -2
  -2  10   3 364.019 13.2906   1
   0  10   3 769.904 11.0187  -3
   0   6   5 769.904 11.0187  -2
   0  10   3 769.904 11.0187   1
  -2  10   5 403.775 10.9987  -3
  -2   8   6 403.775 10.9987  -2
   2  10   3 403.775 10.9987   1
  -2  10   5 432.034 10.5991  -3
   2   8   4 432.034 10.5991  -2
   2  10   3 432.034 10.5991   1
  -4  10   7 1503.26 55.7390  -3
  -4  10   7 1503.26 55.7390  -2
   4  10   3 1503.26 55.7390   1
  -4  10   7 1439.14 49.8287  -3
   4  10   3 1439.14 49.8287  -2
   4  10   3 1439.14 49.8287   1
  -6  10   8 557.452 32.0023  -3
   6  10   3 557.452 32.0023   1
  -8  10  10 3.47990 3.52722  -3
   8  10   3 3.47990 3.52722   1
 -10  10  12 123.359 4.09596  -3
  10  10   3 123.359 4.09596   1
 -12  10  14 80.5353 4.35471  -3
  12  10   3 80.5353 4.35471   1
 -14  10  16 214.247 13.0317  -3
  14  10   3 214.247 13.0317   1
 -16  20   2 1729.57 75.1341  -2
  16  10   3 1729.57 75.1341   1
 -16  10  17 2043.55 97.8969  -3
 -16  20  12 2043.55 97.8969  -2
  16  10   3 2043.55 97.8969   1
 -18  10  19 61.0235 11.9333  -3
 -18  22   3 61.0235 11.9333  -2
  18  10   3 61.0235 11.9333   1
 -18  10  19 60.5484 11.4095  -3
 -18  22  13 60.5484 11.4095  -2
  18  10   3 60.5484 11.4095   1
 -20  10  21 676.617 25.3250  -3
 -20  24   4 676.617 25.3250  -2
  20  10   3 676.617 25.3250   1
 -20  10  21 609.153 22.9014  -3
 -20  24  14 609.153 22.9014  -2
  20  10   3 609.153 22.9014   1
 -22  10  23 68.0745 10.8227  -3
 -22  26  15 68.0745 10.8227  -2
  22  10   3 68.0745 10.8227   1
 -22  10  23 72.2499 12.0272  -3
 -22  26   5 72.2499 12.0272  -2
  22  10   3 72.2499 12.0272   1
 -25  11  20 1105.57 39.3708  -3
 -25  17   6 1105.57 39.3708  -2
 -25  11   3 1105.57 39.3708   1
 -25  11  20 963.853 47.3981  -3
 -25  17  17 963.853 47.3981  -2
 -25  11   3 963.853 47.3981   1
 -23  11  18 100.638 12.2426  -3
 -23  15   5 100.638 12.2426  -2
 -23  11   3 100.638 12.2426   1
 -23  11  18 67.1236 15.7622  -3
 -23  15  16 67.1236 15.7622  -2
 -23  11   3 67.1236 15.7622   1
 -21  11  16 187.115 9.31824  -3
 -21  13   4 187.115 9.31824  -2
 -21  11   3 187.115 9.31824   1
 -21  11  16 138.948 10.4660  -3
 -21  13  15 138.948 10.4660  -2
 -21  11   3 138.948 10.4660   1
 -19  11  14 20.0739 6.81925  -3
 -19  11   3 20.0739 6.81925  -2
 -19  11   3 20.0739 6.81925   1
 -19  11  14 8.83435 10.9721  -3
 -19  11  14 8.83435 10.9721  -2
 -19  11   3 8.83435 10.9721   1
 -17  11  12 7.02016 7.34586  -3
 -17   9   2 7.02016 7.34586  -2
 -17  11   3 7.02016 7.34586   1
 -17  11  12 -0.5826 12.8019  -3
 -17   9  13 -0.5826 12.8019  -2
 -17  11   3 -0.5826 12.8019   1
 -15  11   3 46.4407 7.48019   1
 -13  11   9 952.057 25.4089  -3
 -13  11   3 952.057 25.4089   1
 -11  11   7 131.185 4.99106  -3
 -11  11   3 131.185 4.99106   1
  -9  11   5 200.421 5.20263  -3
  -9  11   3 200.421 5.20263   1
  -7  11   3 115.354 4.89618  -3
  -7  11   3 115.354 4.89618   1
   5   1   3 377.935 34.6900  -2
  -5  11   3 377.935 34.6900   1
  -5   1   8 420.146 26.8036  -2
  -5  11   3 420.146 26.8036   1
  -5  11   2 443.474 32.2878  -3
  -5   1   8 443.474 32.2878  -2
  -5  11   3 443.474 32.2878   1
   3  11   0 1672.01 33.0558  -3
  -3   3   7 1672.01 33.0558  -2
  -3  11   3 1672.01 33.0558   1
   1  11   2 137.432 6.22578  -3
   1   5   5 137.432 6.22578  -2
  -1  11   3 137.432 6.22578   1
   1  11   2 165.216 6.21498  -3
  -1   5   6 165.216 6.21498  -2
  -1  11   3 165.216 6.21498   1
  -1  11   4 625.118 15.2655  -3
   1   7   5 625.118 15.2655  -2
   1  11   3 625.118 15.2655   1
  -1  11   4 620.248 14.5925  -3
  -1   7   6 620.248 14.5925  -2
   1  11   3 620.248 14.5925   1
  -3  11   6 164.976 9.51623  -3
  -3   9   7 164.976 9.51623  -2
   3  11   3 164.976 9.51623   1
  -3  11   6 134.776 7.92395  -3
   3   9   4 134.776 7.92395  -2
   3  11   3 134.776 7.92395   1
   5  11   3 121.736 14.1914  -2
   5  11   3 121.736 14.1914   1
  -5  11   8 149.911 43.3057  -3
  -5  11   8 149.911 43.3057  -2
   5  11   3 149.911 43.3057   1
  -7  11   9 484.813 9.74742  -3
   7  11   3 484.813 9.74742   1
  -9  11  11 1279.72 25.4716  -3
   9  11   3 1279.72 25.4716   1
 -11  11  13 254.887 6.80434  -3
  11  11   3 254.887 6.80434   1
 -13  11  15 130.915 6.84133  -3
  13  11   3 130.915 6.84133   1
 -15  19  12 122.176 16.7850  -2
  15  11   3 122.176 16.7850   1
 -17  11  18 -2.5290 11.2241  -3
 -17  21  13 -2.5290 11.2241  -2
  17  11   3 -2.5290 11.2241   1
 -17  11  18 -5.4826 12.0998  -3
 -17  21   2 -5.4826 12.0998  -2
  17  11   3 -5.4826 12.0998   1
 -19  11  20 472.439 28.6896  -3
 -19  23  14 472.439 28.6896  -2
  19  11   3 472.439 28.6896   1
 -19  11  20 544.653 22.3310  -3
 -19  23   3 544.653 22.3310  -2
  19  11   3 544.653 22.3310   1
 -21  11  22 28.9526 8.30269  -3
 -21  25  15 28.9526 8.30269  -2
  21  11   3 28.9526 8.30269   1
 -21  11  22 23.4571 9.22089  -3
 -21  25   4 23.4571 9.22089  -2
  21  11   3 23.4571 9.22089   1
  23  11   3 52.5523 5.70560   1
 -26  12  21 16.5703 21.7372  -3
 -26  18  18 16.5703 21.7372  -2
 -26  12   3 16.5703 21.7372   1
 -24  12  19 131.810 14.4788  -3
 -24  16   5 131.810 14.4788  -2
 -24  12   3 131.810 14.4788   1
 -22  12  17 652.919 32.7242  -3
 -22  14  16 652.919 32.7242  -2
 -22  12   3 652.919 32.7242   1
 -22  12  17 834.609 44.9466  -3
 -22  14   4 834.609 44.9466  -2
 -22  12   3 834.609 44.9466   1
 -20  12  15 -8.4509 9.94610  -3
 -20  12  15 -8.4509 9.94610  -2
 -20  12   3 -8.4509 9.94610   1
 -20  12  15 0.52690 5.62949  -3
 -20  12   3 0.52690 5.62949  -2
 -20  12   3 0.52690 5.62949   1
 -18  12  13 758.768 25.5081  -3
 -18  10  14 758.768 25.5081  -2
 -18  12   3 758.768 25.5081   1
 -18  12  13 741.441 21.5230  -3
 -18  10   2 741.441 21.5230  -2
 -18  12   3 741.441 21.5230   1
 -16   8   1 19.6871 11.5257  -2
 -16  12   3 19.6871 11.5257   1
 -14  12  10 375.785 20.5019  -3
 -14  12   3 375.785 20.5019   1
 -12  12   8 335.036 10.5943  -3
 -12  12   3 335.036 10.5943   1
 -10  12   6 474.928 7.54679  -3
 -10  12   3 474.928 7.54679   1
  -8  12   4 72.1438 3.92801  -3
  -8  12   3 72.1438 3.92801   1
  -6  12   3 435.004 6.70138   1
   4   2   4 65.1503 25.2671  -2
  -4  12   3 65.1503 25.2671   1
  -4  12   1 211.118 24.4885  -3
  -4   2   8 211.118 24.4885  -2
  -4  12   3 211.118 24.4885   1
   2  12   1 644.534 12.5256  -3
  -2   4   7 644.534 12.5256  -2
  -2  12   3 644.534 12.5256   1
   2  12   1 671.653 14.4768  -3
   2   4   5 671.653 14.4768  -2
  -2  12   3 671.653 14.4768   1
   0  12   3 10.7150 2.39875  -3
   0   6   6 10.7150 2.39875  -2
   0  12   3 10.7150 2.39875   1
  -2  12   5 348.136 11.0853  -3
   2   8   5 348.136 11.0853  -2
   2  12   3 348.136 11.0853   1
  -2  12   5 300.571 9.51732  -3
  -2   8   7 300.571 9.51732  -2
   2  12   3 300.571 9.51732   1
  -4  12   7 14.8066 11.9116  -3
   4  10   4 14.8066 11.9116  -2
   4  12   3 14.8066 11.9116   1
  -4  12   7 -10.942 33.3128  -3
  -4  10   8 -10.942 33.3128  -2
   4  12   3 -10.942 33.3128   1
  -6  12   9 2037.29 87.4577  -2
   6  12   3 2037.29 87.4577   1
  -8  12  10 13.7296 3.92891  -3
   8  12   3 13.7296 3.92891   1
 -10  12  12 204.595 5.52501  -3
  10  12   3 204.595 5.52501   1
 -12  12  14 85.5906 4.78928  -3
  12  12   3 85.5906 4.78928   1
 -14  12  16 181.352 12.1503  -3
  14  12   3 181.352 12.1503   1
 -14  12  16 242.722 24.0838  -3
  14  18   0 242.722 24.0838  -2
  14  12   3 242.722 24.0838   1
 -16  20  13 58.3208 15.5414  -2
  16  12   3 58.3208 15.5414   1
 -16  12  17 68.1424 18.1580  -3
 -16  20   1 68.1424 18.1580  -2
  16  12   3 68.1424 18.1580   1
 -18  12  19 2946.11 124.244  -3
 -18  22  14 2946.11 124.244  -2
  18  12   3 2946.11 124.244   1
 -18  12  19 3172.32 149.366  -3
 -18  22   2 3172.32 149.366  -2
  18  12   3 3172.32 149.366   1
 -20  12  21 4.82083 8.00660  -3
 -20  24  15 4.82083 8.00660  -2
  20  12   3 4.82083 8.00660   1
 -20  12  21 -1.4247 9.35637  -3
 -20  24   3 -1.4247 9.35637  -2
  20  12   3 -1.4247 9.35637   1
 -22  12  23 -17.413 10.2403  -3
 -22  26   4 -17.413 10.2403  -2
  22  12   3 -17.413 10.2403   1
 -22  12  23 -8.8364 9.88064  -3
 -22  26  16 -8.8364 9.88064  -2
  22  12   3 -8.8364 9.88064   1
 -25  13  20 106.117 20.5505  -3
 -25  17  18 106.117 20.5505  -2
 -25  13   3 106.117 20.5505   1
 -25  13  20 123.791 19.8071  -3
 -25  17   5 123.791 19.8071  -2
 -25  13   3 123.791 19.8071   1
 -23  13  18 135.158 16.4386  -3
 -23  15   4 135.158 16.4386  -2
 -23  13   3 135.158 16.4386   1
 -23  13  18 190.246 18.9218  -3
 -23  15  17 190.246 18.9218  -2
 -23  13   3 190.246 18.9218   1
 -21  13  16 16.8980 8.36307  -3
 -21  13  16 16.8980 8.36307  -2
 -21  13   3 16.8980 8.36307   1
 -21  13  16 21.2933 6.51265  -3
 -21  13   3 21.2933 6.51265  -2
 -21  13   3 21.2933 6.51265   1
 -19  13  14 23.1862 8.60323  -3
 -19  11   2 23.1862 8.60323  -2
 -19  13   3 23.1862 8.60323   1
 -19  13  14 30.9518 7.41409  -3
 -19  11  15 30.9518 7.41409  -2
 -19  13   3 30.9518 7.41409   1
 -17  13  12 1.51593 7.96439  -3
 -17   9  14 1.51593 7.96439  -2
 -17  13   3 1.51593 7.96439   1
 -17  13  12 27.7967 9.87174  -3
 -17   9   1 27.7967 9.87174  -2
 -17  13   3 27.7967 9.87174   1
 -15   7  13 678.407 32.3539  -2
 -15  13   3 678.407 32.3539   1
  15   7   0 553.092 29.2905  -2
 -15  13   3 553.092 29.2905   1
 -13  13   9 356.549 11.2578  -3
 -13  13   3 356.549 11.2578   1
 -11  13   7 84.3597 4.13121  -3
 -11  13   3 84.3597 4.13121   1
  -9  13   5 183.141 5.12864  -3
  -9  13   3 183.141 5.12864   1
  -7  13   3 247.831 7.63657  -3
  -7  13   3 247.831 7.63657   1
   5   1   4 807.671 35.1091  -2
  -5  13   3 807.671 35.1091   1
  -5   1   9 885.854 32.8377  -2
  -5  13   3 885.854 32.8377   1
  -5  13   2 1141.38 58.4935  -3
  -5   1   9 1141.38 58.4935  -2
  -5  13   3 1141.38 58.4935   1
   3  13   0 6.51057 4.58613  -3
  -3   3   8 6.51057 4.58613  -2
  -3  13   3 6.51057 4.58613   1
   3  13   0 20.7278 8.98533  -3
   3   3   5 20.7278 8.98533  -2
  -3  13   3 20.7278 8.98533   1
   1  13   2 105.489 5.63236  -3
  -1   5   7 105.489 5.63236  -2
  -1  13   3 105.489 5.63236   1
   1  13   2 106.197 5.78729  -3
   1   5   6 106.197 5.78729  -2
  -1  13   3 106.197 5.78729   1
  -1  13   4 31.6212 5.17181  -3
   1   7   6 31.6212 5.17181  -2
   1  13   3 31.6212 5.17181   1
  -1  13   4 45.9099 4.69905  -3
  -1   7   7 45.9099 4.69905  -2
   1  13   3 45.9099 4.69905   1
  -3  13   6 256.316 10.3732  -3
   3   9   5 256.316 10.3732  -2
   3  13   3 256.316 10.3732   1
  -3  13   6 155.618 9.84307  -3
  -3   9   8 155.618 9.84307  -2
   3  13   3 155.618 9.84307   1
  -5  13   8 348.725 42.2154  -3
   5  11   4 348.725 42.2154  -2
   5  13   3 348.725 42.2154   1
  -5  13   8 249.727 45.0557  -3
  -5  11   9 249.727 45.0557  -2
   5  13   3 249.727 45.0557   1
  -7  13   9 441.520 9.21453  -3
   7  13   3 441.520 9.21453   1
  -9  13  11 574.401 12.5548  -3
   9  13   3 574.401 12.5548   1
 -11  13  13 287.931 7.59628  -3
  11  13   3 287.931 7.59628   1
 -13  13  15 155.425 6.32258  -3
  13  13   3 155.425 6.32258   1
 -15  19  13 29.0592 15.5260  -2
  15  13   3 29.0592 15.5260   1
 -17  13  18 29.3133 11.8197  -3
 -17  21  14 29.3133 11.8197  -2
  17  13   3 29.3133 11.8197   1
 -17  13  18 41.7546 12.9583  -3
 -17  21   1 41.7546 12.9583  -2
  17  13   3 41.7546 12.9583   1
 -19  13  20 6.42584 13.9390  -3
 -19  23   2 6.42584 13.9390  -2
  19  13   3 6.42584 13.9390   1
 -19  13  20 -10.252 9.70191  -3
 -19  23  15 -10.252 9.70191  -2
  19  13   3 -10.252 9.70191   1
 -21  13  22 158.097 11.0573  -3
 -21  25  16 158.097 11.0573  -2
  21  13   3 158.097 11.0573   1
 -21  13  22 204.982 13.2900  -3
 -21  25   3 204.982 13.2900  -2
  21  13   3 204.982 13.2900   1
 -22  14  17 18.7110 12.3202  -3
 -22  14  17 18.7110 12.3202  -2
 -22  14   3 18.7110 12.3202   1
 -22  14  17 34.1978 16.2543  -3
 -22  14   3 34.1978 16.2543  -2
 -22  14   3 34.1978 16.2543   1
 -20  14  15 941.228 26.1971  -3
 -20  12   2 941.228 26.1971  -2
 -20  14   3 941.228 26.1971   1
 -20  14  15 1076.91 34.7535  -3
 -20  12  16 1076.91 34.7535  -2
 -20  14   3 1076.91 34.7535   1
 -18  14  13 32.3626 8.08867  -3
 -18  10  15 32.3626 8.08867  -2
 -18  14   3 32.3626 8.08867   1
 -18  14  13 44.1090 9.54132  -3
 -18  10   1 44.1090 9.54132  -2
 -18  14   3 44.1090 9.54132   1
  16   8   0 90.7583 12.9293  -2
 -16  14   3 90.7583 12.9293   1
 -16  14  11 158.916 14.2527  -3
 -16   8  14 158.916 14.2527  -2
 -16  14   3 158.916 14.2527   1
 -14  14  10 109.898 8.45854  -3
 -14  14   3 109.898 8.45854   1
 -12  14   8 254.719 7.79821  -3
 -12  14   3 254.719 7.79821   1
 -10  14   6 199.243 4.45355  -3
 -10  14   3 199.243 4.45355   1
  -8  14   4 48.3158 3.66865  -3
  -8  14   3 48.3158 3.66865   1
   6   0   4 819.000 53.6301  -2
  -6  14   3 819.000 53.6301   1
  -4  14   1 841.267 53.6818  -3
   4   2   5 841.267 53.6818  -2
  -4  14   3 841.267 53.6818   1
  -4  14   1 757.044 43.5938  -3
  -4   2   9 757.044 43.5938  -2
  -4  14   3 757.044 43.5938   1
   2  14   1 123.453 4.98275  -3
  -2   4   8 123.453 4.98275  -2
  -2  14   3 123.453 4.98275   1
   2  14   1 123.751 5.47650  -3
   2   4   6 123.751 5.47650  -2
  -2  14   3 123.751 5.47650   1
   0  14   3 42.6914 2.49679  -3
   0   6   7 42.6914 2.49679  -2
   0  14   3 42.6914 2.49679   1
  -2  14   5 58.5847 8.00963  -3
  -2   8   8 58.5847 8.00963  -2
   2  14   3 58.5847 8.00963   1
  -2  14   5 34.8865 6.47088  -3
   2   8   6 34.8865 6.47088  -2
   2  14   3 34.8865 6.47088   1
  -4  14   7 2971.06 95.7588  -3
   4  10   5 2971.06 95.7588  -2
   4  14   3 2971.06 95.7588   1
  -4  14   7 2933.98 135.360  -3
  -4  10   9 2933.98 135.360  -2
   4  14   3 2933.98 135.360   1
  -4  10   9 2130.21 102.305  -2
   4  14   3 2130.21 102.305   1
   6  14   3 20.0550 2.17165   1
  -8  14  10 55.8686 5.17660  -3
   8  14   3 55.8686 5.17660   1
 -10  14  12 260.263 7.24167  -3
  10  14   3 260.263 7.24167   1
 -12  14  14 64.7236 5.60787  -3
  12  14   3 64.7236 5.60787   1
 -14  14  16 134.077 16.4792  -3
  14  14   3 134.077 16.4792   1
 -16  20  14 1442.42 63.6817  -2
  16  14   3 1442.42 63.6817   1
 -16  14  17 1631.24 72.3630  -3
  16  20   0 1631.24 72.3630  -2
  16  14   3 1631.24 72.3630   1
 -18  14  19 52.3204 18.0099  -3
 -18  22   1 52.3204 18.0099  -2
  18  14   3 52.3204 18.0099   1
 -18  14  19 32.3153 17.4806  -3
 -18  22  15 32.3153 17.4806  -2
  18  14   3 32.3153 17.4806   1
 -20  14  21 97.6787 10.2100  -3
 -20  24   2 97.6787 10.2100  -2
  20  14   3 97.6787 10.2100   1
 -20  14  21 106.350 10.3386  -3
 -20  24  16 106.350 10.3386  -2
  20  14   3 106.350 10.3386   1
 -22  14  23 80.4734 11.4109  -3
 -22  26  17 80.4734 11.4109  -2
  22  14   3 80.4734 11.4109   1
 -22  14  23 65.2165 12.0959  -3
 -22  26   3 65.2165 12.0959  -2
  22  14   3 65.2165 12.0959   1
 -25  15  20 1.40513 19.9089  -3
 -25  17  19 1.40513 19.9089  -2
 -25  15   3 1.40513 19.9089   1
 -23  15  18 -2.0224 15.7753  -3
 -23  15  18 -2.0224 15.7753  -2
 -23  15   3 -2.0224 15.7753   1
 -23  15  18 26.6986 19.3511  -3
 -23  15   3 26.6986 19.3511  -2
 -23  15   3 26.6986 19.3511   1
 -21  15  16 202.471 12.4358  -3
 -21  13   2 202.471 12.4358  -2
 -21  15   3 202.471 12.4358   1
 -21  15  16 169.921 14.4878  -3
 -21  13  17 169.921 14.4878  -2
 -21  15   3 169.921 14.4878   1
 -19  15  14 78.7086 9.76954  -3
 -19  11   1 78.7086 9.76954  -2
 -19  15   3 78.7086 9.76954   1
 -19  15  14 41.0044 8.27905  -3
 -19  11  16 41.0044 8.27905  -2
 -19  15   3 41.0044 8.27905   1
 -17  15  12 29.7570 8.91269  -3
 -17   9  15 29.7570 8.91269  -2
 -17  15   3 29.7570 8.91269   1
 -17  15  12 46.9931 10.4580  -3
  17   9   0 46.9931 10.4580  -2
 -17  15   3 46.9931 10.4580   1
 -15   7  14 106.778 11.2076  -2
 -15  15   3 106.778 11.2076   1
 -13  15   9 106.071 6.77960  -3
 -13  15   3 106.071 6.77960   1
 -11  15   7 16.4536 4.06683  -3
 -11  15   3 16.4536 4.06683   1
  -9  15   5 309.830 6.44313  -3
  -9  15   3 309.830 6.44313   1
  -7  15   3 426.564 8.49070  -3
  -7  15   3 426.564 8.49070   1
  -5   1  10 421.555 22.5556  -2
  -5  15   3 421.555 22.5556   1
   5   1   5 457.149 23.6660  -2
  -5  15   3 457.149 23.6660   1
   3  15   0 1482.58 38.0376  -3
   3   3   6 1482.58 38.0376  -2
  -3  15   3 1482.58 38.0376   1
   3  15   0 1474.26 27.8293  -3
  -3   3   9 1474.26 27.8293  -2
  -3  15   3 1474.26 27.8293   1
   1  15   2 66.1945 5.41657  -3
   1   5   7 66.1945 5.41657  -2
  -1  15   3 66.1945 5.41657   1
   1  15   2 80.1289 4.83871  -3
  -1   5   8 80.1289 4.83871  -2
  -1  15   3 80.1289 4.83871   1
  -1  15   4 10.5092 11.4234  -3
  -1   7   8 10.5092 11.4234  -2
   1  15   3 10.5092 11.4234   1
  -1  15   4 9.53866 7.27360  -3
   1   7   7 9.53866 7.27360  -2
   1  15   3 9.53866 7.27360   1
  -3  15   6 1131.91 30.8470  -3
   3   9   6 1131.91 30.8470  -2
   3  15   3 1131.91 30.8470   1
  -3  15   6 1166.89 29.4797  -3
  -3   9   9 1166.89 29.4797  -2
   3  15   3 1166.89 29.4797   1
  -5  11  10 214.581 36.9348  -2
   5  15   3 214.581 36.9348   1
  -5  15   8 44.3571 36.5207  -3
   5  11   5 44.3571 36.5207  -2
   5  15   3 44.3571 36.5207   1
  -7  15   9 566.576 16.0768  -3
   7  15   3 566.576 16.0768   1
  -9  15  11 333.915 8.52924  -3
   9  15   3 333.915 8.52924   1
 -11  15  13 14.4743 3.94746  -3
  11  15   3 14.4743 3.94746   1
 -13  15  15 72.6598 5.71251  -3
  13  15   3 72.6598 5.71251   1
 -15  19  14 273.963 21.5488  -2
  15  15   3 273.963 21.5488   1
 -17  15  18 3.88873 12.6861  -3
  17  21   0 3.88873 12.6861  -2
  17  15   3 3.88873 12.6861   1
 -17  15  18 9.02744 18.0350  -3
 -17  21  15 9.02744 18.0350  -2
  17  15   3 9.02744 18.0350   1
 -19  15  20 520.866 21.3171  -3
 -19  23  16 520.866 21.3171  -2
  19  15   3 520.866 21.3171   1
 -19  15  20 517.012 28.9207  -3
 -19  23   1 517.012 28.9207  -2
  19  15   3 517.012 28.9207   1
 -21  15  22 3.32692 8.72186  -3
 -21  25  17 3.32692 8.72186  -2
  21  15   3 3.32692 8.72186   1
 -21  15  22 -13.586 8.82228  -3
 -21  25   2 -13.586 8.82228  -2
  21  15   3 -13.586 8.82228   1
 -24  16  19 -28.486 17.4457  -3
 -24  16  19 -28.486 17.4457  -2
 -24  16   3 -28.486 17.4457   1
 -24  16  19 1.39856 23.0281  -3
 -24  16   3 1.39856 23.0281  -2
 -24  16   3 1.39856 23.0281   1
 -22  16  17 137.822 15.5532  -3
 -22  14  18 137.822 15.5532  -2
 -22  16   3 137.822 15.5532   1
 -22  16  17 173.845 19.9583  -3
 -22  14   2 173.845 19.9583  -2
 -22  16   3 173.845 19.9583   1
 -20  16  15 70.3447 6.76532  -3
 -20  12   1 70.3447 6.76532  -2
 -20  16   3 70.3447 6.76532   1
 -20  16  15 50.7907 7.73012  -3
 -20  12  17 50.7907 7.73012  -2
 -20  16   3 50.7907 7.73012   1
 -18  16  13 201.939 12.9623  -3
  18  10   0 201.939 12.9623  -2
 -18  16   3 201.939 12.9623   1
 -18  16  13 147.776 10.6253  -3
 -18  10  16 147.776 10.6253  -2
 -18  16   3 147.776 10.6253   1
 -16  16  11 36.5716 12.6939  -3
 -16   8  15 36.5716 12.6939  -2
 -16  16   3 36.5716 12.6939   1
 -14  16  10 21.2028 7.60745  -3
 -14  16   3 21.2028 7.60745   1
 -12  16   8 236.857 7.04875  -3
 -12  16   3 236.857 7.04875   1
 -10  16   6 184.193 4.97855  -3
 -10  16   3 184.193 4.97855   1
  -8  16   4 165.216 5.56490  -3
  -8  16   3 165.216 5.56490   1
   6   0   5 14.8735 32.8915  -2
  -6  16   3 14.8735 32.8915   1
  -4  16   1 65.3041 10.4976  -3
  -4   2  10 65.3041 10.4976  -2
  -4  16   3 65.3041 10.4976   1
   2  16   1 11.5814 5.36746  -3
   2   4   7 11.5814 5.36746  -2
  -2  16   3 11.5814 5.36746   1
   2  16   1 13.8413 4.11438  -3
  -2   4   9 13.8413 4.11438  -2
  -2  16   3 13.8413 4.11438   1
   0  16   3 279.757 5.50816  -3
   0   6   8 279.757 5.50816  -2
   0  16   3 279.757 5.50816   1
  -2  16   5 1.35253 5.94620  -3
  -2   8   9 1.35253 5.94620  -2
   2  16   3 1.35253 5.94620   1
  -2  16   5 -14.809 7.81795  -3
   2   8   7 -14.809 7.81795  -2
   2  16   3 -14.809 7.81795   1
  -4  16   7 285.200 28.9134  -3
   4  10   6 285.200 28.9134  -2
   4  16   3 285.200 28.9134   1
  -4  16   7 243.168 30.1080  -3
  -4  10  10 243.168 30.1080  -2
   4  16   3 243.168 30.1080   1
   6  16   3 204.415 6.57789   1
  -8  16  10 -4.5064 7.04810  -3
   8  16   3 -4.5064 7.04810   1
 -10  16  12 152.934 5.11692  -3
  10  16   3 152.934 5.11692   1
 -12  16  14 33.7822 4.63977  -3
  12  16   3 33.7822 4.63977   1
  14  16   3 58.5008 6.94155   1
 -16  20  15 13.4280 15.8695  -2
  16  16   3 13.4280 15.8695   1
 -16  16  17 51.7248 18.0212  -3
  16  20   1 51.7248 18.0212  -2
  16  16   3 51.7248 18.0212   1
 -18  16  19 426.108 27.6985  -3
 -18  22  16 426.108 27.6985  -2
  18  16   3 426.108 27.6985   1
 -18  16  19 350.288 18.1092  -3
  18  22   0 350.288 18.1092  -2
  18  16   3 350.288 18.1092   1
 -20  16  21 75.0625 9.37850  -3
 -20  24  17 75.0625 9.37850  -2
  20  16   3 75.0625 9.37850   1
 -20  16  21 84.2971 10.3130  -3
 -20  24   1 84.2971 10.3130  -2
  20  16   3 84.2971 10.3130   1
 -22  26   2 86.4283 12.2586  -2
  22  16   3 86.4283 12.2586   1
 -25  17  20 -23.888 20.2576  -3
 -25  17  20 -23.888 20.2576  -2
 -25  17   3 -23.888 20.2576   1
 -23  17  18 74.6036 21.6606  -3
 -23  15   2 74.6036 21.6606  -2
 -23  17   3 74.6036 21.6606   1
 -23  17  18 54.3162 16.5543  -3
 -23  15  19 54.3162 16.5543  -2
 -23  17   3 54.3162 16.5543   1
 -21  17  16 338.365 15.8055  -3
 -21  13  18 338.365 15.8055  -2
 -21  17   3 338.365 15.8055   1
 -21  17  16 430.103 18.6263  -3
 -21  13   1 430.103 18.6263  -2
 -21  17   3 430.103 18.6263   1
 -19  17  14 2.89844 8.98737  -3
  19  11   0 2.89844 8.98737  -2
 -19  17   3 2.89844 8.98737   1
 -19  17  14 1.83659 12.8368  -3
 -19  11  17 1.83659 12.8368  -2
 -19  17   3 1.83659 12.8368   1
 -17  17  12 116.709 12.2292  -3
  17   9   1 116.709 12.2292  -2
 -17  17   3 116.709 12.2292   1
 -17  17  12 123.009 10.5270  -3
 -17   9  16 123.009 10.5270  -2
 -17  17   3 123.009 10.5270   1
  15   7   2 1.87782 13.2592  -2
 -15  17   3 1.87782 13.2592   1
 -15   7  15 33.0957 10.2590  -2
 -15  17   3 33.0957 10.2590   1
 -13  17   9 -2.8088 5.88508  -3
 -13  17   3 -2.8088 5.88508   1
 -11  17   7 143.324 5.28692  -3
 -11  17   3 143.324 5.28692   1
  -9  17   5 556.628 12.3561  -3
  -9  17   3 556.628 12.3561   1
  -7  17   3 637.939 12.1638  -3
  -7  17   3 637.939 12.1638   1
   5   1   6 1003.15 61.1279  -2
  -5  17   3 1003.15 61.1279   1
  -5  17   2 1222.85 72.7979  -3
   5   1   6 1222.85 72.7979  -2
  -5  17   3 1222.85 72.7979   1
  -5  17   2 1080.71 50.0117  -3
  -5   1  11 1080.71 50.0117  -2
  -5  17   3 1080.71 50.0117   1
  -5   1  11 719.815 46.3835  -2
  -5  17   3 719.815 46.3835   1
   3  17   0 604.363 13.6949  -3
   3   3   7 604.363 13.6949  -2
  -3  17   3 604.363 13.6949   1
   3  17   0 514.499 12.8140  -3
  -3   3  10 514.499 12.8140  -2
  -3  17   3 514.499 12.8140   1
   1  17   2 1.34826 4.12708  -3
   1   5   8 1.34826 4.12708  -2
  -1  17   3 1.34826 4.12708   1
   1  17   2 6.01911 3.68057  -3
  -1   5   9 6.01911 3.68057  -2
  -1  17   3 6.01911 3.68057   1
  -1  17   4 3.00930 5.09812  -3
  -1   7   9 3.00930 5.09812  -2
   1  17   3 3.00930 5.09812   1
  -1  17   4 -0.6653 5.34558  -3
   1   7   8 -0.6653 5.34558  -2
   1  17   3 -0.6653 5.34558   1
  -3  17   6 290.242 13.9758  -3
   3   9   7 290.242 13.9758  -2
   3  17   3 290.242 13.9758   1
  -3  17   6 336.738 11.3334  -3
  -3   9  10 336.738 11.3334  -2
   3  17   3 336.738 11.3334   1
   5  11   6 782.432 40.3612  -2
   5  17   3 782.432 40.3612   1
  -7  17   9 398.530 12.6377  -3
   7  17   3 398.530 12.6377   1
  -9  17  11 148.734 5.74112  -3
   9  17   3 148.734 5.74112   1
 -11  17  13 267.453 8.71878  -3
  11  17   3 267.453 8.71878   1
 -13  17  15 4.76462 7.03679  -3
  13  17   3 4.76462 7.03679   1
 -15  19  15 -21.201 15.8459  -2
  15  17   3 -21.201 15.8459   1
  15  19   2 9.43410 14.6863  -2
  15  17   3 9.43410 14.6863   1
 -17  17  18 -32.391 19.4572  -3
  17  21   1 -32.391 19.4572  -2
  17  17   3 -32.391 19.4572   1
 -19  17  20 -15.027 11.9994  -3
  19  23   0 -15.027 11.9994  -2
  19  17   3 -15.027 11.9994   1
 -19  17  20 -9.9341 9.86266  -3
 -19  23  17 -9.9341 9.86266  -2
  19  17   3 -9.9341 9.86266   1
 -21  17  22 104.517 11.7035  -3
 -21  25   1 104.517 11.7035  -2
  21  17   3 104.517 11.7035   1
 -21  17  22 93.2793 10.4720  -3
 -21  25  18 93.2793 10.4720  -2
  21  17   3 93.2793 10.4720   1
 -24  18  19 139.618 20.1679  -3
 -24  16  20 139.618 20.1679  -2
 -24  18   3 139.618 20.1679   1
 -22  18  17 7.04887 16.8327  -3
 -22  14   1 7.04887 16.8327  -2
 -22  18   3 7.04887 16.8327   1
 -22  18  17 19.5154 13.9518  -3
 -22  14  19 19.5154 13.9518  -2
 -22  18   3 19.5154 13.9518   1
 -20  18  15 298.845 13.4650  -3
 -20  12  18 298.845 13.4650  -2
 -20  18   3 298.845 13.4650   1
 -20  18  15 430.437 18.0929  -3
  20  12   0 430.437 18.0929  -2
 -20  18   3 430.437 18.0929   1
 -18  18  13 -10.361 11.7121  -3
 -18  10  17 -10.361 11.7121  -2
 -18  18   3 -10.361 11.7121   1
 -18  18  13 21.5055 10.3033  -3
  18  10   1 21.5055 10.3033  -2
 -18  18   3 21.5055 10.3033   1
 -16  18  11 481.052 27.0683  -3
 -16   8  16 481.052 27.0683  -2
 -16  18   3 481.052 27.0683   1
  14   6   3 3.57998 12.0452  -2
 -14  18   3 3.57998 12.0452   1
 -14  18  10 6.07631 7.79080  -3
 -14  18   3 6.07631 7.79080   1
 -12  18   8 131.637 5.68864  -3
 -12  18   3 131.637 5.68864   1
 -10  18   6 173.693 5.65321  -3
 -10  18   3 173.693 5.65321   1
  -8  18   4 69.7131 4.55691  -3
  -8  18   3 69.7131 4.55691   1
   6   0   6 776.751 38.9113  -2
  -6  18   3 776.751 38.9113   1
  -4  18   1 1033.94 33.8961  -3
  -4   2  11 1033.94 33.8961  -2
  -4  18   3 1033.94 33.8961   1
  -4  18   1 924.884 33.4362  -3
   4   2   7 924.884 33.4362  -2
  -4  18   3 924.884 33.4362   1
   2  18   1 651.397 14.1340  -3
   2   4   8 651.397 14.1340  -2
  -2  18   3 651.397 14.1340   1
   2  18   1 501.660 12.5399  -3
  -2   4  10 501.660 12.5399  -2
  -2  18   3 501.660 12.5399   1
   0  18   3 9.46749 2.78138  -3
   0   6   9 9.46749 2.78138  -2
   0  18   3 9.46749 2.78138   1
  -2  18   5 0.57850 5.97200  -3
  -2   8  10 0.57850 5.97200  -2
   2  18   3 0.57850 5.97200   1
  -2  18   5 -3.1222 8.11308  -3
   2   8   8 -3.1222 8.11308  -2
   2  18   3 -3.1222 8.11308   1
  -4  18   7 16.7963 16.1401  -3
   4  10   7 16.7963 16.1401  -2
   4  18   3 16.7963 16.1401   1
  -4  18   7 8.85591 8.38628  -3
  -4  10  11 8.85591 8.38628  -2
   4  18   3 8.85591 8.38628   1
   6  18   3 92.0017 4.29993   1
  -8  18  10 30.2649 5.46114  -3
   8  18   3 30.2649 5.46114   1
 -10  18  12 13.3925 3.39914  -3
  10  18   3 13.3925 3.39914   1
 -12  18  14 309.431 8.77542  -3
  12  18   3 309.431 8.77542   1
 -14  18  16 -21.019 16.0377  -3
  14  18   3 -21.019 16.0377   1
 -16  18  17 144.665 20.5199  -3
  16  20   2 144.665 20.5199  -2
  16  18   3 144.665 20.5199   1
 -16  20  16 98.6264 17.8403  -2
  16  18   3 98.6264 17.8403   1
  16  20   2 118.937 19.9108  -2
  16  18   3 118.937 19.9108   1
 -18  18  19 120.840 13.9285  -3
  18  22   1 120.840 13.9285  -2
  18  18   3 120.840 13.9285   1
 -20  18  21 285.366 14.7113  -3
 -20  24  18 285.366 14.7113  -2
  20  18   3 285.366 14.7113   1
 -20  18  21 305.629 15.9937  -3
  20  24   0 305.629 15.9937  -2
  20  18   3 305.629 15.9937   1
 -25  17   2 384.045 33.5208  -2
 -25  19   3 384.045 33.5208   1
 -23  19  18 432.003 32.3117  -3
 -23  15   1 432.003 32.3117  -2
 -23  19   3 432.003 32.3117   1
 -21  19  16 13.1235 8.94426  -3
  21  13   0 13.1235 8.94426  -2
 -21  19   3 13.1235 8.94426   1
 -21  19  16 -2.6719 8.56096  -3
 -21  13  19 -2.6719 8.56096  -2
 -21  19   3 -2.6719 8.56096   1
 -19  19  14 563.944 20.8004  -3
 -19  11  18 563.944 20.8004  -2
 -19  19   3 563.944 20.8004   1
 -19  19  14 593.856 23.4373  -3
  19  11   1 593.856 23.4373  -2
 -19  19   3 593.856 23.4373   1
 -17  19  12 5.68146 16.0311  -3
  17   9   2 5.68146 16.0311  -2
 -17  19   3 5.68146 16.0311   1
 -17  19  12 5.71508 10.0143  -3
 -17   9  17 5.71508 10.0143  -2
 -17  19   3 5.71508 10.0143   1
  15   7   3 2.82946 13.6539  -2
 -15  19   3 2.82946 13.6539   1
 -15   7  16 5.20386 10.8775  -2
 -15  19   3 5.20386 10.8775   1
 -13  19   9 118.288 7.43022  -3
 -13  19   3 118.288 7.43022   1
 -11  19   7 283.995 7.68500  -3
 -11  19   3 283.995 7.68500   1
  -9  19   5 523.617 11.9263  -3
  -9  19   3 523.617 11.9263   1
  -7  19   3 722.599 15.6226  -3
  -7  19   3 722.599 15.6226   1
  -5   1  12 331.223 23.7780  -2
  -5  19   3 331.223 23.7780   1
  -5  19   2 518.001 27.3758  -3
  -5   1  12 518.001 27.3758  -2
  -5  19   3 518.001 27.3758   1
   3  19   0 23.3992 6.89315  -3
   3   3   8 23.3992 6.89315  -2
  -3  19   3 23.3992 6.89315   1
   3  19   0 -6.7823 7.20768  -3
  -3   3  11 -6.7823 7.20768  -2
  -3  19   3 -6.7823 7.20768   1
   1  19   2 33.7263 4.66638  -3
   1   5   9 33.7263 4.66638  -2
  -1  19   3 33.7263 4.66638   1
   1  19   2 26.4746 4.52261  -3
  -1   5  10 26.4746 4.52261  -2
  -1  19   3 26.4746 4.52261   1
  -1  19   4 10.7325 5.39243  -3
  -1   7  10 10.7325 5.39243  -2
   1  19   3 10.7325 5.39243   1
  -1  19   4 27.6691 7.09061  -3
   1   7   9 27.6691 7.09061  -2
   1  19   3 27.6691 7.09061   1
  -3  19   6 894.140 31.0464  -3
   3   9   8 894.140 31.0464  -2
   3  19   3 894.140 31.0464   1
  -3  19   6 868.540 28.3513  -3
  -3   9  11 868.540 28.3513  -2
   3  19   3 868.540 28.3513   1
  -5  19   8 277.835 23.2698  -3
   5  11   7 277.835 23.2698  -2
   5  19   3 277.835 23.2698   1
   5  11   7 195.184 15.3987  -2
   5  19   3 195.184 15.3987   1
  -7  19   9 525.129 13.9378  -3
   7  19   3 525.129 13.9378   1
  -9  19  11 32.5853 5.11548  -3
   9  19   3 32.5853 5.11548   1
 -11  19  13 274.044 8.93221  -3
  11  19   3 274.044 8.93221   1
 -13  19  15 176.327 7.73773  -3
  13  19   3 176.327 7.73773   1
 -15  19  16 -22.938 16.7253  -2
  15  19   3 -22.938 16.7253   1
  15  19   3 -3.4867 15.9200  -2
  15  19   3 -3.4867 15.9200   1
 -17  19  18 -30.416 19.0606  -3
 -17  21  17 -30.416 19.0606  -2
  17  19   3 -30.416 19.0606   1
 -19  19  20 203.600 13.5799  -3
 -19  23  18 203.600 13.5799  -2
  19  19   3 203.600 13.5799   1
 -19  19  20 187.566 16.9792  -3
  19  23   1 187.566 16.9792  -2
  19  19   3 187.566 16.9792   1
[truncated: 1,595,780 more chars]
