# Supplementary material for: Topologically guided tuning of Zr-MOF pore structures for highly selective separation of C6 alkane isomers
Source: Nat Commun. 2018 May 1;9:1745. doi: 10.1038/s41467-018-04152-5 (PMC5931593; doi:10.1038/s41467-018-04152-5)
Supplement: Supplementary file 8 — Supplementary Data 5 [file 41467_2018_4152_MOESM8_ESM.cif]

 
data_hwg7-35_a_sq
 
_audit_creation_method            'SHELXL-2014/7'
_shelx_SHELXL_version_number      '2014/7'
_chemical_name_systematic         ?
_chemical_name_common             ?
_chemical_melting_point           ?
_chemical_formula_moiety          ?
_chemical_formula_sum
 'C14 H17 O16 Zr3' 
_chemical_formula_weight          714.93

loop_
 _atom_type_symbol
 _atom_type_description
 _atom_type_scat_dispersion_real
 _atom_type_scat_dispersion_imag
 _atom_type_scat_source
 'C'  'C'   0.0040   0.0020
 'XDISP Program in WinGX S.Brennan & P.L.Cowan Rev.Sci.Instrum.63,850 1992'
 'H'  'H'   0.0000   0.0000
 'XDISP Program in WinGX S.Brennan & P.L.Cowan Rev.Sci.Instrum.63,850 1992'
 'O'  'O'   0.0132   0.0074
 'XDISP Program in WinGX S.Brennan & P.L.Cowan Rev.Sci.Instrum.63,850 1992'
 'Zr'  'Zr'  -1.7860   0.6594
 'XDISP Program in WinGX S.Brennan & P.L.Cowan Rev.Sci.Instrum.63,850 1992'

 
_space_group_crystal_system       orthorhombic
_space_group_IT_number            74
_space_group_name_H-M_alt         'I m m a'
_space_group_name_Hall            '-I 2b 2'
 
_shelx_space_group_comment
;
The symmetry employed for this shelxl refinement is uniquely defined
by the following loop, which should always be used as a source of
symmetry information in preference to the above space-group names.
They are only intended as comments.
;
 
loop_
 _space_group_symop_operation_xyz
 'x, y, z'
 '-x, -y+1/2, z'
 '-x, y+1/2, -z'
 'x, -y, -z'
 'x+1/2, y+1/2, z+1/2'
 '-x+1/2, -y+1, z+1/2'
 '-x+1/2, y+1, -z+1/2'
 'x+1/2, -y+1/2, -z+1/2'
 '-x, -y, -z'
 'x, y-1/2, -z'
 'x, -y-1/2, z'
 '-x, y, z'
 '-x+1/2, -y+1/2, -z+1/2'
 'x+1/2, y, -z+1/2'
 'x+1/2, -y, z+1/2'
 '-x+1/2, y+1/2, z+1/2'
 
_cell_length_a                    25.2379(14)
_cell_length_b                    27.7529(16)
_cell_length_c                    15.2344(10)
_cell_angle_alpha                 90
_cell_angle_beta                  90
_cell_angle_gamma                 90
_cell_volume                      10670.6(11)
_cell_formula_units_Z             8
_cell_measurement_temperature     100(2)
_cell_measurement_reflns_used     9859
_cell_measurement_theta_min       2.337
_cell_measurement_theta_max       22.918
 
_exptl_crystal_description        block
_exptl_crystal_colour             colourless
_exptl_crystal_density_meas       ?
_exptl_crystal_density_method     ?
_exptl_crystal_density_diffrn     0.890          
_exptl_crystal_F_000              2792
_exptl_transmission_factor_min    ?
_exptl_transmission_factor_max    ?
_exptl_crystal_size_max           0.200
_exptl_crystal_size_mid           0.070
_exptl_crystal_size_min           0.040
_exptl_absorpt_coefficient_mu     0.757
_shelx_estimated_absorpt_T_min    0.863
_shelx_estimated_absorpt_T_max    0.970
_exptl_absorpt_correction_type    multi-scan
_exptl_absorpt_correction_T_min   0.585
_exptl_absorpt_correction_T_max   0.970
_exptl_absorpt_process_details    'SADABS 2014/5 Bruker AXS Madison WI USA'
_exptl_absorpt_special_details    ?
_diffrn_ambient_temperature       100(2)
_diffrn_radiation_wavelength      0.7749
_diffrn_radiation_type            synchrotron
_diffrn_source                    'Advanced Light Source station 11.3.1'
_diffrn_measurement_device_type   'Bruker D8 with PHOTON 100 detector' 
_diffrn_measurement_method        '\w/\q shutterless scans'  
_diffrn_detector_area_resol_mean  10.42
_diffrn_reflns_number             21998
_diffrn_reflns_av_unetI/netI      0.0399
_diffrn_reflns_av_R_equivalents   0.0642
_diffrn_reflns_limit_h_min        -25
_diffrn_reflns_limit_h_max        25
_diffrn_reflns_limit_k_min        -27
_diffrn_reflns_limit_k_max        27
_diffrn_reflns_limit_l_min        -15
_diffrn_reflns_limit_l_max        15
_diffrn_reflns_theta_min          2.337
_diffrn_reflns_theta_max          22.990
_diffrn_reflns_theta_full         22.990
_diffrn_measured_fraction_theta_max   0.982
_diffrn_measured_fraction_theta_full  0.982
_diffrn_reflns_Laue_measured_fraction_max    0.982
_diffrn_reflns_Laue_measured_fraction_full   0.982
_diffrn_reflns_point_group_measured_fraction_max   0.982
_diffrn_reflns_point_group_measured_fraction_full  0.982
_reflns_number_total              2978
_reflns_number_gt                 1872
_reflns_threshold_expression      'I > 2\s(I)'
_reflns_Friedel_coverage          0.000
_reflns_Friedel_fraction_max      .
_reflns_Friedel_fraction_full     .
 
_reflns_special_details
;
 Reflections were merged by SHELXL according to the crystal
 class for the calculation of statistics and refinement.
 
 Structure factors included contributions from the .fab file.
 
 _reflns_Friedel_fraction is defined as the number of unique
 Friedel pairs measured divided by the number that would be
 possible theoretically, ignoring centric projections and
 systematic absences.
;
 
_computing_data_collection        'Bruker APEX 2'
_computing_cell_refinement        'Bruker SAINT v8.34a'
_computing_data_reduction         'Bruker SAINT v8.34a'
_computing_structure_solution     'Bruker SHELXTL 2014/4'
_computing_structure_refinement 'SHELXL-2014/7 (Sheldrick, 2014)'
_computing_molecular_graphics     'Bruker SHELXTL'
_computing_publication_material   'Bruker SHELXTL & local programs'
_refine_special_details
;
 Numerous crystals were tried but all show strong diffuse scattering
 in the form of diffuse Bragg peaks and scattering between them. The
 data were cut at 1.0 Angstroms above above the I/sigma(I) < 2 meaning
 on average the data was no observed. The above indicated a high
 degree of disordered in the system.
 All non-hydrogen atoms were refined anisotropically. Hydrogen atoms
 were placed geometrically, then constrained and refined using a
 riding model. It was not possible to find or place the methyl
 hydrogen atoms therefore they were omitted from the refinement but
 not the chemical formula. Geometrical and displacement parameter
 restraints were used to model the structure. SQUEEZE was used to
 remove the electron density in the porous that could not be modelled
 as solvent. SQUEEZE reported Solvent Accessible Volume of 7192 Ang3
 and Electrons Found in S.A.V. to be 1112. As there is a mixture of
 DMF and water used is was not possible to approximate the amount
 of each therefore no solvent was included in the chemical formula.
 Base on the SQUEEZE output there could be anywhere from around 5
 molecules for DMF to around 100 of water molecules.
;
_vrf_THETM01_hwg7-35_a_sq
;
PROBLEM: The value of sine(theta_max)/wavelength is less than 0.550
RESPONSE: The data were cut at 1.0 Angstroms above above the I/sigma(I) < 2
 meaning on average the data was not observed.
;
_vrf_PLAT973_hwg7-35_a_sq
;
PROBLEM: Check Calcd Positive Residual Density on     Zr1       4.97 eA-3  
RESPONSE: The crystals all showed strong diffuse scattering in the form of
 diffuse Bragg peaks and scattering between them. As the model does not
 account for this type of disorder this is believe to be the source of the
 high electron density on the Zr.
;
_vrf_PLAT084_hwg7-35_a_sq
;
PROBLEM: High wR2 Value (i.e. > 0.25) ...................       0.44 Report
RESPONSE: The crystals all showed strong diffuse scattering in the form of
 diffuse Bragg peaks and scattering between them. As the model does not
 account for this type of disorder this is results in a high wR2.
;
_vrf_PLAT094_hwg7-35_a_sq
;
PROBLEM: Ratio of Maximum / Minimum Residual Density ....       4.12 Report
RESPONSE: The crystals all showed strong diffuse scattering in the form of
 diffuse Bragg peaks and scattering between them. As the model does not
 account for this type of disorder
;
_vrf_PLAT097_hwg7-35_a_sq
;
PROBLEM: Large Reported Max.  (Positive) Residual Density       4.55 eA-3  
RESPONSE: The crystals all showed strong diffuse scattering in the form of
 diffuse Bragg peaks and scattering between them. As the model does not
 account for this type of disorder this is believe to be the source of the
 high electron density on the Zr.
;
_vrf_PLAT342_hwg7-35_a_sq
;
PROBLEM: Low Bond Precision on  C-C Bonds ...............    0.02333 Ang.  
RESPONSE: The crystals all showed strong diffuse scattering in the form of
 diffuse Bragg peaks and scattering between them. As the model does not
 account for this type of disorder this is results in low bond precision.
;
_refine_ls_structure_factor_coef  Fsqd
_refine_ls_matrix_type            full
_refine_ls_weighting_scheme       calc
_refine_ls_weighting_details
'w=1/[\s^2^(Fo^2^)+(0.1000P)^2^] where P=(Fo^2^+2Fc^2^)/3'
_atom_sites_solution_primary      'dual space'
_atom_sites_solution_secondary    difmap
_atom_sites_solution_hydrogens    geom
_refine_ls_hydrogen_treatment     constr
_refine_ls_extinction_method      none
_refine_ls_extinction_coef        .
_refine_ls_number_reflns          2978
_refine_ls_number_parameters      172
_refine_ls_number_restraints      275
_refine_ls_R_factor_all           0.1896
_refine_ls_R_factor_gt            0.1484
_refine_ls_wR_factor_ref          0.4420
_refine_ls_wR_factor_gt           0.3954
_refine_ls_goodness_of_fit_ref    3.131
_refine_ls_restrained_S_all       3.142
_refine_ls_shift/su_max           0.000
_refine_ls_shift/su_mean          0.000
 
loop_
 _atom_site_label
 _atom_site_type_symbol
 _atom_site_fract_x
 _atom_site_fract_y
 _atom_site_fract_z
 _atom_site_U_iso_or_equiv
 _atom_site_adp_type
 _atom_site_occupancy
 _atom_site_site_symmetry_order  
 _atom_site_calc_flag
 _atom_site_refinement_flags_posn
 _atom_site_refinement_flags_adp
 _atom_site_refinement_flags_occupancy
 _atom_site_disorder_assembly
 _atom_site_disorder_group
Zr1 Zr 0.33904(7) 0.2500 0.81285(19) 0.0904(12) Uani 1 2 d S TU P . .
Zr2 Zr 0.27776(5) 0.31314(6) 0.64351(15) 0.1083(12) Uani 1 1 d . U . . .
O1 O 0.2664(6) 0.2500 0.8866(14) 0.117(5) Uani 1 2 d S TU P . .
O2 O 0.2936(5) 0.1866(4) 0.7764(11) 0.122(4) Uani 1 1 d . U . . .
O3 O 0.3194(7) 0.2500 0.6701(14) 0.125(5) Uani 1 2 d S TU P . .
O1W O 0.2761(5) 0.3915(5) 0.6504(11) 0.154(6) Uani 1 1 d . U . . .
O2W O 0.3103(6) 0.3077(7) 0.5089(13) 0.171(6) Uani 1 1 d . U . . .
O4 O 0.4009(3) 0.2986(4) 0.7599(8) 0.089(3) Uani 1 1 d . U . . .
O5 O 0.3616(4) 0.3399(4) 0.6549(9) 0.118(3) Uani 1 1 d . U . . .
C1 C 0.5000 0.3283(9) 0.7088(18) 0.102(5) Uani 1 2 d S TU P . .
H1 H 0.5000 0.3015 0.7476 0.123 Uiso 1 2 calc R U P . .
C2 C 0.4522(5) 0.3497(6) 0.6776(13) 0.100(3) Uani 1 1 d . U . . .
C3 C 0.4522(6) 0.3906(6) 0.6304(13) 0.112(4) Uani 1 1 d . U . . .
H3 H 0.4193 0.4055 0.6165 0.134 Uiso 1 1 calc R U . . .
C4 C 0.5000 0.4124(9) 0.600(2) 0.120(5) Uani 1 2 d S TU P . .
C5 C 0.5000 0.4578(9) 0.553(2) 0.126(5) Uani 1 2 d S TU P . .
C6 C 0.5276(11) 0.4584(14) 0.473(3) 0.135(6) Uani 0.5 1 d . U P . .
C7 C 0.5269(12) 0.4989(12) 0.433(3) 0.140(7) Uani 0.5 1 d . U P . .
H7 H 0.5492 0.4996 0.3827 0.169 Uiso 0.5 1 calc R U P . .
C8 C 0.5569(16) 0.4238(15) 0.426(3) 0.157(9) Uani 0.5 1 d . U P . .
C9 C 0.4020(6) 0.3269(6) 0.6948(15) 0.104(3) Uani 1 1 d . U . . .
O6 O 0.3612(4) 0.2973(5) 0.9182(10) 0.128(4) Uani 1 1 d . U . . .
O7 O 0.2849(5) 0.3398(6) 0.9491(10) 0.146(4) Uani 1 1 d . U . . .
C10 C 0.3343(8) 0.3241(9) 0.9632(18) 0.138(4) Uani 1 1 d . U . . .
H10 H 0.3506 0.3354 1.0154 0.165 Uiso 1 1 calc R U . . .
 
loop_
 _atom_site_aniso_label
 _atom_site_aniso_U_11
 _atom_site_aniso_U_22
 _atom_site_aniso_U_33
 _atom_site_aniso_U_23
 _atom_site_aniso_U_13
 _atom_site_aniso_U_12
Zr1 0.0294(13) 0.0698(16) 0.172(3) 0.000 -0.0048(12) 0.000
Zr2 0.0309(11) 0.0958(15) 0.198(3) 0.0430(12) -0.0052(9) -0.0017(7)
O1 0.060(8) 0.086(10) 0.205(12) 0.000 -0.013(8) 0.000
O2 0.065(7) 0.093(7) 0.208(12) -0.015(6) 0.018(7) -0.041(5)
O3 0.096(10) 0.096(8) 0.183(9) 0.000 -0.027(7) 0.000
O1W 0.073(8) 0.109(9) 0.279(16) 0.088(9) -0.008(8) 0.010(6)
O2W 0.085(9) 0.218(14) 0.211(11) 0.052(9) -0.004(8) -0.026(9)
O4 0.028(4) 0.069(5) 0.171(8) -0.001(5) -0.013(4) -0.013(4)
O5 0.037(5) 0.099(6) 0.219(9) 0.042(6) -0.015(5) 0.000(4)
C1 0.037(7) 0.092(9) 0.178(12) 0.024(9) 0.000 0.000
C2 0.030(4) 0.083(6) 0.186(8) 0.031(6) -0.004(5) 0.001(4)
C3 0.041(5) 0.093(7) 0.202(10) 0.047(7) -0.001(6) -0.004(5)
C4 0.049(7) 0.107(8) 0.204(11) 0.049(8) 0.000 0.000
C5 0.053(8) 0.108(9) 0.215(13) 0.055(10) 0.000 0.000
C6 0.069(10) 0.115(11) 0.220(14) 0.063(11) 0.007(7) 0.007(8)
C7 0.074(12) 0.121(13) 0.226(16) 0.064(12) 0.013(10) 0.007(10)
C8 0.104(17) 0.127(15) 0.239(19) 0.060(14) 0.017(14) 0.010(12)
C9 0.033(5) 0.081(6) 0.198(8) 0.028(6) -0.003(5) 0.002(4)
O6 0.051(6) 0.157(9) 0.176(8) -0.025(7) -0.020(6) -0.005(6)
O7 0.082(6) 0.172(10) 0.185(10) -0.050(9) -0.025(7) 0.006(7)
C10 0.069(7) 0.167(9) 0.177(9) -0.043(7) -0.032(7) -0.009(7)
 
_geom_special_details
;
 All esds (except the esd in the dihedral angle between two l.s. planes)
 are estimated using the full covariance matrix.  The cell esds are taken
 into account individually in the estimation of esds in distances, angles
 and torsion angles; correlations between esds in cell parameters are only
 used when they are defined by crystal symmetry.  An approximate (isotropic)
 treatment of cell esds is used for estimating esds involving l.s. planes.
;
 
loop_
 _geom_bond_atom_site_label_1
 _geom_bond_atom_site_label_2
 _geom_bond_distance
 _geom_bond_site_symmetry_2
 _geom_bond_publ_flag
Zr1 O6 2.147(14) . ?
Zr1 O6 2.147(14) 11_565 ?
Zr1 O1 2.151(18) . ?
Zr1 O2 2.173(10) 11_565 ?
Zr1 O2 2.173(10) . ?
Zr1 O3 2.23(2) . ?
Zr1 O4 2.215(10) 11_565 ?
Zr1 O4 2.215(10) . ?
Zr1 Zr2 3.481(3) . ?
Zr1 Zr2 3.481(3) 11_565 ?
Zr1 Zr2 3.493(2) 13_556 ?
Zr1 Zr2 3.493(2) 7_546 ?
Zr2 O2 2.064(16) 11_565 ?
Zr2 O3 2.083(10) . ?
Zr2 O1 2.127(9) 13_556 ?
Zr2 O2 2.174(13) 13_556 ?
Zr2 O1W 2.179(15) . ?
Zr2 O7 2.246(13) 7_546 ?
Zr2 O2W 2.214(19) . ?
Zr2 O5 2.249(10) . ?
Zr2 Zr1 3.493(2) 13_556 ?
Zr2 Zr2 3.505(3) 11_565 ?
Zr2 Zr2 3.534(4) 7_546 ?
O1 Zr2 2.127(9) 13_556 ?
O1 Zr2 2.127(9) 7_546 ?
O2 Zr2 2.064(16) 11_565 ?
O2 Zr2 2.174(13) 13_556 ?
O3 Zr2 2.083(10) 11_565 ?
O4 C9 1.26(2) . ?
O5 C9 1.242(19) . ?
C1 C2 1.43(2) . ?
C1 C2 1.43(2) 12_655 ?
C1 H1 0.9500 . ?
C2 C3 1.34(2) . ?
C2 C9 1.44(2) . ?
C3 C4 1.42(2) . ?
C3 H3 0.9500 . ?
C4 C3 1.42(2) 12_655 ?
C4 C5 1.45(3) . ?
C5 C6 1.40(4) . ?
C5 C7 1.40(4) 9_666 ?
C6 C7 1.28(4) . ?
C6 C8 1.41(6) . ?
C7 C5 1.40(4) 9_666 ?
C7 H7 0.9500 . ?
O6 C10 1.22(2) . ?
O7 C10 1.34(2) . ?
O7 Zr2 2.246(13) 7_546 ?
C10 H10 0.9500 . ?
 
loop_
 _geom_angle_atom_site_label_1
 _geom_angle_atom_site_label_2
 _geom_angle_atom_site_label_3
 _geom_angle
 _geom_angle_site_symmetry_1
 _geom_angle_site_symmetry_3
 _geom_angle_publ_flag
O6 Zr1 O6 75.3(8) . 11_565 ?
O6 Zr1 O1 80.3(5) . . ?
O6 Zr1 O1 80.3(5) 11_565 . ?
O6 Zr1 O2 80.4(6) . 11_565 ?
O6 Zr1 O2 145.4(6) 11_565 11_565 ?
O1 Zr1 O2 71.5(5) . 11_565 ?
O6 Zr1 O2 145.4(6) . . ?
O6 Zr1 O2 80.4(6) 11_565 . ?
O1 Zr1 O2 71.5(5) . . ?
O2 Zr1 O2 108.1(8) 11_565 . ?
O6 Zr1 O3 141.9(4) . . ?
O6 Zr1 O3 141.9(4) 11_565 . ?
O1 Zr1 O3 108.7(8) . . ?
O2 Zr1 O3 68.5(5) 11_565 . ?
O2 Zr1 O3 68.5(5) . . ?
O6 Zr1 O4 117.4(4) . 11_565 ?
O6 Zr1 O4 73.5(5) 11_565 11_565 ?
O1 Zr1 O4 142.3(3) . 11_565 ?
O2 Zr1 O4 140.6(5) 11_565 11_565 ?
O2 Zr1 O4 77.7(4) . 11_565 ?
O3 Zr1 O4 78.6(5) . 11_565 ?
O6 Zr1 O4 73.5(5) . . ?
O6 Zr1 O4 117.4(4) 11_565 . ?
O1 Zr1 O4 142.3(3) . . ?
O2 Zr1 O4 77.7(4) 11_565 . ?
O2 Zr1 O4 140.6(5) . . ?
O3 Zr1 O4 78.6(5) . . ?
O4 Zr1 O4 74.9(5) 11_565 . ?
O6 Zr1 Zr2 111.2(4) . . ?
O6 Zr1 Zr2 167.8(3) 11_565 . ?
O1 Zr1 Zr2 90.5(5) . . ?
O2 Zr1 Zr2 33.7(4) 11_565 . ?
O2 Zr1 Zr2 89.1(4) . . ?
O3 Zr1 Zr2 34.8(2) . . ?
O4 Zr1 Zr2 110.5(3) 11_565 . ?
O4 Zr1 Zr2 74.8(3) . . ?
O6 Zr1 Zr2 167.8(3) . 11_565 ?
O6 Zr1 Zr2 111.2(4) 11_565 11_565 ?
O1 Zr1 Zr2 90.5(5) . 11_565 ?
O2 Zr1 Zr2 89.1(4) 11_565 11_565 ?
O2 Zr1 Zr2 33.7(4) . 11_565 ?
O3 Zr1 Zr2 34.8(2) . 11_565 ?
O4 Zr1 Zr2 74.8(3) 11_565 11_565 ?
O4 Zr1 Zr2 110.5(3) . 11_565 ?
Zr2 Zr1 Zr2 60.45(8) . 11_565 ?
O6 Zr1 Zr2 112.6(4) . 13_556 ?
O6 Zr1 Zr2 76.8(3) 11_565 13_556 ?
O1 Zr1 Zr2 35.0(3) . 13_556 ?
O2 Zr1 Zr2 90.5(3) 11_565 13_556 ?
O2 Zr1 Zr2 36.5(4) . 13_556 ?
O3 Zr1 Zr2 89.9(4) . 13_556 ?
O4 Zr1 Zr2 111.1(3) 11_565 13_556 ?
O4 Zr1 Zr2 165.8(3) . 13_556 ?
Zr2 Zr1 Zr2 91.07(6) . 13_556 ?
Zr2 Zr1 Zr2 60.90(7) 11_565 13_556 ?
O6 Zr1 Zr2 76.8(3) . 7_546 ?
O6 Zr1 Zr2 112.6(4) 11_565 7_546 ?
O1 Zr1 Zr2 35.0(3) . 7_546 ?
O2 Zr1 Zr2 36.5(4) 11_565 7_546 ?
O2 Zr1 Zr2 90.5(3) . 7_546 ?
O3 Zr1 Zr2 89.9(4) . 7_546 ?
O4 Zr1 Zr2 165.8(3) 11_565 7_546 ?
O4 Zr1 Zr2 111.1(3) . 7_546 ?
Zr2 Zr1 Zr2 60.90(7) . 7_546 ?
Zr2 Zr1 Zr2 91.07(6) 11_565 7_546 ?
Zr2 Zr1 Zr2 60.22(7) 13_556 7_546 ?
O2 Zr2 O3 73.4(6) 11_565 . ?
O2 Zr2 O1 108.4(7) 11_565 13_556 ?
O3 Zr2 O1 67.2(6) . 13_556 ?
O2 Zr2 O2 67.0(6) 11_565 13_556 ?
O3 Zr2 O2 108.1(7) . 13_556 ?
O1 Zr2 O2 71.9(6) 13_556 13_556 ?
O2 Zr2 O1W 87.3(5) 11_565 . ?
O3 Zr2 O1W 147.2(5) . . ?
O1 Zr2 O1W 145.4(5) 13_556 . ?
O2 Zr2 O1W 87.4(5) 13_556 . ?
O2 Zr2 O7 138.7(5) 11_565 7_546 ?
O3 Zr2 O7 139.0(7) . 7_546 ?
O1 Zr2 O7 76.5(6) 13_556 7_546 ?
O2 Zr2 O7 76.6(6) 13_556 7_546 ?
O1W Zr2 O7 71.8(6) . 7_546 ?
O2 Zr2 O2W 146.8(5) 11_565 . ?
O3 Zr2 O2W 86.3(8) . . ?
O1 Zr2 O2W 86.5(7) 13_556 . ?
O2 Zr2 O2W 145.8(6) 13_556 . ?
O1W Zr2 O2W 96.8(6) . . ?
O7 Zr2 O2W 72.7(6) 7_546 . ?
O2 Zr2 O5 75.0(5) 11_565 . ?
O3 Zr2 O5 77.8(5) . . ?
O1 Zr2 O5 141.4(5) 13_556 . ?
O2 Zr2 O5 137.3(5) 13_556 . ?
O1W Zr2 O5 71.6(4) . . ?
O7 Zr2 O5 127.0(5) 7_546 . ?
O2W Zr2 O5 75.2(5) . . ?
O2 Zr2 Zr1 35.8(3) 11_565 . ?
O3 Zr2 Zr1 37.7(6) . . ?
O1 Zr2 Zr1 88.7(5) 13_556 . ?
O2 Zr2 Zr1 87.3(4) 13_556 . ?
O1W Zr2 Zr1 118.4(4) . . ?
O7 Zr2 Zr1 160.8(4) 7_546 . ?
O2W Zr2 Zr1 119.2(4) . . ?
O5 Zr2 Zr1 72.0(3) . . ?
O2 Zr2 Zr1 88.7(4) 11_565 13_556 ?
O3 Zr2 Zr1 88.1(5) . 13_556 ?
O1 Zr2 Zr1 35.5(5) 13_556 13_556 ?
O2 Zr2 Zr1 36.5(3) 13_556 13_556 ?
O1W Zr2 Zr1 118.4(3) . 13_556 ?
O7 Zr2 Zr1 71.9(4) 7_546 13_556 ?
O2W Zr2 Zr1 117.1(4) . 13_556 ?
O5 Zr2 Zr1 160.9(3) . 13_556 ?
Zr1 Zr2 Zr1 88.93(6) . 13_556 ?
O2 Zr2 Zr2 90.2(3) 11_565 11_565 ?
O3 Zr2 Zr2 32.7(4) . 11_565 ?
O1 Zr2 Zr2 34.5(3) 13_556 11_565 ?
O2 Zr2 Zr2 90.2(3) 13_556 11_565 ?
O1W Zr2 Zr2 177.0(4) . 11_565 ?
O7 Zr2 Zr2 109.2(4) 7_546 11_565 ?
O2W Zr2 Zr2 86.1(5) . 11_565 ?
O5 Zr2 Zr2 109.3(3) . 11_565 ?
Zr1 Zr2 Zr2 59.78(4) . 11_565 ?
Zr1 Zr2 Zr2 59.89(3) 13_556 11_565 ?
O2 Zr2 Zr2 34.5(3) 11_565 7_546 ?
O3 Zr2 Zr2 91.2(6) . 7_546 ?
O1 Zr2 Zr2 89.5(6) 13_556 7_546 ?
O2 Zr2 Zr2 32.5(4) 13_556 7_546 ?
O1W Zr2 Zr2 87.0(4) . 7_546 ?
O7 Zr2 Zr2 107.3(4) 7_546 7_546 ?
O2W Zr2 Zr2 175.8(5) . 7_546 ?
O5 Zr2 Zr2 107.6(4) . 7_546 ?
Zr1 Zr2 Zr2 59.72(6) . 7_546 ?
Zr1 Zr2 Zr2 59.38(6) 13_556 7_546 ?
Zr2 Zr2 Zr2 90.0 11_565 7_546 ?
Zr2 O1 Zr2 111.0(7) 13_556 7_546 ?
Zr2 O1 Zr1 109.5(6) 13_556 . ?
Zr2 O1 Zr1 109.5(6) 7_546 . ?
Zr2 O2 Zr2 113.0(6) 11_565 13_556 ?
Zr2 O2 Zr1 110.5(6) 11_565 . ?
Zr2 O2 Zr1 106.9(6) 13_556 . ?
Zr2 O3 Zr2 114.6(8) . 11_565 ?
Zr2 O3 Zr1 107.6(7) . . ?
Zr2 O3 Zr1 107.5(7) 11_565 . ?
C9 O4 Zr1 132.7(9) . . ?
C9 O5 Zr2 135.5(11) . . ?
C2 C1 C2 116(2) . 12_655 ?
C2 C1 H1 122.2 . . ?
C2 C1 H1 122.2 12_655 . ?
C3 C2 C9 118.0(14) . . ?
C3 C2 C1 122.0(15) . . ?
C9 C2 C1 120.0(15) . . ?
C2 C3 C4 122.0(16) . . ?
C2 C3 H3 119.0 . . ?
C4 C3 H3 119.0 . . ?
C3 C4 C3 116(2) 12_655 . ?
C3 C4 C5 121.8(11) 12_655 . ?
C3 C4 C5 121.8(11) . . ?
C6 C5 C7 112(3) . 9_666 ?
C6 C5 C4 116(2) . . ?
C7 C5 C4 132(3) 9_666 . ?
C7 C6 C5 115(4) . . ?
C7 C6 C8 111(4) . . ?
C5 C6 C8 134(4) . . ?
C6 C7 C5 133(4) . 9_666 ?
C6 C7 H7 113.4 . . ?
C5 C7 H7 113.4 9_666 . ?
O4 C9 O5 123.3(15) . . ?
O4 C9 C2 115.7(15) . . ?
O5 C9 C2 120.3(17) . . ?
C10 O6 Zr1 130.4(12) . . ?
C10 O7 Zr2 130.6(15) . 7_546 ?
O6 C10 O7 129(2) . . ?
O6 C10 H10 115.5 . . ?
O7 C10 H10 115.5 . . ?
 
_refine_diff_density_max    4.545
_refine_diff_density_min   -1.103
_refine_diff_density_rms    0.194

_shelx_res_file
;

    hwg7-35_a_sq.res created by SHELXL-2014/7


TITL hwg7-35_a.res in Imma
REM Old TITL hwg7-35 in Imma

REM SHELXT solution in Imma
REM R1 0.426,  Rweak 0.004,  Alpha 0.021,  Orientation as input
REM Formula found by SHELXT:  C19 N3 O3 F2 Zr3

CELL  0.7749  25.2379  27.7529  15.2344   90.000   90.000   90.000
ZERR   8.000   0.0014   0.0016   0.0010    0.000    0.000    0.000
LATT  2
SYMM -X, 1/2-Y, Z
SYMM -X, 1/2+Y, -Z
SYMM X, -Y, -Z
SFAC C H O ZR
DISP    C     0.00399    0.00197        13.60
DISP    H     0.00000    0.00000         0.67
DISP    O     0.01323    0.00737        40.17
DISP    Zr   -1.78603    0.65936      3082.63
UNIT 112 136 128 24

ACTA

TEMP -173
SIZE 0.200 0.070 0.040

OMIT 8   2   0
OMIT 3   0   1
OMIT 6   1   1
OMIT 3   2   1
OMIT 7   4   1
OMIT 2   2   2
OMIT 0   2   4
OMIT 3   5   6
OMIT 1   7   6
OMIT 6  20   8
OMIT 0   1   9
OMIT 6  13   9
OMIT 4  15   9
OMIT 4  17   9
OMIT 7   8  11
OMIT 9   7  12
OMIT 10  24   0
OMIT 6   2   2
OMIT 6   8   8

L.S. 50 0   80
BOND $H
FMAP 2
PLAN 40

FLAT 0.01 C4 C5 C6 C7 C8

RIGU 0.01
SIMU 0.01

ISOR 0.02 C10 C2 C4

EQIV $4 -x+1, y, z
EQIV $6 x, -y+1, -z+1

FREE C5 C6_$4
FREE C5 C7_$6

FREE C6 C6_$4
FREE C6 C7_$6
FREE C6 C7_$4

FREE C7 C7_$4
FREE C7 C7_$6
FREE C7 C6_$6
FREE C7 C6_$4

ABIN
WGHT    0.100000
FVAR       0.12583
ZR1   4    0.339038    0.250000    0.812846    10.50000    0.02940    0.06983 =
         0.17202    0.00000   -0.00479    0.00000
ZR2   4    0.277765    0.313139    0.643508    11.00000    0.03094    0.09583 =
         0.19802    0.04304   -0.00523   -0.00173
O1    3    0.266397    0.250000    0.886646    10.50000    0.06050    0.08618 =
         0.20542    0.00000   -0.01262    0.00000
O2    3    0.293563    0.186605    0.776433    11.00000    0.06472    0.09334 =
         0.20759   -0.01521    0.01806   -0.04067
O3    3    0.319378    0.250000    0.670063    10.50000    0.09595    0.09620 =
         0.18346    0.00000   -0.02692    0.00000
O1W   3    0.276142    0.391531    0.650401    11.00000    0.07318    0.10920 =
         0.27857    0.08798   -0.00777    0.01025
O2W   3    0.310335    0.307746    0.508943    11.00000    0.08515    0.21798 =
         0.21059    0.05206   -0.00436   -0.02584
O4    3    0.400944    0.298563    0.759894    11.00000    0.02832    0.06873 =
         0.17098   -0.00142   -0.01258   -0.01277
O5    3    0.361590    0.339949    0.654865    11.00000    0.03659    0.09876 =
         0.21881    0.04196   -0.01490   -0.00022
C1    1    0.500000    0.328277    0.708755    10.50000    0.03723    0.09190 =
         0.17758    0.02439    0.00000    0.00000
AFIX  43
H1    2    0.500000    0.301506    0.747616    10.50000   -1.20000
AFIX   0
C2    1    0.452178    0.349711    0.677641    11.00000    0.03020    0.08308 =
         0.18613    0.03143   -0.00438    0.00121
C3    1    0.452211    0.390624    0.630369    11.00000    0.04095    0.09254 =
         0.20213    0.04706   -0.00078   -0.00359
AFIX  43
H3    2    0.419341    0.405471    0.616522    11.00000   -1.20000
AFIX   0
C4    1    0.500000    0.412376    0.600430    10.50000    0.04915    0.10737 =
         0.20378    0.04894    0.00000    0.00000
C5    1    0.500000    0.457779    0.552776    10.50000    0.05333    0.10790 =
         0.21536    0.05530    0.00000    0.00000
C6    1    0.527587    0.458402    0.473329    10.50000    0.06896    0.11457 =
         0.22022    0.06284    0.00714    0.00709
C7    1    0.526882    0.498933    0.432796    10.50000    0.07380    0.12143 =
         0.22612    0.06441    0.01258    0.00728
AFIX  43
H7    2    0.549244    0.499650    0.382651    10.50000   -1.20000
AFIX   0
C8    1    0.556895    0.423790    0.425903    10.50000    0.10424    0.12703 =
         0.23910    0.06005    0.01719    0.01022
C9    1    0.401978    0.326868    0.694847    11.00000    0.03325    0.08080 =
         0.19810    0.02824   -0.00289    0.00169
O6    3    0.361248    0.297267    0.918178    11.00000    0.05140    0.15665 =
         0.17604   -0.02535   -0.01954   -0.00536
O7    3    0.284948    0.339801    0.949103    11.00000    0.08202    0.17235 =
         0.18508   -0.05006   -0.02538    0.00590
C10   1    0.334310    0.324112    0.963184    11.00000    0.06945    0.16678 =
         0.17701   -0.04295   -0.03178   -0.00865
AFIX  43
H10   2    0.350650    0.335433    1.015439    11.00000   -1.20000
AFIX   0
HKLF 4

REM  hwg7-35_a.res in Imma
REM R1 =  0.1484 for    1872 Fo > 4sig(Fo)  and  0.1896 for all    2978 data
REM    172 parameters refined using    275 restraints

END

WGHT      0.2000      0.0000

REM Highest difference peak  4.545,  deepest hole -1.103,  1-sigma level  0.194
Q1    1   0.3381  0.2500  0.9010  10.50000  0.05    2.37
Q2    1   0.3921  0.2500  0.6864  10.50000  0.05    1.88
Q3    1   0.3387  0.2799  0.7447  11.00000  0.05    1.34
Q4    1   0.2866  0.2500  0.6791  10.50000  0.05    1.26
Q5    1   0.3398  0.2500  0.6798  10.50000  0.05    1.25
Q6    1   0.2777  0.1990  0.7359  11.00000  0.05    1.22
Q7    1   0.5000  0.2500  0.6810  10.25000  0.05    1.04
Q8    1   0.2840  0.2827  0.5740  11.00000  0.05    1.03
Q9    1   0.2790  0.3323  0.5409  11.00000  0.05    0.95
Q10   1   0.3995  0.3073  0.6342  11.00000  0.05    0.90
Q11   1   0.4337  0.2500  0.7490  10.50000  0.05    0.80
Q12   1   0.3571  0.3556  1.0342  11.00000  0.05    0.78
Q13   1   0.3328  0.2593  0.4752  11.00000  0.05    0.76
Q14   1   0.3401  0.2863  0.9833  11.00000  0.05    0.75
Q15   1   0.2785  0.1475  0.8017  11.00000  0.05    0.73
Q16   1   0.3214  0.1719  0.8439  11.00000  0.05    0.70
Q17   1   0.4205  0.2784  0.8271  11.00000  0.05    0.70
Q18   1   0.5416  0.3177  0.7675  11.00000  0.05    0.69
Q19   1   0.2791  0.2851  0.4893  11.00000  0.05    0.68
Q20   1   0.5000  0.3032  0.6896  10.50000  0.05    0.63
Q21   1   0.3428  0.3121  0.5785  11.00000  0.05    0.63
Q22   1   0.2720  0.2419  0.8016  11.00000  0.05    0.62
Q23   1   0.3574  0.3084  0.4736  11.00000  0.05    0.60
Q24   1   0.2926  0.4313  0.6737  11.00000  0.05    0.60
Q25   1   0.3896  0.2500  0.8512  10.50000  0.05    0.59
Q26   1   0.4052  0.3215  0.8277  11.00000  0.05    0.57
Q27   1   0.3376  0.2500  0.5802  10.50000  0.05    0.55
Q28   1   0.3016  0.3384  0.8601  11.00000  0.05    0.55
Q29   1   0.2782  0.1781  0.8243  11.00000  0.05    0.52
Q30   1   0.2502  0.4078  0.7167  11.00000  0.05    0.52
Q31   1   0.5000  0.2724  0.7930  10.50000  0.05    0.50
Q32   1   0.2850  0.2976  0.9932  11.00000  0.05    0.48
Q33   1   0.2797  0.4001  0.7300  11.00000  0.05    0.48
Q34   1   0.5000  0.3139  0.7955  10.50000  0.05    0.48
Q35   1   0.5998  0.4337  0.3931  11.00000  0.05    0.48
Q36   1   0.3376  0.1213  0.8111  11.00000  0.05    0.48
Q37   1   0.3245  0.2937  0.8679  11.00000  0.05    0.46
Q38   1   0.3969  0.3153  0.9757  11.00000  0.05    0.46
Q39   1   0.5000  0.4331  0.5233  10.50000  0.05    0.45
Q40   1   0.4540  0.3770  0.5898  11.00000  0.05    0.45
;
_shelx_res_checksum   17543

_shelx_hkl_file
;
   0   0   2 1688.53  100.39
   0   0   2 1422.16  100.19
   0   0  -4 1773.22  113.99
   0   0   4 1649.44  113.89
   0   0   4 1870.01  114.39
   0   0   6 1003.50   69.49
   0   0   6 1089.49   70.29
   0   0  -6 1109.19   69.89
   0   0   8   -0.50    1.60
   0   0   8   -4.50    3.40
   0   0 -10    0.80    3.60
   0   0  10   13.40    4.60
   0   0  10    5.60    2.00
   0   0  12   -4.20    4.90
   0   0  14    9.10    7.40
   1   0   3   65.19    7.20
   1   0   3   59.59    7.00
  -1   0   3   54.89    6.90
   1   0  -3   51.49    5.70
  -1   0   3   54.09    4.30
   1   0  -5    1.70    1.90
   1   0   5    7.80    2.90
  -1   0   5    5.30    1.10
  -1   0   5    5.60    2.50
   1   0   7  233.48   19.10
   1   0  -7  184.28   17.20
  -1   0   7  199.38   14.80
  -1   0   7  264.77   18.20
  -1   0  -7  203.28   17.30
   1   0   9   -6.50    4.00
   1   0  11   -1.50    4.70
  -1   0  11   -2.70    4.50
  -1   0  13   -1.40    6.10
   1   0  13   -1.50    6.20
  -1   0  15   -3.20    7.20
  -1   0 -15   -3.40    6.40
   1   0  15    2.60    8.10
   1   0 -15   -5.40    6.40
  -2   0  -2  615.14   42.80
   2   0  -2  737.13   43.40
  -2   0   2  682.13   43.10
   2   0   2  608.34   43.50
   2   0   2  664.13   43.00
   2   0   4 1254.87   89.39
  -2   0  -4 1341.17   88.79
  -2   0   4 1445.16   89.39
   2   0   4 1459.85   89.29
   2   0  -4 1365.46   89.29
   2   0   6  900.01   60.99
  -2   0  -6  936.31   60.09
   2   0   6  946.01   60.99
  -2   0   6  966.70   60.99
   2   0  -6  852.61   60.79
   2   0   8   43.10   10.80
   2   0   8   19.90    4.70
   2   0  10   12.60    3.20
   2   0 -10    9.10    4.00
  -2   0  10    7.50    5.00
  -2   0 -10   13.40    3.80
   2   0  12    0.30    6.00
   2   0 -12   -5.90    4.60
  -2   0  12    3.40    5.20
  -2   0 -12   -3.20    3.90
   2   0 -14   -7.90    6.30
  -2   0  14    5.00    6.80
  -2   0 -14   -1.50    5.80
   2   0  14    6.60    7.70
   3   0   1    1.30    0.70
   3   0  -1    1.20    1.10
  -3   0  -1    1.00    0.70
   3   0  -1    2.30    1.10
   3   0   1    1.70    1.50
   3   0   3   45.70    9.30
  -3   0  -3   51.89    5.10
  -3   0   3   43.80    7.00
   3   0  -3   35.70    7.90
   3   0  -5  259.87   21.20
   3   0   5  308.77   20.90
   3   0   5  286.47   21.70
  -3   0   5  308.77   20.90
  -3   0  -5  269.87   19.50
   3   0   7 1397.16   89.99
  -3   0  -7 1410.46   88.99
   3   0   7 1288.77   89.79
   3   0   9   -1.30    4.00
  -3   0   9   -3.90    4.00
   3   0   9   -1.70    3.30
   3   0  11   76.29   15.50
   3   0  11   54.39   14.30
  -3   0 -11   92.49   12.80
   3   0 -11   94.89   14.80
  -3   0 -13   65.49   16.10
  -3   0  13   79.39   18.20
   3   0 -15    0.00    6.90
   3   0  15    3.00    8.20
  -3   0 -15   -1.10    6.20
  -3   0  15  -11.70    7.60
   4   0   0 3513.25  224.78
   4   0   0 3280.97  224.58
  -4   0   0 3336.07  224.68
  -4   0   0 3620.04  224.88
   4   0   0 3280.67  224.38
  -4   0   0 3592.64  224.98
   4   0  -2  654.13   41.90
   4   0   2  645.64   41.30
  -4   0   2  647.64   41.40
  -4   0  -2  599.54   41.20
   4   0  -2  590.34   41.50
   4   0   2  656.63   42.50
  -4   0  -4 1403.66   94.19
   4   0  -4 1515.35   95.09
  -4   0   4 1500.45   94.79
   4   0   4 1346.07   95.29
   4   0   4 1516.65   94.69
  -4   0   6   58.39   15.80
   4   0   6   88.49   12.10
  -4   0  -6   59.29    7.80
   4   0   6   79.89   11.00
  -4   0  -8  233.58   18.20
   4   0  -8  249.88   20.80
   4   0   8  259.07   21.40
   4   0   8  218.78   20.80
  -4   0   8  251.67   20.10
   4   0 -10   82.99   15.30
  -4   0 -10   96.19   12.40
   4   0  10   80.29   15.90
   4   0  12   -0.40    4.00
   4   0 -12    7.40    5.10
  -4   0  12    9.00    5.30
   4   0  12    3.50    6.50
  -4   0 -12    5.00    4.20
   4   0  14    3.90    7.30
  -4   0  14    7.20    6.90
   4   0  14    1.30    4.70
   4   0 -14    6.30    6.80
  -4   0 -14    0.60    6.30
   5   0   1 1447.56  101.19
   5   0  -1 1586.34  101.29
   5   0  -1 1480.35  101.79
   5   0  -1 1641.74  101.99
   5   0   1 1693.43  102.39
  -5   0   3  727.53   46.70
  -5   0  -3  681.93   46.30
   5   0   3  738.03   46.60
   5   0  -3  720.73   47.50
   5   0   3  678.63   48.00
  -5   0   5  105.99   10.30
  -5   0  -5   86.39    8.50
   5   0   5  104.29   10.90
   5   0   5  103.29   13.30
  -5   0  -7  805.32   51.09
  -5   0   7  780.22   52.29
   5   0   7  780.62   52.69
   5   0  -7  748.23   52.89
   5   0   7  759.92   53.09
  -5   0   9   -7.00    4.10
   5   0   9    2.70    3.90
   5   0  11    8.70    4.40
   5   0  11   10.50    5.60
   5   0 -11   11.50    4.80
  -5   0  11    7.00    4.70
   5   0  13    1.40    7.00
   5   0 -13    7.10    5.60
  -5   0 -13   10.00    5.00
  -5   0  13   11.20    5.90
   5   0  13    7.90    5.00
  -5   0 -15   -7.80    6.10
   5   0 -15   -4.80    6.30
   6   0   0 1745.53  113.99
   6   0   0 1756.12  112.89
   6   0   2  448.96   31.10
   6   0   2  482.55   33.40
   6   0  -2  489.75   32.60
  -6   0  -2  474.95   31.60
   6   0  -2  477.45   32.50
  -6   0   4  640.84   41.10
   6   0  -4  532.75   40.80
   6   0   4  622.24   42.60
   6   0  -4  666.13   42.20
   6   0   4  634.44   41.00
  -6   0  -4  604.44   40.60
   6   0   6   58.99   13.90
  -6   0   6   69.79   10.30
   6   0   8  449.06   33.30
  -6   0   8  415.76   31.80
   6   0   8  385.06   32.10
  -6   0  -8  496.65   30.40
   6   0  -8  448.26   32.70
   6   0 -10  156.18   18.50
  -6   0 -10  175.08   14.90
  -6   0  10  132.19   18.00
   6   0  10  196.78   20.30
   6   0 -12   -2.00    5.10
  -6   0 -12   -2.10    3.80
  -6   0  12    9.70    5.50
   6   0  12   -1.00    5.90
  -6   0 -14   -3.10    5.10
   6   0  14   -6.10    5.70
   6   0  14   -3.10    7.00
  -6   0  14   -0.80    6.50
   6   0 -14   -5.10    5.90
   7   0   1 3768.52  239.68
   7   0   1 3512.05  239.18
   7   0  -1 3878.11  239.48
   7   0  -1 3762.12  239.38
   7   0  -1 3604.44  238.58
   7   0  -3 3015.80  184.88
   7   0  -3 2728.33  184.28
   7   0   3 2841.42  185.08
  -7   0  -3 2761.82  183.98
   7   0   3 2780.02  183.78
  -7   0   3 2973.30  184.08
   7   0  -5    5.20    1.90
  -7   0  -5    4.70    1.50
   7   0   5    8.90    2.90
   7   0   5    8.10    3.30
  -7   0   5    8.30    2.40
   7   0  -5    2.60    3.60
   7   0   7  380.56   30.10
   7   0  -7  338.37   29.50
  -7   0  -7  401.86   26.30
   7   0   7  410.16   28.40
  -7   0   7  361.76   27.80
   7   0  -9    9.90    4.70
   7   0   9   15.80    5.10
  -7   0  -9   12.90    3.00
   7   0  11   -1.80    5.30
  -7   0  11    0.30    4.70
   7   0  11   -5.10    4.50
   7   0 -11   -6.50    4.30
  -7   0  13    1.00    6.00
   7   0  13   -9.20    6.20
   8   0   0  158.98   14.00
   8   0   0  160.38   15.90
   8   0   0  165.68   11.50
   8   0  -2   46.20   10.30
   8   0   2   51.69    5.60
   8   0   2   48.70   12.00
   8   0  -4  307.87   23.10
   8   0   4  256.77   20.70
   8   0  -4  294.57   21.40
  -8   0  -4  258.97   20.20
  -8   0   4  321.57   20.80
   8   0   4  310.67   23.80
  -8   0   6   38.60    9.50
   8   0   6   69.89   14.40
  -8   0  -6   49.10    7.30
   8   0   8    0.70    3.60
  -8   0   8   -1.30    3.50
   8   0   8   -8.00    4.30
  -8   0  10    5.80    4.60
   8   0  10   -7.30    4.80
   8   0  10    3.70    4.40
   8   0 -10   -5.70    4.90
   8   0  12   -7.80    5.90
  -8   0  12   -4.00    5.10
   9   0   1 2113.29  134.19
   9   0   1 2001.80  132.59
   9   0   1 2036.30  133.59
   9   0  -1 2124.79  133.69
   9   0  -1 1936.71  132.59
   9   0  -1 2111.69  133.99
   9   0   3 3998.30  264.77
   9   0  -3 4041.50  265.67
  -9   0   3 4085.59  265.17
   9   0  -3 4316.87  266.07
   9   0   3 4095.69  266.47
  -9   0  -3 4129.29  265.27
   9   0   5   56.89    9.80
   9   0  -5   75.99   10.40
  -9   0   5   67.09    9.50
   9   0   5   77.09   14.90
   9   0   7  333.57   25.00
   9   0  -7  321.17   26.50
  -9   0   7  293.07   23.80
  -9   0  -7  320.17   22.30
   9   0   7  306.47   26.50
  -9   0   9   94.39   13.40
  -9   0  -9   63.29    9.90
   9   0   9   82.39   17.00
   9   0 -11   -6.60    4.90
  -9   0  11   -1.50    4.60
   9   0  11   -2.70    5.40
   9   0  11   -7.50    4.80
  -9   0  13   -2.80    5.80
   9   0  13   -6.70    6.50
  10   0   0    0.10    1.20
  10   0   0   -3.10    2.20
  10   0   0    0.20    2.70
  10   0  -2   -3.70    2.70
  10   0   2    1.10    3.60
  10   0   2    4.00    1.50
  10   0  -2    0.10    2.60
  10   0  -4  644.54   42.00
  10   0  -4  571.74   40.90
  10   0   4  609.44   42.30
 -10   0  -4  550.14   39.80
 -10   0   4  598.34   39.90
  10   0   6  117.79   12.90
 -10   0  -6  109.79   10.40
  10   0  -6   89.29   12.40
  10   0   6  137.39   16.50
 -10   0   6  100.49   12.00
  10   0   8  140.99   18.70
 -10   0   8  137.79   14.70
 -10   0  -8  110.49   11.90
  10   0  -8   90.89   17.50
  10   0 -10   -0.80    4.60
 -10   0  10   -0.10    4.40
  10   0  10   -0.70    5.00
  10   0  10    2.00    4.50
  10   0  12   -5.20    6.10
  10   0 -12   -3.50    5.50
 -10   0  12   -1.00    5.60
  10   0  12   -2.60    5.50
 -10   0 -12   -1.40    3.70
  10   0 -14   -8.90    6.60
  11   0  -1  505.75   34.80
  11   0  -1  583.04   37.10
  11   0  -1  579.94   37.70
  11   0   1  468.25   37.80
  11   0   1  504.55   34.70
 -11   0  -3 3657.53  233.98
  11   0  -3 3792.82  234.88
 -11   0   3 3483.55  233.68
  11   0   3 3598.44  235.28
  11   0  -3 3583.14  234.58
  11   0   3 3604.24  233.28
 -11   0   5    4.60    2.40
  11   0   5    4.70    3.50
  11   0   5    6.40    2.40
  11   0  -5    5.00    2.70
 -11   0  -5    3.60    1.80
  11   0  -5   -3.20    3.60
 -11   0   7  754.32   53.89
  11   0   7  861.51   55.99
  11   0  -7  853.71   56.09
 -11   0  -7  724.43   52.59
  11   0   7  789.32   54.29
  11   0   9    8.70    5.80
 -11   0   9   11.10    4.30
  11   0   9    9.30    4.20
  11   0  -9    8.10    4.80
 -11   0  -9    9.90    2.80
  11   0 -11   89.89   17.40
 -11   0  11   59.89   16.10
 -11   0 -11   73.79   11.20
  11   0 -13   -2.60    6.10
 -11   0  13    0.60    6.30
 -11   0 -13    4.80    4.10
  11   0  13   -7.70    7.40
  11   0  13    8.00    6.30
  12   0   0  405.26   30.00
  12   0   0  389.76   26.30
  12   0   0  389.16   28.60
  12   0  -2   68.79   13.70
  12   0   2   82.39    7.30
  12   0  -4  446.06   32.10
  12   0   4  395.76   28.90
 -12   0   4  436.06   29.60
 -12   0  -4  458.75   29.70
  12   0   4  431.76   32.80
  12   0  -4  409.16   31.40
  12   0   6   -0.50    2.80
 -12   0   6   -3.40    2.80
  12   0   6   -0.40    3.30
 -12   0   8  165.18   17.10
  12   0   8  183.18   20.90
 -12   0  -8  162.68   14.50
  12   0  -8  158.78   20.70
  12   0  10  115.59   18.10
 -12   0 -10   79.09   10.90
 -12   0  10   53.79   15.00
  12   0 -10   89.29   18.00
  12   0 -12   11.10    6.30
  12   0  12   -8.40    7.90
 -12   0  12    8.60    5.90
  13   0   1   -2.80    3.00
  13   0   1    0.60    2.40
  13   0   1    0.80    1.30
  13   0  -1   -2.10    3.10
  13   0  -1   -2.60    2.80
  13   0   3  473.15   35.70
  13   0  -3  473.75   34.90
  13   0  -3  487.25   34.80
 -13   0  -3  481.25   32.90
 -13   0   3  474.75   32.50
  13   0  -5  279.47   22.20
  13   0  -5  270.27   23.90
 -13   0  -5  260.17   19.40
 -13   0   5  280.17   20.10
  13   0   5  216.18   18.80
  13   0   5  272.97   24.10
 -13   0  -7  308.87   21.80
  13   0   7  343.17   27.00
  13   0   7  272.57   23.00
  13   0  -7  309.77   27.10
  13   0  -7  266.67   23.80
 -13   0   7  286.37   23.40
  13   0  -9   -2.20    5.20
  13   0   9    4.20    4.00
 -13   0   9   -0.60    4.20
  13   0   9   -5.40    4.90
  13   0 -11  155.98   23.20
 -13   0 -11  202.68   17.00
 -13   0  11  171.68   21.10
  13   0  13  123.19   22.10
 -13   0 -13   81.99   13.30
  14   0   0 3220.58  223.78
  14   0   0 3561.34  225.38
  14   0   0 3634.14  226.08
  14   0  -2   -1.70    3.00
  14   0   2   -0.10    2.90
  14   0  -2    0.00    2.90
  14   0   2   -0.30    1.40
 -14   0  -4  834.52   53.59
 -14   0   4  801.52   53.39
  14   0  -4  801.42   55.49
  14   0   4  801.72   52.79
  14   0  -4  770.02   55.19
  14   0   4  796.62   56.09
  14   0  -6    7.40    3.40
  14   0   6   10.30    2.60
  14   0  -6    3.70    4.90
 -14   0   6    9.00    3.20
  14   0   6    9.60    4.10
 -14   0  -6   11.60    2.50
  14   0   8    0.40    4.00
  14   0   8    4.00    3.90
  14   0  -8   -3.30    4.80
 -14   0   8    0.90    3.50
 -14   0  10   61.89   14.80
  14   0  10   78.99   18.50
 -14   0 -10   51.89   11.00
 -14   0  12    7.50    6.10
 -14   0 -12    6.70    3.80
  14   0  12   -8.00    7.60
  14   0 -12   -3.00    6.80
  15   0  -1   15.10    3.80
  15   0   1   17.90    4.50
  15   0   1   15.10    3.20
  15   0  -1   14.90    4.00
  15   0  -3    3.10    3.60
  15   0  -3   -1.80    3.80
  15   0   3    2.80    3.60
 -15   0   3    3.60    2.30
 -15   0  -3   -2.00    2.40
 -15   0   5  166.78   14.70
  15   0   5  143.19   20.00
  15   0  -5  154.48   26.70
 -15   0  -5  172.48   14.20
  15   0  -5  149.88   19.00
 -15   0  -7   69.29    9.60
 -15   0   7   65.29   11.80
  15   0   7   81.99   17.00
  15   0  -7   62.59   13.80
  15   0   9   -0.90    4.30
 -15   0   9   -6.50    4.40
  15   0   9   -0.30    4.00
  15   0  11   11.40    6.80
 -15   0  11   18.80    6.20
  15   0 -11    5.00    6.90
 -15   0 -11   14.20    4.00
  16   0   0 6652.43  425.26
  16   0   0 6483.55  424.46
  16   0  -2  832.22   59.09
  16   0   2  872.21   59.59
  16   0  -2  844.92   58.09
  16   0  -4  384.96   30.10
 -16   0   4  374.66   27.00
  16   0   4  390.46   31.10
 -16   0  -4  396.76   27.30
  16   0  -4  337.87   30.30
 -16   0   6  252.47   21.20
 -16   0  -6  289.57   20.50
  16   0   6  251.67   24.70
  16   0  -6  264.77   24.30
 -16   0   8   -3.00    4.10
  16   0   8   -2.50    3.90
  16   0 -10    2.20    6.40
  16   0  10   11.00    5.90
 -16   0  10   13.80    5.50
  16   0  10    8.50    5.30
  17   0  -1   71.39   12.80
  17   0   1   84.69   12.90
  17   0   1   81.49   16.20
  17   0   1   66.09    7.30
  17   0  -1   84.99   16.20
 -17   0   3   86.19    9.90
  17   0  -3   65.29   14.80
  17   0  -3  104.79   16.60
 -17   0  -3   72.39   11.90
  17   0  -5    2.70    4.40
 -17   0   5    9.40    3.40
 -17   0  -5    0.30    2.40
  17   0   5    4.80    4.00
  17   0  -5    7.40    3.70
  17   0  -7   -5.00    4.90
 -17   0   7    3.70    4.10
  17   0  -7   -1.50    6.90
  17   0   7    3.50    4.00
 -17   0   9   -6.90    4.30
  17   0   9   -1.30    3.80
  17   0   9   -7.50    4.40
 -17   0  11   -0.80    5.40
  17   0  11   -6.40    5.20
  18   0   0 4647.44  296.87
  18   0   0 4477.15  295.97
  18   0  -2  474.75   35.80
 -18   0   2  421.96   31.40
  18   0   2  463.95   35.80
  18   0  -2  465.85   34.10
  18   0  -4  625.24   46.80
  18   0   4  652.03   47.20
 -18   0  -4  662.23   44.30
 -18   0   4  622.84   43.90
  18   0  -4  656.13   46.30
  18   0   6  448.96   33.30
 -18   0   6  386.26   29.20
 -18   0  -6  376.26   28.30
  18   0  -6  361.46   31.90
  18   0  -6  387.26   32.30
  18   0  10    3.60    5.20
 -18   0 -10    7.60    3.60
 -18   0  10    6.10    5.30
  18   0 -10    0.50    6.10
  19   0  -1    9.30    4.10
  19   0  -1   11.70    3.90
  19   0   1   10.50    4.20
  19   0   3    8.90    4.20
  19   0  -3   12.30    4.60
 -19   0   3   12.60    3.10
  19   0  -3    9.60    4.40
 -19   0  -3    8.70    3.10
  19   0  -5  251.27   24.90
  19   0   5  248.78   25.80
 -19   0  -5  250.67   20.70
  19   0  -5  243.98   25.00
 -19   0   5  261.67   21.10
 -19   0  -7    4.30    3.10
  19   0  -7    3.60    4.30
  19   0  -7    3.40    5.50
  19   0   7    4.40    4.30
 -19   0   7   13.10    5.00
 -19   0   9    1.50    5.70
  19   0   9    2.80    4.70
  19   0  -9   -6.60    5.80
 -19   0  -9    5.00    3.10
  20   0   0  147.49   19.50
  20   0   0  142.89   16.10
 -20   0  -2   12.80    3.80
  20   0   2    9.70    4.00
  20   0  -2   14.20    4.00
  20   0  -2   10.10    4.40
  20   0   4  672.93   48.80
 -20   0  -4  673.43   45.80
  20   0  -4  656.43   48.00
 -20   0   4  653.03   45.70
  20   0  -4  637.44   48.80
  20   0  -6  141.29   21.20
 -20   0  -6  177.78   16.40
  20   0   6  185.48   22.30
  20   0  -6  166.18   22.00
 -20   0   6  170.18   17.90
  20   0  -8   14.00    4.60
  20   0  -8   13.70    6.20
 -20   0   8   25.90    5.60
 -21   0   1    5.50    2.70
  21   0  -1   -3.50    3.40
  21   0   1   -2.80    4.00
  21   0  -1   -0.20    4.30
  21   0  -3   -0.60    4.50
  21   0  -3    2.10    4.40
 -21   0  -3    1.90    3.30
  21   0   3    2.70    4.10
 -21   0   3    7.30    3.40
 -21   0   5  302.17   24.20
 -21   0  -5  305.47   23.60
  21   0   5  293.97   28.50
  21   0  -5  281.47   27.70
  21   0  -5  283.67   28.50
  21   0   7    7.40    4.60
 -21   0   7    8.90    5.00
  21   0  -7    7.60    5.80
  21   0  -7    2.60    4.30
 -22   0   0  796.22   52.59
  22   0   0  759.82   54.29
  22   0   0  777.82   56.39
  22   0  -2   -1.40    4.60
  22   0   2    1.70    4.20
 -22   0   2    4.00    3.10
  22   0  -2    1.70    3.70
 -22   0  -2    0.50    3.30
  22   0   4  464.05   36.20
 -22   0   4  398.06   31.90
 -22   0  -4  413.16   32.20
  22   0  -4  475.75   36.40
  22   0  -4  409.26   34.90
  22   0   6    0.20    4.60
  22   0  -6    0.30    5.50
  22   0  -6    0.00    4.70
 -22   0  -6    5.80    3.10
 -22   0   6    6.40    4.50
 -23   0   1  287.27   22.90
  23   0  -1  292.67   29.00
  23   0  -1  299.27   25.90
  23   0   1  313.27   29.00
  23   0  -3  633.14   49.00
 -23   0  -3  709.43   47.70
  23   0  -3  707.13   51.09
  23   0   3  721.73   50.79
 -23   0   3  612.04   47.00
 -23   0  -5    0.40    3.00
  23   0   5   -2.00    4.60
  23   0  -5   -6.10    4.80
 -23   0   5   -2.10    4.20
  24   0   0    8.60    4.70
  24   0  -2   -4.50    3.90
 -24   0  -2   -2.90    3.30
  24   0   2   -2.40    4.50
 -24   0   2   -2.70    3.60
  24   0   4   73.29   19.60
  24   0  -4   70.49   20.70
  24   0  -4   62.59   17.20
 -24   0   4   80.99   15.00
  25   0   1  389.16   34.00
  25   0  -1  373.76   30.60
  25   0  -1  371.16   34.00
   0   1   3  294.27   21.20
   0  -1   3  297.57   20.60
   0  -1  -3  298.17   20.70
   0  -1   3  327.07   21.40
   0   1   3  338.17   21.40
   0   1  -3  316.97   20.80
   0  -1   5 1636.34  103.89
   0   1   5 1548.25  103.39
   0  -1   5 1431.06  103.09
   0  -1  -5 1645.94  103.49
   0   1   5 1671.53  103.79
   0   1  -5 1645.24  103.49
   0   1   7  343.47   24.70
   0  -1   7  311.07   22.70
   0  -1  -7  338.87   23.90
   0  -1   7  340.07   24.80
   0   1   7  333.57   23.50
   0  -1   9    9.10    4.60
   0  -1   9    6.10    1.70
   0  -1  -9   -0.90    3.30
   0   1   9    7.30    3.70
   0  -1  11   -4.20    4.70
   0   1  11   -2.10    4.40
   0  -1  13   -5.10    6.00
   0   1  13   -3.50    6.10
   0  -1 -15   -1.50    6.40
   0   1  15    2.20    7.00
   0   1 -15   -7.30    6.50
   0  -1  15   -2.10    7.40
   1   1  -2   32.10    4.20
   1   1  -2   28.00    2.70
   1  -1   2   36.40    4.70
  -1   1   2   30.60    3.90
  -1  -1  -2   30.90    3.00
   1  -1   2   31.60    4.50
   1   1   2   24.90    5.30
  -1   1  -2   25.20    2.80
   1   1   2   27.50    4.00
   1  -1  -2   35.10    3.50
  -1  -1   2   27.00    4.50
  -1  -1  -4  218.78   15.90
  -1   1   4  243.38   17.00
   1  -1   4  223.78   16.60
   1   1  -4  221.38   16.50
   1  -1   4  244.98   17.40
   1  -1  -4  224.68   16.50
  -1  -1   4  261.27   17.30
   1   1   4  224.78   17.60
  -1   1  -4  210.08   15.90
   1   1   4  248.08   17.00
  -1   1   6  122.29    9.00
  -1   1   6  124.69   11.70
  -1  -1  -6  100.09   10.20
   1  -1   6  105.39   10.80
   1  -1  -6   92.89   11.10
   1   1   6  123.39   11.80
  -1   1   8   16.20    3.70
   1  -1   8   33.00    7.40
   1  -1   8   16.60    4.30
  -1  -1   8   18.30    4.10
   1   1   8   13.30    4.10
  -1   1  10   -3.40    4.50
   1  -1  10   -0.40    4.80
  -1  -1  10   -4.00    4.40
   1   1  10   -0.30    4.10
   1  -1 -10   -5.00    3.80
   1  -1  12   -1.00    5.30
  -1   1  12   -3.60    4.90
   1   1  12   -4.50    5.30
  -1  -1  12   -3.70    5.10
   1  -1  14    3.40    7.10
  -1   1  14    2.30    6.40
  -1  -1  14    0.90    6.70
   1   1  14    2.40    6.50
  -2   1   1 5442.16  372.46
  -2   1   1 5882.91  372.56
  -2  -1  -1 5662.43  374.96
  -2  -1  -1 5912.61  376.26
   2  -1   1 5676.73  373.46
  -2  -1  -1 5960.70  373.06
   2   1  -1 5357.76  373.66
   2  -1  -1 5737.13  372.56
   2   1   1 5942.31  375.56
  -2  -1   1 5949.50  375.06
  -2   1  -1 6162.18  373.96
   2   1   1 5451.95  372.76
   2   1  -3  329.07   24.40
   2   1  -3  404.16   25.60
   2  -1   3  403.66   25.50
   2  -1   3  372.16   25.60
  -2   1   3  386.56   25.20
  -2  -1  -3  371.46   24.70
   2   1   3  387.36   25.10
   2   1   3  334.17   25.90
   2  -1  -3  386.26   25.20
  -2   1  -3  344.97   24.50
  -2  -1   3  392.36   25.40
   2  -1   5  863.41   57.09
  -2  -1  -5  897.81   56.39
   2   1  -5  806.92   55.89
  -2   1   5  915.81   57.09
   2   1  -5  830.12   56.99
   2  -1   5  826.92   56.89
  -2  -1   5  933.71   57.19
   2   1   5  899.41   56.89
   2  -1  -5  864.51   56.89
   2   1   5  796.52   57.29
  -2   1  -5  871.51   56.29
   2  -1   7   76.19   15.20
  -2  -1  -7  110.29   10.30
  -2   1   7  128.89   12.40
   2  -1  -7   76.19   12.10
   2   1   7   91.49   13.50
  -2   1  -7  121.29   14.00
  -2   1   9  100.19   13.60
  -2  -1  -9  103.19   12.20
   2  -1   9  116.29   14.80
   2   1  -9   98.49    8.90
   2  -1   9  126.29   12.10
   2   1   9  107.89   13.80
  -2  -1   9   88.19   14.90
   2   1   9  107.49   14.30
   2  -1  -9   91.69   13.20
  -2   1  11   -4.30    4.40
   2   1 -11   -1.20    2.10
   2   1 -11   -2.10    4.40
  -2  -1 -11   -1.90    3.30
   2  -1  11    1.60    5.30
  -2   1 -11   -4.10    3.40
   2   1  11    5.00    5.30
  -2  -1  11   -4.20    4.80
   2  -1 -11   -4.20    3.70
   2  -1  13    3.20    6.30
  -2  -1 -13   -6.40    4.60
  -2   1  13   10.40    5.90
   2   1  13    3.60    6.20
  -2   1 -13   -4.70    4.70
   2   1  13   -6.90    5.60
  -2  -1  13    5.50    6.50
   2   1 -15   -4.00    6.90
  -2   1  15   -6.10    6.90
  -2  -1 -15    3.10    6.30
   2  -1  15    3.20    7.70
  -2  -1  15   -7.10    8.00
  -2   1 -15   -1.00    6.40
   2   1  15   -2.20    7.00
   2  -1 -15    1.90    6.50
   3  -1   0    0.10    1.20
   3  -1   0    0.30    0.90
   3   1   0    0.40    1.30
   3  -1   0    0.00    0.80
   3   1   0   -0.50    1.00
  -3  -1  -2   94.59    7.40
   3  -1   2   99.99    8.10
   3   1  -2   85.19    8.40
   3   1  -2   94.39    8.80
   3  -1   2   97.49    9.60
   3   1   2  103.99    7.50
   3  -1  -2   91.29    7.50
   3   1   2   88.39   10.10
   3  -1  -2  105.19    8.80
  -3  -1   2  101.99    8.20
  -3   1  -2  104.09    7.20
  -3   1   4   18.00    2.80
   3   1  -4    9.70    1.70
  -3  -1  -4   21.60    4.80
   3  -1   4   14.20    2.60
   3   1  -4    6.30    2.60
  -3   1  -4   18.40    4.30
   3   1   4   11.20    2.90
   3   1   4   14.60    2.70
  -3  -1   4   15.00    2.90
  -3  -1  -6  892.91   56.59
   3   1  -6  800.42   57.69
  -3   1   6  852.61   57.69
   3  -1   6  873.71   57.69
   3  -1   6  913.31   57.69
   3   1   6  880.01   57.99
   3   1   6  871.81   57.29
  -3   1  -6  876.01   56.59
   3  -1  -6  848.32   57.49
  -3  -1   6  839.52   57.79
  -3   1   8  209.98   17.10
   3  -1   8  159.88   18.20
   3  -1   8  203.08   17.10
   3   1  -8  179.78   17.30
  -3  -1  -8  194.98   15.00
  -3   1  -8  189.98   15.30
   3   1   8  149.59   17.20
  -3  -1   8  202.68   17.40
   3  -1  -8  190.18   16.90
  -3   1  10    9.90    5.20
   3  -1  10   10.80    6.30
  -3  -1 -10   12.10    3.30
   3  -1  10   16.60    5.00
   3   1 -10    7.20    4.30
  -3   1 -10    9.20    3.80
   3  -1 -10    8.50    4.10
  -3  -1  10    0.60    4.70
   3   1  10   11.50    4.20
   3   1  10   12.40    4.70
   3  -1  12   46.00   12.60
  -3  -1 -12   80.59   13.30
   3   1 -12   74.09   15.60
  -3   1  12   78.59   15.80
   3  -1 -12   68.69   15.30
  -3  -1  12   73.59   16.30
   3   1  12   46.80   13.90
  -3   1 -12   74.19   13.80
  -3  -1 -14   -1.40    5.60
  -3   1  14    1.90    6.50
   3  -1  14   -1.70    6.90
   3   1 -14   -2.30    6.60
   3  -1 -14   -6.00    6.20
  -3  -1  14   -0.40    6.90
  -3   1 -14    0.80    5.60
   3   1  14   -4.00    6.80
   4   1  -1  128.39   10.60
   4   1  -1  123.79   11.40
   4  -1   1  140.09   11.80
  -4  -1  -1  121.39    9.70
   4  -1   1  126.49    9.40
   4   1   1  124.99   11.90
  -4  -1   1  132.09    9.40
   4  -1  -1  136.79    9.40
   4  -1  -1  136.09   10.80
   4  -1  -1  133.49   10.30
   4   1  -3  982.20   61.09
  -4  -1  -3  903.51   60.19
   4   1  -3  845.32   60.39
   4  -1   3  924.51   60.49
  -4   1   3  922.81   60.39
   4  -1   3  886.71   61.09
  -4   1  -3  892.91   60.09
   4  -1  -3 1004.20   61.09
   4   1   3  877.11   61.49
   4   1   3  951.00   60.29
  -4  -1   3  998.30   60.59
   4  -1   5  598.44   38.60
   4   1  -5  556.54   39.00
   4  -1   5  546.05   39.00
  -4  -1  -5  551.34   37.50
   4   1   5  548.35   39.50
  -4  -1   5  578.64   38.50
  -4   1  -5  549.25   37.40
   4  -1  -5  600.14   39.00
   4   1   5  593.54   38.30
   4  -1   7   19.20    4.70
   4  -1   7   16.20    3.60
  -4  -1  -7   14.40    2.70
   4   1   7   11.10    4.00
   4  -1  -7    8.60    3.60
  -4   1  -7   11.00    2.60
  -4  -1  -9  215.78   16.60
   4   1  -9  218.68   19.90
  -4   1   9  217.28   18.90
   4  -1   9  199.98   20.20
   4   1   9  183.48   19.50
  -4   1  -9  220.48   16.90
   4  -1  -9  210.28   19.40
  -4  -1   9  164.88   19.20
   4   1 -11   -0.10    4.50
  -4   1  11   -2.90    5.00
   4  -1  11   -2.50    3.30
  -4  -1 -11    0.50    3.20
   4  -1  11    3.40    5.50
  -4   1 -11   -2.10    3.40
   4   1  11   -0.30    4.10
   4  -1 -11   -1.20    4.20
  -4  -1  11   -3.60    4.80
   4   1  11   -2.30    4.90
   4  -1  13   11.50    6.90
  -4   1  13   65.89   16.80
   4  -1  15    2.10    7.00
   4   1 -15   -0.90    6.60
  -4  -1 -15   -1.50    5.90
   4   1  15   -8.20    8.40
   4   1  15   -3.30    7.50
   4  -1 -15    1.20    7.00
  -4  -1  15  -14.20   10.30
  -4   1 -15   -2.70    6.00
   5   1   0    0.20    1.70
   5  -1   0   -0.70    1.10
   5  -1   0   -0.90    1.80
   5   1   0   -1.20    1.90
   5  -1   0    0.10    1.60
   5  -1   2  856.21   58.69
   5   1  -2  929.41   59.49
   5  -1   2  955.40   59.99
   5   1  -2  852.61   59.29
  -5  -1  -2  883.61   58.79
   5   1   2  859.11   59.89
  -5  -1   2  966.90   58.89
  -5   1  -2  859.11   58.69
   5  -1  -2  890.91   58.99
   5  -1  -2  963.30   59.49
   5  -1  -2  915.31   58.69
  -5   1   4  105.99    9.50
   5  -1   4  100.29   12.50
   5  -1   4  112.49   10.30
  -5  -1  -4   90.99    8.30
   5   1   4  102.29   13.40
  -5  -1   4  102.69   10.10
   5   1   4  104.69   10.40
  -5   1  -4   95.89    8.20
   5  -1  -4   81.19   12.00
   5   1  -6  489.95   40.00
  -5  -1  -6  527.05   37.70
  -5   1   6  577.34   38.60
   5  -1   6  577.84   39.40
   5  -1   6  590.74   38.90
  -5   1  -6  556.34   37.30
   5  -1  -6  559.44   39.30
   5   1   6  579.04   40.10
   5   1   6  594.64   38.60
  -5  -1   6  596.84   38.70
  -5   1   8   83.09   12.80
   5   1  -8   61.79   13.60
  -5  -1  -8   81.69    9.80
   5  -1  -8   80.09   13.80
  -5  -1   8   87.79   13.10
  -5   1  -8   70.49   10.00
   5   1   8  104.19   15.00
   5   1 -10   -6.70    4.30
   5  -1  10    2.10    4.80
   5  -1  10   -1.70    3.90
  -5   1  10   -5.20    4.40
  -5  -1 -10    1.80    2.90
  -5   1 -10    0.00    2.80
  -5  -1  10   -8.00    4.50
   5   1  10   -2.70    4.70
  -5   1  12   17.30    5.60
   5   1 -12   13.70    4.90
   5  -1  12    4.40    6.00
   5  -1  12   11.40    4.30
   5   1  12   10.30    6.20
   5  -1 -12   14.80    5.50
  -5  -1  12   16.40    5.80
   5   1  12    9.60    5.20
  -5   1  14   -1.40    6.30
   5  -1  14   -2.60    7.20
  -5  -1 -14   -6.20    5.50
   5  -1  14   -4.20    4.80
   5   1 -14   -4.10    6.00
   5   1  14   -5.70    5.50
  -5  -1  14   -3.00    7.00
  -5   1 -14   -4.30    5.60
   5   1  14   -5.40    7.00
   6  -1   1   20.10    3.20
   6   1  -1   16.50    2.90
   6   1  -1   13.40    2.50
   6  -1  -1   19.00    2.80
   6  -1  -1   15.50    2.50
  -6  -1   1   15.80    3.90
   6   1   1   11.60    2.80
   6  -1   3   76.69   11.70
   6   1  -3   45.40   10.00
   6   1  -3   62.89    9.50
   6  -1   3   57.29    7.40
   6  -1  -3   32.00    9.30
   6   1   3   66.19   12.20
  -6  -1   3   52.79    7.60
   6  -1  -3   56.99    8.10
   6   1  -5   49.00    9.00
  -6  -1  -5   49.30    6.60
  -6   1   5   67.39    8.30
   6  -1  -5   52.69   11.40
   6   1   5   52.89    9.20
  -6   1  -5   50.59    6.40
  -6  -1   5   64.99    8.90
   6   1   5   76.59   13.50
  -6  -1  -7  333.17   21.20
   6   1  -7  262.17   24.50
   6  -1   7  316.67   23.70
   6  -1   7  277.77   30.10
  -6   1   7  295.47   22.80
  -6  -1   7  291.07   22.90
  -6   1  -7  300.97   20.90
   6  -1  -7  292.17   24.00
   6   1   7  248.28   27.50
   6   1   7  312.77   23.80
  -6  -1  -9  339.87   22.40
  -6   1   9  272.67   24.20
   6  -1   9  346.47   26.00
   6   1  -9  291.57   25.50
   6  -1   9  240.28   25.00
   6  -1  -9  291.07   25.30
  -6   1  -9  325.37   22.20
  -6  -1   9  266.87   24.40
   6   1   9  351.56   26.40
  -6  -1 -11    7.90    3.20
  -6   1  11   10.50    5.20
   6   1 -11    4.70    4.60
   6  -1  11    1.90    5.30
   6  -1  11    5.20    4.30
  -6   1 -11    7.50    3.10
   6   1  11    3.20    5.50
   6   1  11    6.50    4.60
  -6  -1  11    4.80    5.10
   6  -1 -11    8.50    4.30
   6  -1  13  -11.20    6.40
  -6  -1 -13    3.00    4.60
   6   1 -13    0.10    5.40
   6  -1  13   -0.10    4.90
  -6   1  13    5.30    5.90
   6   1  13   -4.30    5.70
   6  -1 -13   -3.40    5.40
  -6  -1  13    8.40    6.20
  -6   1 -13    0.90    4.90
   6   1  13   -1.00    6.50
   7   1   0    1.00    2.40
   7  -1   0   -0.30    1.30
   7  -1   0   -0.30    2.00
   7  -1   0    2.50    2.30
   7   1   0    0.60    2.10
   7   1   0    2.20    1.00
   7   1  -2 4095.49  274.47
   7   1  -2 4468.65  274.67
   7  -1   2 4111.59  273.87
   7  -1  -2 4420.86  274.67
   7  -1  -2 4275.77  274.47
   7  -1  -2 4145.59  273.97
   7   1  -4  369.86   28.40
   7  -1   4  417.96   28.10
   7  -1   4  375.66   29.70
  -7  -1  -4  392.16   27.40
   7   1  -4  413.06   29.50
  -7   1   4  425.66   27.90
   7  -1  -4  379.46   27.90
   7  -1  -4  452.55   29.40
  -7   1  -4  398.86   27.30
   7   1   4  421.36   27.80
   7   1   4  411.96   30.30
  -7  -1   4  436.96   28.10
   7  -1   6  228.58   17.60
  -7   1   6  189.68   17.10
   7  -1   6  191.58   20.50
  -7  -1  -6  199.48   15.40
  -7  -1   6  196.68   17.20
   7   1   6  230.68   17.40
   7   1  -8  138.49   18.60
   7  -1   8  172.38   17.70
  -7  -1  -8  183.18   14.00
   7  -1   8  197.58   19.40
  -7   1   8  148.59   16.00
   7   1   8  154.88   19.70
  -7   1  -8  176.48   13.70
   7   1   8  131.59   18.30
  -7  -1   8  171.58   16.30
   7  -1  -8  149.49   18.00
  -7   1  10    1.00    4.40
   7  -1  10   -0.20    3.90
   7   1 -10   -3.70    4.30
   7  -1  10   -7.10    5.10
  -7  -1  10    1.50    4.20
   7   1  10   -2.10    4.80
   7  -1 -10   -6.20    4.00
   7   1  10    3.00    4.50
  -7   1  12    0.60    5.10
   7  -1  12   -7.90    5.90
  -7  -1  12    1.80    5.40
   7   1  12   -6.40    5.60
   7   1 -14   -8.80    6.10
   7  -1  14   -3.00    7.00
  -7   1  14   -3.50    6.30
  -7  -1  14   -1.40    6.80
   7   1  14   -6.50    6.50
   8  -1   1    9.60    1.80
   8  -1   1   10.80    3.10
   8  -1   1   10.80    2.40
   8   1  -1    4.50    2.60
   8   1  -1    4.40    2.50
   8   1   1    7.20    2.90
   8  -1  -1    9.10    2.80
   8  -1  -1    7.80    2.50
   8  -1  -1   10.60    1.80
   8   1   1    8.90    2.50
   8  -1   3  135.59   14.90
   8   1  -3  132.59   12.80
   8   1  -3  110.59   13.10
   8  -1   3   95.19    9.80
  -8   1  -3  101.49   10.00
   8  -1  -3  129.69   12.10
   8   1   3  133.49   15.10
   8  -1  -3  124.19   13.00
  -8  -1   3  134.19   10.30
   8   1  -5    7.10    2.50
  -8   1   5   11.40    2.50
   8  -1   5   10.30    3.40
   8  -1   5   13.00    3.30
  -8  -1  -5    5.20    2.10
   8  -1  -5    8.00    3.60
   8   1   5   10.80    3.30
   8   1   5   13.60    4.30
   8  -1  -5    9.70    2.20
  -8   1  -5    9.70    1.90
  -8   1   7   17.60    3.90
   8   1  -7    6.50    4.50
  -8  -1   7   16.20    3.60
   8   1   7   24.60    4.60
   8  -1  -7    6.20    4.30
  -8   1  -7   32.60    7.50
   8   1   7   14.00    4.00
   8  -1   9   -1.90    4.00
  -8   1   9   -3.20    3.80
  -8  -1   9   -2.50    3.70
   8   1   9   -1.50    3.80
   8  -1  11   -3.10    4.40
  -8   1  11    3.20    4.60
   8  -1  11   -1.00    5.60
   8   1 -11   -6.90    4.90
   8   1  11   -0.70    5.70
   8  -1 -11   -3.40    4.80
  -8  -1  11    3.50    4.60
   8   1  11    0.20    5.00
   8  -1  13   -9.20    6.70
  -8   1  13   -8.20    5.50
  -8  -1  13   -3.50    5.80
   8   1  13  -10.60    6.70
   9  -1   0    2.30    2.50
   9   1   0    1.60    2.80
   9  -1   0   -1.00    1.30
   9   1   0   -0.70    1.10
   9  -1   0   -0.20    2.20
   9   1   0   -1.00    2.20
  -9  -1  -2 3182.28  219.78
   9  -1   2 3371.96  219.48
   9  -1   2 3406.56  220.88
   9   1  -2 3568.24  220.58
   9   1  -2 3380.86  220.48
   9  -1  -2 3690.73  220.58
   9   1   2 3365.16  220.98
  -9  -1   2 3380.96  219.68
   9  -1  -2 3520.75  220.48
   9  -1  -2 3182.48  219.48
  -9  -1  -4 1202.98   89.69
   9   1  -4 1312.77   89.69
  -9   1   4 1351.16   89.19
   9  -1   4 1327.27   88.99
   9   1  -4 1480.15   90.49
   9  -1   4 1380.86   90.79
  -9   1  -4 1312.47   88.89
  -9  -1   4 1452.15   89.39
   9  -1  -4 1522.75   90.59
   9   1   4 1339.67   88.79
   9  -1  -4 1358.76   89.59
   9   1   4 1378.06   90.99
  -9  -1  -6  113.19    9.70
  -9   1   6   85.39   11.80
   9  -1   6  128.99   13.10
   9  -1   6  111.39   15.60
  -9   1  -6  110.79    9.40
   9  -1  -6   77.89   14.50
   9   1   6   94.89   16.30
   9   1   6  100.19   12.90
  -9  -1   6   85.79   12.10
   9   1  -8  188.58   21.10
   9  -1   8  213.88   20.60
  -9  -1  -8  185.68   15.40
  -9   1   8  215.28   18.00
   9  -1   8  180.78   20.00
  -9  -1   8  216.38   17.70
   9   1   8  170.08   20.10
  -9   1  -8  184.08   15.30
   9  -1  -8  167.88   20.70
   9   1   8  200.38   21.40
   9  -1  10   -0.50    4.90
  -9  -1 -10   -4.10    2.60
   9  -1  10    0.30    4.30
   9   1 -10   -3.00    4.60
  -9   1  10   -2.50    4.10
   9   1  10   -3.20    4.20
  -9  -1  10    0.70    4.60
   9   1  10   -4.30    5.00
   9  -1 -10   -1.50    4.40
   9  -1  12   -8.10    5.70
  -9   1  12    1.40    5.10
  -9  -1  12    1.10    6.00
   9   1  12   -9.50    6.00
   9  -1  14   -2.40    7.10
   9   1 -14   -8.70    6.60
   9  -1  14   -7.90    5.70
   9   1  14   -7.20    6.90
   9  -1 -14   -9.60    6.70
  -9   1 -14   -7.20    4.60
  10   1  -1    2.10    2.60
  10   1  -1    4.90    2.80
  10  -1   1    4.60    2.30
  10  -1   1    4.10    2.80
  10  -1   1    5.70    1.50
  10  -1  -1    5.50    1.50
  10   1   1    2.50    2.30
  10   1   1    5.70    3.10
  10  -1  -1    4.80    2.70
  10  -1  -1    1.10    2.40
  10   1  -3   96.69   13.20
  10  -1   3  119.09   14.90
  10   1  -3   73.29   13.10
  10  -1   3   98.59    8.80
 -10   1  -3   81.69    9.40
 -10  -1   3   99.29    9.20
  10  -1  -3   88.19   13.10
  10  -1  -3   93.19   12.60
  10   1   3  108.79   15.20
 -10   1   5  290.27   21.10
  10  -1   5  282.67   21.10
  10   1  -5  278.67   22.20
  10   1  -5  274.87   24.10
 -10  -1  -5  294.57   20.50
  10  -1   5  316.47   24.50
 -10  -1   5  280.17   21.20
  10   1   5  321.07   25.00
  10   1   5  255.27   20.80
 -10   1  -5  291.97   20.30
  10  -1  -5  286.67   21.80
  10  -1  -5  269.47   24.00
  10  -1   7   97.79   16.30
 -10  -1  -7   84.39    9.70
  10  -1   7   92.49   14.40
  10   1  -7   71.39   11.80
 -10   1   7   88.69   12.30
 -10  -1   7   84.19   12.60
  10   1   7   86.69   17.00
 -10   1  -7   79.59    9.40
 -10  -1  -9   65.89   10.10
  10  -1   9   77.49   16.60
 -10   1   9   80.49   12.90
  10   1  -9   65.19   16.40
  10  -1  -9   59.59   16.00
  10   1   9   74.39   16.90
 -10  -1   9   79.89   13.90
 -10   1  -9   61.69   10.00
  10  -1  11   -1.30    4.70
  10   1 -11   -3.80    5.30
 -10   1  11   -0.20    4.90
  10  -1  11   -1.50    6.10
  10   1  11   -2.90    5.00
  10   1  11   -7.30    5.50
 -10   1 -11   -5.30    3.20
  10  -1 -11   -3.80    5.00
 -10  -1  11   -7.10    4.80
  10   1 -13   -5.80    5.90
  10  -1  13   -3.30    6.40
 -10   1  13    1.30    5.80
 -10  -1 -13   -5.90    3.90
  10   1  13   -2.30    6.30
 -10   1 -13   -3.50    3.90
 -10  -1  13   -1.70    6.30
  11  -1   0   -0.10    2.70
  11  -1   0   -1.10    1.30
  11   1   0   -1.20    2.90
  11   1   0   -1.70    2.40
  11  -1   0   -1.60    2.20
  11   1  -2 2360.86  141.79
  11  -1   2 2215.58  142.19
  11   1  -2 2126.39  141.69
 -11  -1  -2 2032.00  140.79
  11  -1   2 2302.27  140.39
  11   1   2 2205.08  142.29
  11  -1  -2 2162.68  141.69
 -11  -1   2 2060.19  140.39
  11  -1  -2 1930.51  140.29
  11  -1  -2 2307.37  141.69
  11  -1   4  782.02   55.29
  11   1  -4  838.12   54.69
  11   1  -4  770.32   54.19
 -11  -1  -4  798.62   52.89
  11  -1   4  763.32   52.59
 -11   1   4  733.63   52.99
  11   1   4  795.12   55.59
 -11   1  -4  825.22   52.99
  11  -1  -4  759.52   54.09
  11  -1  -4  850.91   54.79
 -11  -1   4  874.91   53.39
  11   1  -6  536.95   38.20
 -11  -1  -6  508.35   34.60
 -11   1   6  500.15   35.40
  11  -1   6  533.15   35.70
  11   1  -6  451.95   35.90
  11  -1   6  567.04   38.00
  11   1   6  547.85   38.30
 -11   1  -6  509.65   34.50
  11  -1  -6  436.66   35.60
  11   1   6  518.35   35.40
 -11  -1   6  494.65   35.60
  11  -1  -6  540.95   38.10
 -11  -1  -8  292.77   21.30
  11  -1   8  303.97   26.00
 -11   1   8  283.17   23.20
  11  -1   8  261.47   25.00
  11   1  -8  307.37   26.50
  11   1   8  267.87   25.50
  11  -1  -8  286.87   25.90
 -11   1  -8  298.07   21.30
  11   1   8  330.17   27.60
 -11  -1   8  256.37   23.10
 -11  -1 -10    1.20    2.80
  11  -1  10    3.80    6.00
  11   1 -10    5.30    4.90
  11  -1  10    9.60    4.70
 -11   1  10    6.30    5.10
  11   1  10   -3.70    6.00
 -11   1 -10    4.10    2.80
 -11  -1  10    0.00    4.90
  11  -1 -10    2.00    5.00
  11   1  10    6.60    4.30
  11   1 -12   14.50    6.60
  11  -1  12   10.40    8.00
 -11   1  12   17.80    5.90
 -11  -1  12   12.10    6.30
  11  -1 -12   10.10    6.50
  11   1  12    1.40    6.70
  12   1  -1    4.00    3.60
  12  -1   1    1.80    2.50
  12  -1   1    3.60    1.60
  12  -1   1    1.40    3.30
  12   1   1   -1.00    3.40
  12   1   1    2.80    2.40
  12  -1  -1    4.50    3.20
  12  -1  -1    0.80    2.90
  12  -1  -1    5.00    1.70
  12  -1   3  359.36   23.40
  12   1  -3  336.07   26.40
 -12  -1  -3  332.57   24.20
  12   1  -3  341.37   26.70
  12  -1   3  363.96   27.60
 -12  -1   3  345.77   23.80
  12  -1  -3  343.97   26.40
 -12   1  -3  321.37   24.10
  12  -1  -3  322.27   26.30
  12   1   3  340.27   28.00
  12   1  -5   51.89   15.10
  12   1  -5   72.59   13.20
  12  -1   5   93.29    9.10
 -12  -1  -5   96.19    9.40
  12  -1   5   86.59   15.40
 -12   1   5   80.29   10.20
  12   1   5   80.99    8.40
 -12  -1   5   94.19   10.30
  12  -1  -5   64.69   13.00
  12  -1  -5   53.39   14.90
  12   1   5   82.59   16.20
 -12   1  -5   96.89    9.10
  12  -1   7  108.79   17.40
 -12   1   7   74.09   12.80
  12   1  -7   72.69   13.20
  12  -1   7   97.49   14.10
 -12  -1   7   87.49   13.00
  12   1   7   63.69   13.30
  12   1   7   91.09   17.90
 -12   1   9  139.09   16.70
  12   1  -9  147.99   19.80
  12  -1   9  166.28   19.60
  12  -1   9  137.49   19.10
 -12  -1  -9  153.48   13.70
  12  -1  -9  154.88   19.50
  12   1   9  147.79   19.10
 -12  -1   9  128.89   16.60
 -12   1  -9  162.98   13.50
  12   1   9  170.88   20.40
 -12  -1 -11    8.30    3.40
  12  -1  11   11.60    5.30
  12  -1  11   -1.70    7.20
 -12   1  11    2.30    5.60
  12   1 -11    5.30    6.00
  12   1  11   -6.70    7.10
 -12  -1  11    2.80    5.70
  12  -1 -11   10.50    6.00
 -12   1 -11    8.30    3.50
 -12   1  13    9.20    6.00
  12  -1  13   -0.60    8.10
  12   1 -13    8.30    6.80
  12  -1  13   10.40    6.20
 -12  -1  13    5.40    6.30
  12   1  13   -3.70    8.20
  12  -1 -13    4.80    6.70
  13  -1   0   -2.40    2.70
  13  -1   0   -0.60    2.40
  13   1   0   -3.50    2.40
  13   1   0   -3.20    3.20
  13  -1   0   -0.10    1.40
  13   1  -2  174.78   16.80
  13  -1   2  176.88   13.20
  13  -1   2  183.48   18.50
  13  -1  -2  173.68   24.50
  13   1   2  173.18   19.20
 -13  -1   2  155.48   13.20
  13  -1  -2  183.08   16.80
  13  -1   4    2.80    2.00
 -13   1   4    5.40    2.40
  13   1  -4   -5.80    3.40
 -13  -1  -4    1.80    1.90
  13   1  -4    1.70    2.90
  13  -1   4    0.30    3.50
 -13   1  -4    0.70    1.70
  13  -1  -4    1.90    2.90
 -13  -1   4    4.70    2.60
  13  -1  -4   -3.20    3.40
  13   1   4   -3.90    3.70
  13   1  -6  450.75   35.00
  13  -1   6  535.35   37.10
  13  -1   6  409.56   33.20
 -13   1   6  465.45   33.90
  13   1  -6  468.85   37.00
 -13  -1  -6  526.45   33.20
  13  -1  -6  513.95   37.20
  13   1   6  512.15   37.00
  13  -1  -6  445.36   34.90
 -13  -1   6  453.95   34.10
 -13   1  -6  534.15   33.20
 -13  -1  -8   35.30    9.50
  13   1  -8   42.60   12.10
  13   1  -8   68.29   17.00
 -13   1   8   45.80   12.10
 -13   1  -8   42.30    8.80
 -13  -1   8   57.49   12.50
  13  -1  -8   61.09   16.90
  13   1   8   52.89   13.30
  13  -1  10   75.99   17.80
 -13  -1 -10   38.50   10.00
 -13   1 -10   40.30    9.90
  13   1  10   66.19   17.70
  13   1 -12  118.39   22.60
  13  -1  12  194.08   22.50
 -13  -1 -12  172.58   15.60
 -13   1  12  140.39   20.00
 -13   1 -12  172.58   15.70
 -13  -1  12  115.89   20.20
  13  -1 -12  120.99   22.20
  14  -1   1 1013.10   71.29
  14  -1   1 1102.19   73.89
  14   1  -1 1086.49   73.89
  14  -1   1 1133.29   72.89
  14   1  -1 1107.39   72.99
  14  -1  -1 1087.29   72.99
  14   1   1 1086.09   73.99
  14  -1  -1 1034.40   71.29
  14   1   1 1110.39   72.99
  14  -1  -1 1164.18   73.89
  14   1  -3  467.45   34.00
  14  -1   3  447.06   34.90
 -14  -1  -3  467.75   32.10
  14   1  -3  420.06   34.40
  14  -1   3  498.75   31.40
 -14   1  -3  489.85   32.20
  14  -1  -3  473.95   34.10
  14   1   3  454.55   35.50
 -14  -1   3  438.16   31.60
  14  -1   5  231.88   23.20
  14   1  -5  227.78   21.70
  14   1  -5  218.08   22.60
 -14  -1  -5  266.47   18.20
  14  -1   5  203.58   17.70
 -14   1   5  238.78   18.70
  14  -1  -5  236.18   22.80
 -14   1  -5  275.67   18.20
  14  -1  -5  216.18   21.20
  14   1   5  225.18   23.20
 -14  -1   5  232.78   18.70
 -14   1   7   -3.00    3.60
 -14  -1  -9    2.90    2.90
 -14   1   9   10.10    4.40
  14   1  -9    5.50    5.60
  14  -1   9    9.70    5.20
 -14  -1   9   10.10    4.20
  14   1   9    7.70    4.60
  14  -1  -9    4.60    5.30
  14   1   9    8.70    4.90
 -14   1  -9    5.30    3.00
  14   1 -11    6.60    7.00
 -14  -1  11    8.10    5.60
  15   1   0   -4.30    3.20
  15  -1   0   -0.50    1.50
  15   1   0   -4.40    2.60
  15  -1   0   -3.40    3.20
  15  -1   2   18.40    4.40
  15   1  -2   11.70    3.90
  15   1  -2   16.20    4.30
  15   1   2   21.90    4.90
  15  -1  -2   17.20    4.00
 -15  -1   2   31.20    6.50
  15  -1  -2   17.80    4.20
 -15   1   4   34.40    7.80
  15   1  -4   15.40    4.00
  15   1  -4   13.70    4.60
  15  -1   4    9.50    3.80
 -15  -1  -4   16.10    2.90
  15  -1  -4   16.50    4.70
  15  -1  -4   15.30    4.00
 -15  -1   4   21.50    3.40
 -15   1  -4   20.30    3.20
 -15   1   6  180.28   16.10
  15  -1   6  185.58   20.70
  15   1  -6  185.08   18.90
 -15  -1  -6  167.68   15.00
  15   1  -6  157.08   20.10
  15   1   6  193.18   21.50
 -15   1  -6  188.38   15.30
  15  -1  -6  169.68   18.50
  15  -1  -6  165.08   20.90
 -15  -1   6  174.88   16.40
  15   1  -8   -0.40    5.00
  15  -1   8    3.80    4.00
  15  -1   8    0.50    6.20
 -15   1   8    2.90    4.10
  15   1  -8   -4.00    2.90
 -15  -1   8    0.70    3.60
  15   1   8    2.20    4.00
  15  -1  -8    2.50    2.80
  15  -1  -8   -4.30    5.00
  15   1   8   -1.70    3.00
 -15   1  10   -2.70    4.90
  15  -1  10    1.70    5.90
  15  -1  10    4.50    5.00
 -15  -1 -10    1.50    3.30
  15   1  10    3.20    5.70
 -15  -1  10    3.40    4.90
 -15   1 -10    0.50    3.20
  15   1  10    3.20    4.70
  15  -1  12   98.19   19.90
 -15  -1 -12   57.29   11.80
 -15   1  12   73.39   17.30
 -15   1 -12   56.19   11.70
  15   1  12   88.69   20.50
 -15  -1  12   90.39   18.30
  16  -1   1 3680.03  231.48
  16   1  -1 3585.14  231.38
  16  -1   1 3713.63  230.68
  16  -1   1 3101.59  229.08
  16   1  -1 3521.95  230.68
 -16  -1   1 3333.37  229.18
  16  -1  -1 3674.73  231.38
  16   1   1 3682.73  231.58
  16  -1  -1 3589.64  230.68
  16   1   1 3616.14  230.68
 -16  -1  -3    0.00    2.20
  16  -1   3    3.70    2.10
  16  -1   3   -2.80    3.10
  16   1  -3   -3.70    3.50
  16  -1  -3   -4.20    3.20
 -16   1  -3   -2.10    2.40
  16  -1  -3   -3.10    3.40
  16   1   3   -1.30    3.50
 -16   1   5  446.96   31.60
 -16  -1  -5  459.95   31.40
  16  -1   5  457.65   34.90
  16   1  -5  461.85   34.60
  16   1  -5  426.46   34.10
  16  -1   5  390.56   30.60
  16  -1  -5  479.05   34.70
 -16   1  -5  474.95   31.40
  16   1   5  449.46   35.20
  16  -1  -5  421.76   34.10
 -16  -1   5  432.76   31.60
  16   1  -7   15.90    5.10
 -16  -1  -7   10.50    3.20
  16   1  -7   14.60    3.90
  16  -1   7   11.10    3.30
  16  -1   7   16.30    4.50
  16   1   7   11.40    4.30
  16  -1  -7   19.60    5.50
 -16   1  -7   11.40    3.00
 -16   1   9    5.50    4.50
  16  -1   9    6.30    4.10
  16   1  -9   -1.90    5.70
 -16  -1  -9   -0.90    3.00
  16  -1   9    1.50    4.50
 -16   1  -9    4.00    3.00
  16   1   9    8.90    4.70
 -16  -1   9    4.70    4.40
  16   1   9   -2.70    4.60
  16  -1  -9   -4.10    5.90
 -16  -1 -11   -2.70    3.40
  16  -1  11   -7.70    6.20
  16  -1  11    2.80    5.20
 -16   1  11    3.40    5.80
  16   1  11   -2.80    5.40
 -16  -1  11    4.40    5.30
  17  -1   0   -0.80    1.70
  17   1   0   -1.40    3.70
  17   1   0   -4.20    2.70
  17  -1   0   -3.30    2.90
  17   1  -2  105.99   15.50
  17  -1   2  122.19   10.20
  17  -1   2  135.69   17.90
  17   1  -2  109.09   17.90
 -17  -1   2  113.39   10.90
  17   1   2  132.49   18.60
  17  -1  -2  105.69   15.30
  17  -1  -2  117.49   16.90
 -17   1   4    8.20    2.80
 -17  -1  -4    2.50    2.70
  17   1  -4    7.90    3.90
  17   1  -4    4.10    4.10
  17  -1   4    5.00    3.40
  17  -1   4    4.90    2.60
  17   1   4    4.40    3.90
  17  -1  -4    3.10    3.60
 -17  -1   4    8.00    2.90
  17  -1  -4    6.10    3.90
 -17   1  -4    2.50    2.70
 -17  -1  -6   -2.60    2.60
  17   1  -6    3.00    3.50
  17   1  -6   -3.10    4.50
  17  -1   6   -1.40    2.60
  17  -1   6    4.30    3.60
 -17   1   6    6.10    3.20
  17  -1  -6   -1.50    4.60
 -17  -1   6    4.80    3.70
  17  -1  -6    1.40    3.50
  17   1   6    2.50    3.80
  17  -1   8   -1.40    4.00
  17   1  -8   -4.90    3.60
  17  -1   8   -2.50    5.60
 -17   1   8   -6.10    3.80
  17   1   8   -4.60    4.10
 -17  -1   8   -3.90    4.60
 -17  -1 -10   -5.70    3.40
 -17   1  10   -2.70    5.70
  17  -1  10   -2.00    5.10
  17   1  10   -6.90    4.80
 -17   1 -10   -2.60    3.50
 -17  -1  10   -5.60    5.10
  18  -1   1 2383.76  160.48
  18  -1   1 2487.35  159.68
  18   1  -1 2379.96  159.58
  18   1  -1 2545.35  160.68
  18  -1  -1 2452.65  160.48
 -18  -1   1 2363.86  157.98
  18  -1  -1 2383.86  159.58
  18   1   1 2507.05  160.88
  18   1  -3   23.90    5.10
 -18  -1  -3   40.00    9.70
  18   1  -3   18.70    4.50
 -18   1   3   31.90    7.80
  18   1   3   19.30    4.90
 -18   1  -3   22.90    3.80
  18  -1  -3   16.50    4.40
 -18  -1   3   35.70    8.40
  18  -1  -3   17.40    4.40
 -18   1   5  622.64   45.10
  18   1  -5  689.93   47.80
  18  -1   5  639.54   44.30
 -18  -1  -5  658.93   44.90
  18  -1   5  679.13   48.20
  18   1  -5  632.04   47.70
 -18  -1   5  633.64   45.20
  18  -1  -5  700.13   47.80
  18  -1  -5  602.64   47.50
  18   1   5  697.63   48.50
 -18   1  -5  674.13   45.10
 -18  -1  -7   66.69   12.10
 -18   1   7   82.09   13.50
  18   1  -7   66.99   17.20
  18  -1   7   84.29   18.00
  18   1   7   88.79   18.90
 -18  -1   7   76.59   14.10
  18  -1  -7   65.99   15.40
 -18   1  -7   82.09   12.00
  18  -1   9    8.20    4.80
 -18   1   9    9.90    5.40
  18   1  -9    2.50    5.90
  18   1   9    2.50    4.90
 -18   1  -9   10.70    3.20
  18  -1  -9    0.30    6.10
 -18  -1   9    6.70    5.30
  19   1   0   -0.50    2.70
  19  -1   0   -2.50    2.90
  19  -1   0   -0.80    3.60
  19   1   0   -4.40    3.90
 -19  -1   0    2.90    1.90
  19   1  -2   11.50    4.30
 -19  -1  -2   11.60    3.40
  19  -1   2   11.60    2.30
  19  -1   2    8.50    3.70
  19   1  -2    4.90    3.90
  19  -1  -2   10.90    4.40
  19  -1  -2    6.30    3.60
  19   1   2   12.10    4.50
 -19  -1   2   11.10    2.80
  19   1  -4  163.28   20.30
  19   1  -4  152.08   19.10
 -19  -1  -4  131.69   14.90
  19  -1   4  145.59   20.00
 -19   1   4  146.09   14.40
 -19   1  -4  134.29   14.80
  19   1   4  155.38   20.00
  19  -1  -4  134.29   19.60
 -19  -1   4  154.48   14.40
  19  -1  -4  163.68   18.90
  19   1  -6  175.08   22.40
 -19   1   6  197.38   18.30
 -19  -1  -6  174.38   16.70
  19   1  -6  172.58   21.90
  19  -1   6  215.58   23.20
  19  -1  -6  170.28   21.30
  19  -1  -6  163.48   22.20
 -19   1  -6  188.28   17.10
  19   1   6  194.78   22.70
 -19  -1   6  194.08   18.50
  19  -1   8   -5.30    3.90
  19   1  -8   -5.40    4.10
 -19  -1 -10    1.10    3.60
 -19   1  10    7.20    5.80
  19   1 -10    5.70    8.40
  19  -1 -10    2.90    6.30
 -19   1 -10    5.60    3.60
 -19  -1  10    0.70    5.60
  20   1  -1   25.20    5.50
  20  -1   1   16.10    4.40
  20   1  -1   21.40    4.70
  20  -1  -1   24.10    5.20
  20   1   1   26.40    5.50
  20  -1  -1   17.70    4.30
 -20   1   3  335.87   25.20
  20   1  -3  317.47   29.90
 -20  -1  -3  352.56   26.00
  20  -1   3  347.77   29.60
  20   1  -3  336.77   27.80
 -20   1  -3  341.37   26.30
  20   1   3  357.96   29.90
  20  -1  -3  316.17   29.70
 -20  -1   3  300.47   24.90
  20  -1  -3  349.27   28.30
  20   1  -5  485.05   38.20
  20   1  -5  490.35   39.30
 -20  -1  -5  510.85   35.30
  20  -1   5  517.55   39.00
 -20   1   5  478.35   35.50
 -20   1  -5  501.05   35.20
  20  -1  -5  471.95   38.40
 -20  -1   5  477.95   35.70
  20   1   5  508.05   39.10
  20  -1  -5  476.45   38.20
 -20   1   7    0.10    4.50
  20   1  -7   -6.90    4.30
 -20  -1   7   -4.20    4.10
  20   1   7   -5.70    4.20
 -20   1  -7   -5.00    3.00
  20  -1  -7   -3.70    3.60
  20  -1   9  143.39   21.30
 -20   1   9  133.69   19.40
 -20  -1  -9  140.19   14.60
  20  -1  -9  127.09   28.70
  20   1   9  130.89   21.80
 -20   1  -9  149.69   14.40
 -20  -1   9   94.49   18.90
  21   1   0   -3.30    3.70
  21  -1   0   -3.00    3.20
 -21  -1   0    3.80    2.30
  21  -1   0   -2.60    4.00
  21   1  -2    3.00    4.70
 -21   1   2   -0.40    2.60
  21  -1   2   -1.70    4.10
 -21  -1   2    0.40    2.80
  21   1   2   -1.40    4.10
  21  -1  -2   -5.40    3.50
  21  -1  -2   -4.30    4.10
 -21   1   4   85.49   12.50
  21  -1   4   84.49   19.30
 -21  -1  -4  101.79   13.40
  21   1  -4   79.29   19.60
  21   1  -4   73.39   16.90
  21  -1  -4   92.49   17.80
  21   1   4  102.89   19.90
 -21   1  -4   88.79   13.10
  21  -1  -4   61.49   18.50
 -21  -1   4  110.69   13.30
  21   1  -6  203.68   25.20
 -21   1   6  235.68   20.70
  21   1  -6  194.18   24.30
 -21  -1  -6  188.68   19.50
  21  -1   6  256.67   25.50
  21  -1  -6  203.68   23.70
 -21  -1   6  233.78   21.20
  21   1   6  231.48   25.20
 -21   1  -6  241.98   19.30
  21  -1  -6  195.78   24.00
 -21  -1  -8   -1.10    3.10
  21   1  -8   -0.10    7.70
  21  -1   8   -4.00    4.50
 -21   1  -8   -0.90    3.10
  21  -1  -8   -8.10    5.80
  21  -1  -8   -4.20    5.60
  21   1   8   -6.60    4.70
 -21  -1   8   -2.80    5.20
  22   1  -1  132.49   17.30
 -22   1   1  158.18   13.70
  22  -1   1  135.89   21.00
  22   1  -1  128.59   21.40
  22   1   1  131.09   21.10
  22  -1  -1  148.29   17.50
  22  -1  -1  150.28   21.10
 -22  -1   1  156.18   15.50
  22   1  -3  192.98   20.90
  22   1  -3  193.18   24.70
 -22  -1  -3  223.48   18.90
 -22   1   3  191.88   18.00
  22  -1   3  204.08   23.60
 -22  -1   3  185.98   18.20
 -22   1  -3  208.18   19.20
  22   1   3  191.58   24.40
  22  -1  -3  212.58   21.80
  22  -1  -3  196.38   23.90
 -22  -1  -5  147.09   17.10
  22   1  -5  175.38   23.80
  22   1  -5  132.29   21.60
  22  -1   5  214.98   23.00
 -22   1   5  173.98   18.10
 -22  -1   5  177.58   18.50
  22   1   5  188.28   23.00
  22  -1  -5  179.98   21.90
  22  -1  -5  124.79   21.60
 -22   1  -5  157.78   17.00
  22  -1   7    1.00    6.40
  22   1  -7    7.00    5.20
 -22  -1  -7    7.90    3.60
 -22   1   7   16.20    5.40
  22   1  -7    9.20    7.80
  22  -1  -7    2.90    4.20
 -22   1  -7   12.60    3.50
  22  -1  -7    8.70    6.20
  22   1   7    1.70    6.60
 -22  -1   7   17.80    5.80
  23  -1   0   -3.50    4.40
  23   1   0   -6.40    4.40
  23  -1   0   -1.20    3.60
  23   1  -2  633.44   48.50
 -23   1   2  608.04   44.00
 -23  -1  -2  676.03   45.10
  23  -1   2  633.64   47.80
  23  -1  -2  619.84   46.10
 -23  -1   2  618.74   44.00
  23   1   2  636.74   48.30
 -23   1  -2  623.24   45.40
  23  -1  -2  634.84   47.70
 -23  -1  -4  152.88   16.30
  23  -1   4  178.78   23.10
  23   1  -4  128.29   23.00
  23   1  -4  127.59   19.40
 -23   1   4  125.59   16.90
  23  -1  -4  128.59   20.20
  23  -1  -4  143.29   21.50
 -23   1  -4  164.98   16.40
 -23  -1   4  145.19   17.30
  23   1   4  149.79   22.50
 -23   1   6   26.80    5.80
  23   1  -6   12.10    5.80
  23  -1  -6   17.40    8.10
 -23   1  -6   44.00   12.40
 -23  -1   6   25.30    5.90
 -24   1   1    0.70    3.10
  24   1  -1   -2.50    3.20
  24   1  -1   -3.70    4.60
  24  -1   1   -4.00    4.50
  24  -1  -1   -3.20    4.30
  24  -1  -1   -5.80    3.60
  24   1   1   -6.00    4.10
  24   1  -3    8.20    4.40
  24  -1   3    7.10    5.00
 -24  -1  -3   11.00    3.60
 -24   1   3    5.70    4.40
  24   1  -3    7.60    5.60
  24   1   3    4.80    4.70
  24  -1  -3    9.30    4.90
 -24  -1   3    6.90    4.60
  24  -1  -3    6.90    4.90
  24   1  -5   31.30   28.90
  25   1   0    4.40    5.10
  25  -1   0    1.50    4.60
 -25   1   2  819.32   60.99
 -25  -1  -2  945.51   61.49
 -25   1  -2  895.61   61.49
   0  -2  -2 1198.48   79.59
   0   2  -2 1243.78   79.59
   0  -2  -2 1262.57   79.69
   0  -2   2 1231.18   79.89
   0   2   4    7.40    2.00
   0   2  -4    6.80    1.70
   0  -2  -4    6.00    1.50
   0   2   4    7.30    2.30
   0  -2   4    5.50    2.50
   0   2  -6  495.05   34.10
   0  -2   6  535.05   35.00
   0  -2   6  437.16   33.20
   0  -2  -6  557.94   34.10
   0   2   6  487.55   34.30
   0   2   6  526.05   34.60
   0   2   8   -2.60    2.30
   0  -2   8   -1.00    3.50
   0   2   8   -4.80    3.30
   0   2  10    1.10    4.00
   0  -2 -10   -0.30    3.30
   0  -2  10   -1.80    4.80
   0  -2  12    0.50    5.60
   0   2  12   -2.20    5.00
   0  -2  14    5.10    8.00
   0   2  14    6.60    7.10
   1   2  -1   15.40    2.90
   1   2  -1   28.20    4.00
  -1  -2  -1   18.00    2.30
  -1  -2  -1   21.80    2.30
  -1   2   1   19.90    2.00
   1  -2   1   23.80    2.90
   1  -2   1   23.20    3.60
   1  -2  -1   18.60    2.70
   1   2   1   19.60    4.40
  -1  -2   1   20.10    3.00
   1  -2   3   27.50    4.90
  -1  -2  -3   19.50    4.10
   1   2  -3   29.60    3.50
   1   2   3   20.80    5.30
  -1  -2   3   38.80    6.80
   1  -2   5   -3.00    2.40
   1   2   5   -0.70    2.20
  -1  -2   5    0.20    2.60
   1  -2   7  216.08   17.70
   1  -2   7  171.78   14.90
  -1  -2  -7  175.58   15.50
  -1   2   7  202.08   16.70
  -1   2   7  197.98   14.80
   1   2   7  227.48   17.00
   1  -2  -7  177.68   16.30
  -1  -2   7  232.28   17.60
  -1   2   9   -4.40    3.60
   1  -2   9   -3.80    4.10
   1   2   9   -4.00    3.50
   1   2   9   -3.90    3.10
  -1  -2 -11   -3.00    3.60
   1  -2  11   -1.90    5.70
  -1   2  11   -2.50    4.30
   1   2  11   -3.40    4.20
  -1  -2  11   -6.40    4.70
   1  -2 -11   -4.30    3.70
   1   2 -13   -2.60    2.90
  -1   2  13    1.50    5.20
   1  -2  13   -3.20    6.60
  -1  -2  13    3.70    6.30
   1   2  13   -9.00    5.70
   1  -2  15   -3.50    7.30
   1   2 -15   -9.30    6.80
  -1   2  15   -1.30    6.50
  -1  -2 -15    4.50    6.50
   1  -2 -15   -3.40    6.10
  -1   2 -15   -2.00    6.70
   1   2  15    5.10    7.00
  -1  -2  15  -13.90    8.00
  -2   2   0 8771.52  558.54
  -2  -2   0 9019.30  564.44
   2  -2   0 7567.84  559.24
  -2  -2   0 9999.00  562.94
   2   2   0 9301.87  562.54
  -2   2   0 7906.31  558.34
   2  -2   0 8162.98  558.44
   2   2  -2   18.10    4.90
   2   2  -2   22.10    4.40
   2  -2   2   18.40    5.10
  -2  -2  -2   25.90    3.40
   2  -2   2   21.30    5.20
   2   2   2   16.60    3.30
   2  -2  -2   16.60    4.20
   2  -2  -2   14.90    3.80
  -2  -2   2   21.40    4.90
   2  -2   4 1228.38   75.79
  -2   2   4 1183.48   75.49
   2  -2   4 1095.09   75.39
   2   2  -4 1117.19   74.89
  -2  -2  -4 1111.69   74.99
   2   2  -4 1221.28   75.79
   2   2   4 1253.07   75.39
   2   2   4 1015.80   75.89
  -2   2  -4 1133.29   74.99
  -2  -2   4 1228.38   75.79
  -2  -2  -6  378.06   24.00
   2   2  -6  322.17   23.30
  -2   2   6  361.66   25.10
   2  -2   6  287.87   24.60
   2  -2   6  371.46   25.60
   2  -2  -6  335.37   24.70
  -2  -2   6  384.86   25.40
  -2   2  -6  375.16   23.90
   2   2   6  341.07   24.90
   2   2   6  345.37   26.00
   2  -2   8    3.10    4.00
  -2   2   8    5.30    3.30
   2   2   8    6.70    3.20
  -2  -2   8    6.10    3.60
  -2   2  10    3.60    4.30
  -2  -2 -10    7.40    3.50
   2  -2  10    3.90    2.50
   2   2 -10    3.50    2.10
   2  -2  10    7.80    5.30
  -2   2 -10   -3.00    3.40
   2  -2 -10   -0.60    3.80
   2   2  10    6.80    4.20
  -2  -2 -12   -2.00    3.70
   2   2 -12    7.20    2.70
  -2   2  12    3.80    5.00
   2  -2  12    0.90    6.10
  -2  -2  12    4.20    5.30
   2   2  12   -2.80    5.10
   2  -2 -12   -6.40    4.20
  -2   2 -12   -6.00    4.00
  -2   2  14    4.00    6.30
  -2  -2 -14   -4.00    5.70
   2  -2  14   11.30    7.90
  -2   2 -14   -3.10    6.00
  -2  -2  14   -0.30    7.10
   2   2  14   -3.00    6.80
   3   2  -1   97.59    8.60
  -3  -2  -1   89.09    7.10
   3  -2   1   98.29    8.30
   3   2  -1   85.59    8.20
   3  -2   1   83.69    7.20
   3  -2  -1   99.69    7.30
  -3  -2   1   91.09    7.10
   3  -2  -1  101.99    7.70
   3   2   1   81.49    9.60
   3  -2  -1   86.99    7.00
   3  -2   3  165.68   12.60
   3  -2   3  160.58   13.20
   3   2  -3  145.39   12.10
   3   2  -3  139.89   13.30
  -3  -2  -3  165.58   11.40
   3  -2  -3  153.18   12.80
  -3  -2   3  166.68   12.70
  -3   2  -3  174.48   11.20
   3   2   3  139.99   14.50
   3   2   3  161.68   11.60
   3  -2   5  319.47   22.40
  -3  -2  -5  301.17   20.90
   3  -2   5  287.57   22.20
   3   2  -5  277.07   22.70
  -3   2   5  314.27   21.90
  -3  -2   5  332.87   22.40
   3   2   5  312.47   21.80
   3   2   5  310.37   23.60
   3  -2  -5  303.67   22.10
  -3   2  -5  312.67   20.80
   3  -2   7  566.44   42.80
  -3   2   7  596.64   41.80
   3   2  -7  580.64   42.20
  -3  -2  -7  657.13   40.90
   3   2  -7  576.04   40.40
   3  -2   7  629.24   41.80
  -3  -2   7  645.64   42.30
   3  -2  -7  635.44   41.90
  -3   2  -7  645.24   40.90
   3   2   7  554.64   41.70
   3   2   7  654.93   43.00
  -3   2   9   -4.30    3.70
   3  -2   9   -3.60    5.00
  -3  -2  -9   -2.00    2.60
   3  -2   9   -3.80    2.60
   3   2   9   -1.20    3.80
  -3  -2   9   -6.80    4.30
   3   2 -11   71.89   15.60
   3  -2  11   54.99   11.70
   3  -2  11   66.59   16.00
  -3  -2 -11   94.19   12.20
  -3   2  11   64.09   14.70
   3   2  11   67.19   14.40
   3  -2 -11   70.79   13.90
   3   2  11   79.49   20.30
  -3   2 -11   69.09   12.40
   3   2 -13    4.10    6.20
  -3  -2 -13   11.70    5.10
   3  -2  13    6.80    6.60
  -3  -2  13   16.30    6.70
   3   2  13    0.00    6.40
   3   2  13    6.50    4.50
   3  -2 -13    4.20    5.50
  -3   2 -13   10.30    4.90
   3   2 -15   -5.50    6.90
  -3  -2 -15   -1.30    5.90
  -3   2  15   -5.40    7.20
   3  -2  15    1.60    7.10
   3  -2 -15   -7.10    6.60
  -3   2 -15   -4.90    6.50
   3   2  15   -0.70    7.00
   4   2   0    1.60    1.90
   4   2   0    2.40    1.50
   4  -2   0    1.70    1.50
   4  -2   0    2.00    1.30
   4  -2   0    2.00    1.30
  -4  -2  -2    0.80    1.10
   4  -2   2    1.10    1.90
   4  -2   2    1.70    1.70
   4   2  -2    0.20    1.90
   4   2  -2    1.70    1.80
   4   2   2    0.00    2.10
  -4   2  -2    1.40    0.90
   4  -2  -2    0.20    1.40
   4  -2  -2   -0.80    1.90
  -4  -2   2    0.50    1.80
   4  -2  -2    1.20    1.20
   4  -2   4  479.55   33.20
  -4  -2  -4  465.05   31.80
   4  -2   4  509.15   32.70
   4   2  -4  435.06   32.20
   4   2  -4  513.05   33.40
  -4   2   4  478.75   32.40
   4   2   4  475.75   32.20
  -4  -2   4  506.95   32.70
   4  -2  -4  520.05   33.30
   4   2   4  439.06   33.80
  -4   2  -4  474.15   31.60
   4  -2   6   12.60    2.80
  -4   2   6   13.40    3.10
  -4  -2   6   14.10    3.30
   4   2   6   19.60    3.40
  -4   2  -6   25.00    5.90
   4  -2  -6    8.50    3.00
   4  -2   8  187.78   19.30
   4  -2   8  206.98   18.50
  -4   2   8  224.68   18.40
   4   2  -8  219.58   18.80
  -4  -2  -8  221.88   16.30
   4   2  -8  213.18   16.40
  -4  -2   8  190.88   18.70
  -4   2  -8  201.88   16.20
   4   2   8  226.18   20.30
   4   2   8  183.78   18.10
   4  -2  -8  220.68   18.70
   4   2 -10   12.40    4.60
   4  -2  10   16.00    4.90
  -4   2  10   10.60    5.10
  -4  -2  10    2.60    5.20
  -4   2 -10   15.30    3.70
   4  -2 -10   13.10    4.60
   4   2  10   12.30    5.00
  -4   2  12    5.90    5.50
  -4  -2 -12    1.40    3.90
   4  -2  12    3.20    5.70
   4   2 -12    0.80    5.00
   4  -2  12   -1.50    3.60
   4  -2 -12    1.90    5.00
   4   2  12    4.90    5.60
  -4   2 -12    6.40    4.10
   4   2  12    0.60    4.90
  -4  -2  12    7.30    5.90
  -4  -2 -14   -3.00    5.40
  -4   2  14    8.80    6.40
   4  -2  14   -5.00    7.00
   4   2 -14   -5.70    5.90
   4   2  14    0.50    5.20
   4  -2 -14   -6.80    6.40
   4   2  14    0.40    6.80
  -4   2 -14    0.40    5.80
  -4  -2  14   -1.80    6.70
   5   2  -1    0.50    1.80
   5  -2   1    1.30    1.60
   5  -2   1    0.70    1.70
   5  -2   1    0.70    1.60
   5   2  -1    0.00    2.20
   5  -2  -1    0.40    1.60
   5  -2  -1    0.60    1.20
   5  -2  -1   -0.50    1.70
   5   2   1    0.50    2.50
  -5  -2   1   -1.40    1.30
  -5  -2  -3  241.78   16.60
   5  -2   3  253.57   17.40
   5  -2   3  237.28   18.70
   5   2  -3  211.48   18.50
   5   2  -3  215.88   18.30
   5  -2  -3  219.78   16.60
  -5   2  -3  242.48   16.30
   5  -2  -3  243.28   18.70
   5  -2  -3  258.67   16.90
  -5  -2   3  259.07   17.30
   5   2   3  254.77   16.70
   5   2   3  225.78   19.70
   5   2  -5   35.20    8.80
  -5   2   5   57.49    7.80
   5  -2   5   70.49   10.80
  -5  -2  -5   54.29    6.50
  -5  -2   5   60.39    9.10
   5   2   5   55.89    8.40
  -5   2  -5   54.89    6.00
   5  -2  -5   45.60    9.80
   5   2   5   58.89   12.10
  -5   2   7  398.46   28.20
   5   2  -7  345.97   27.50
   5  -2   7  376.86   28.90
  -5  -2  -7  433.66   26.70
   5   2  -7  357.96   29.40
   5   2   7  368.86   28.30
  -5   2  -7  398.86   27.60
   5   2   7  405.46   30.50
   5  -2  -7  419.76   29.20
  -5  -2   7  375.86   28.50
   5   2   9    2.10    3.80
  -5   2  11   10.80    4.80
   5  -2  11    5.00    3.70
   5   2 -11    2.90    4.30
  -5  -2 -11   10.50    3.20
   5  -2  11    7.60    5.40
   5   2  11    2.80    5.20
  -5  -2  11    6.30    5.00
   5  -2 -11    4.80    4.60
   5   2  11   11.80    4.90
  -5   2 -11    7.10    3.40
   5   2 -13    2.50    5.70
   5  -2  13    4.70    4.50
  -5   2  13    9.60    5.80
  -5  -2 -13    5.50    4.70
   5  -2  13   -1.20    6.70
   5  -2 -13    4.20    5.80
  -5   2 -13    2.80    4.90
   5   2  13    3.30    6.80
   5   2  13    1.00    5.80
  -5  -2  13   14.50    6.50
   5   2 -15   -3.70    6.50
   6  -2   0   88.49    7.70
   6  -2   0   84.99    9.20
   6   2   0   70.39   12.10
   6   2   0   97.09   10.00
   6  -2   0   84.59   10.70
   6   2  -2    3.00    2.40
   6   2  -2   -1.90    2.20
   6  -2   2    1.20    1.50
  -6  -2  -2   -0.80    1.40
   6  -2   2    1.30    2.10
   6  -2  -2   -0.30    1.80
   6  -2  -2    0.80    1.50
  -6  -2   2    1.10    1.70
   6   2   2   -1.00    2.40
   6  -2  -2   -0.60    2.10
   6  -2   4  145.59   12.10
   6  -2   4  112.29   13.60
   6   2  -4  106.99   13.50
   6   2  -4  137.89   12.80
  -6  -2  -4  134.59   10.40
  -6   2  -4  142.39   10.10
  -6  -2   4  139.99   11.70
   6  -2  -4  126.69   13.70
   6   2   4  129.89   15.40
  -6   2   6  190.38   17.30
  -6  -2  -6  212.78   15.80
   6  -2   6  218.78   18.90
   6  -2   6  226.58   18.10
  -6  -2   6  214.38   17.80
   6   2   6  200.28   20.80
  -6   2  -6  218.78   15.60
   6  -2  -6  212.68   18.60
   6   2   6  229.68   17.50
   6  -2   8  290.97   25.20
   6  -2   8  277.27   24.80
  -6   2   8  296.87   23.70
   6   2  -8  298.87   25.30
  -6  -2  -8  359.86   22.00
   6   2   8  299.17   26.50
  -6  -2   8  290.97   24.20
   6  -2  -8  319.07   25.00
  -6   2  10   85.69   14.60
  -6  -2 -10  108.39   11.20
   6   2 -10   89.39   16.00
   6  -2  10  118.79   16.50
   6  -2  10   77.39   16.10
   6  -2 -10   80.89   16.00
  -6   2 -10  124.69   11.70
   6   2  10  133.49   17.50
  -6  -2  10   86.49   15.30
   6   2  10   67.49   15.50
  -6  -2 -12   -2.70    3.30
   6  -2  12   -4.20    6.40
   6   2 -12   -2.30    4.90
   6  -2  12   -6.40    4.10
  -6   2  12   -0.10    5.40
   6   2  12   -2.80    5.30
  -6   2 -12    0.70    4.10
   6  -2 -12    0.00    4.70
   6   2  12    0.50    5.90
  -6  -2  12    5.20    5.60
  -6  -2 -14   -5.00    5.20
  -6   2  14   -8.00    6.00
   6  -2  14  -10.50    7.30
   6  -2  14   -5.00    4.90
   6   2 -14   -9.30    6.10
   6   2  14   -3.60    6.90
  -6  -2  14   -2.40    6.70
  -6   2 -14   -7.50    5.40
   6   2  14   -8.30    6.50
   7  -2   1 2292.07  145.99
   7   2  -1 2111.19  145.69
   7  -2   1 2307.07  145.09
   7   2  -1 2246.38  145.99
   7   2   1 2168.48  146.19
   7  -2  -1 2394.46  145.69
   7  -2  -1 2329.37  145.79
   7  -2  -1 2133.49  144.99
  -7  -2   1 2234.18  144.89
   7   2  -3  572.04   41.50
  -7  -2  -3  632.24   40.50
   7  -2   3  588.84   40.50
   7  -2   3  598.74   42.10
   7   2  -3  636.54   41.90
  -7   2  -3  627.74   40.30
   7   2   3  578.04   42.70
   7  -2  -3  675.83   41.80
   7  -2  -3  559.14   40.90
  -7  -2   3  665.93   40.80
   7  -2  -3  602.84   40.50
   7  -2   5    2.80    2.90
  -7  -2  -5   -2.20    2.80
   7   2  -5   -0.80    2.50
   7  -2   5    4.50    2.70
  -7   2   5   -0.10    4.10
  -7  -2   5    1.30    2.40
  -7   2  -5    0.00    1.40
   7  -2  -5   -0.60    3.10
   7   2   5   -0.30    2.80
   7   2   5    0.00    3.20
   7   2  -7   54.59   12.10
   7  -2   7   84.39   13.20
   7  -2   7   84.39   14.40
  -7   2   7   55.69   11.70
   7   2  -7   49.40   14.40
  -7  -2   7   53.09   11.80
   7  -2  -7   78.79   13.80
  -7   2   9    6.30    3.80
  -7  -2  -9    7.00    2.70
   7   2  -9    1.30    4.90
   7  -2   9    4.50    4.60
  -7  -2   9   14.40    4.20
   7   2   9    4.60    5.00
   7   2   9    7.00    4.40
  -7   2  -9    4.30    2.90
   7  -2  -9    5.80    4.60
   7  -2  11   -0.10    5.20
  -7   2  11   -1.10    4.80
   7  -2  11   -4.50    4.20
   7   2 -11   -5.20    4.40
   7   2  11   -5.40    5.00
   7   2  11   -3.60    5.40
  -7  -2  11    6.80    4.90
   7  -2 -11   -2.20    4.30
  -7   2 -11   -2.20    2.90
  -7   2  13   -5.10    5.70
   7   2  13   -9.20    6.10
  -7  -2  13    2.80    6.40
   8  -2   0  107.29   11.20
   8  -2   0  124.79    9.60
   8  -2   0  117.79   13.50
   8   2   0   98.69   11.90
  -8  -2   0  135.59    8.60
   8   2   0  104.99   14.20
  -8  -2  -2    0.50    1.50
   8  -2   2    1.00    2.60
   8  -2   2    1.30    1.70
   8   2  -2    0.10    2.60
   8  -2  -2    0.30    2.30
   8   2   2    0.50    2.80
   8  -2  -2    1.20    1.60
   8  -2  -2    2.20    2.30
  -8  -2   2   -0.80    1.60
  -8  -2  -4  191.28   15.10
   8  -2   4  185.98   15.90
   8   2  -4  212.38   18.70
   8   2  -4  212.68   17.50
   8  -2   4  187.58   18.50
  -8   2  -4  185.48   14.80
   8  -2  -4  221.58   18.10
   8   2   4  237.68   20.00
   8  -2  -4  206.78   16.00
  -8  -2   4  226.58   16.00
   8   2  -6   10.20    3.00
  -8   2   6   16.70    3.40
   8  -2  -6   12.80    4.40
  -8  -2   6   21.10    3.80
   8   2   6   16.60    4.40
   8  -2   8   -3.40    4.30
   8  -2   8   -2.20    3.60
  -8   2   8   -2.30    3.80
  -8  -2  -8   -3.90    2.40
  -8  -2   8    0.30    3.70
  -8   2  -8   -2.50    2.40
   8   2   8   -2.20    4.00
   8  -2  10   -2.20    4.70
  -8   2  10   -1.10    4.10
   8  -2  10   -2.60    3.80
   8   2  10    0.70    4.20
  -8  -2  10    1.50    4.20
  -8   2  12   -0.90    5.20
   8  -2  12   -6.50    6.30
   8   2  12   -9.80    5.90
   8   2  12   -7.80    5.80
  -8  -2  12   -0.50    5.50
   9  -2   1  855.11   60.09
   9   2  -1  914.51   60.99
   9  -2   1  937.31   59.39
   9   2  -1  862.01   60.39
   9  -2   1  953.40   60.99
   9  -2  -1  883.41   59.29
  -9  -2   1  879.91   59.09
   9  -2  -1  920.71   60.69
   9  -2  -1  946.91   60.29
   9   2   1  920.41   60.39
   9   2   1  914.91   61.29
   9   2  -3 2234.18  140.09
   9  -2   3 2156.38  138.59
   9   2  -3 2095.89  139.49
  -9  -2  -3 2159.88  138.79
   9  -2   3 1988.40  140.09
   9   2   3 1961.00  140.19
   9  -2  -3 2075.39  138.59
   9  -2  -3 2179.28  139.29
  -9  -2   3 2291.07  138.79
  -9   2  -3 2110.29  138.59
   9  -2  -3 2295.87  139.69
   9   2  -5   94.19   12.60
   9  -2   5  110.89   11.10
   9  -2   5  105.59   14.20
  -9   2   5   99.29   10.00
  -9  -2  -5   75.99    9.10
   9   2   5   86.89   15.70
   9  -2  -5   71.49   13.50
   9  -2  -5   97.19   10.30
  -9   2  -5   92.49    8.70
  -9  -2   5   92.09   11.00
  -9   2   7  140.09   14.30
  -9  -2  -7  162.68   12.00
   9  -2   7  169.08   17.60
   9   2  -7  127.89   14.40
   9  -2   7  162.48   16.60
   9   2  -7  111.09   17.30
  -9  -2   7  129.19   14.60
   9  -2  -7  140.49   17.50
   9   2   7  122.29   15.50
   9   2   7  106.09   19.00
   9  -2   9   10.10    5.80
   9   2  -9   11.70    5.20
  -9  -2  -9   12.80    3.00
   9  -2   9   15.40    4.30
   9   2   9    4.30    5.30
  -9  -2   9   21.30    5.10
   9  -2  -9    2.10    4.80
   9   2   9    9.30    4.70
  -9   2  -9   30.20    8.50
  -9   2  11   -1.20    4.70
  -9  -2 -11   -4.60    3.00
   9   2 -11   -6.60    5.00
   9  -2  11   -2.50    4.40
   9  -2  11    3.70    5.60
   9   2  11   -5.40    5.00
  -9  -2  11   -4.70    5.10
   9   2  11   -4.90    5.60
  -9   2 -11   -4.30    3.00
   9  -2 -11   -4.30    5.30
   9  -2  13   -6.60    6.40
  -9   2  13   -2.00    5.40
   9  -2  13   -8.90    5.30
  -9  -2  13    2.40    6.70
  10  -2   0   -0.40    2.20
  10   2   0   -3.40    2.20
  10  -2   0   -1.50    2.50
  10   2   0   -1.00    2.80
  10  -2   0    1.00    1.40
  10   2  -2    2.20    2.80
 -10  -2  -2   -2.70    1.80
  10   2  -2   -2.60    5.30
  10  -2  -2    3.10    1.60
 -10  -2   2   -0.70    1.60
  10  -2  -2   -0.10    2.50
  10  -2  -2    0.70    2.60
 -10  -2  -4  288.07   21.70
  10  -2   4  286.87   25.00
  10  -2   4  282.97   21.60
  10   2  -4  328.67   24.60
  10   2  -4  298.87   23.90
  10  -2  -4  311.77   24.50
 -10   2  -4  304.87   21.50
  10   2   4  317.27   26.10
 -10  -2   4  333.67   22.20
  10  -2  -4  304.27   23.10
 -10   2   6   11.80    2.90
  10   2  -6   11.60    3.10
  10   2  -6    7.60    4.70
  10  -2   6   17.40    3.80
  10  -2   6   14.90    3.70
  10   2   6   16.90    4.20
 -10  -2   6   16.60    3.60
  10   2   6   12.30    4.20
  10  -2  -6   10.70    2.40
  10  -2  -6    7.60    4.00
  10   2  -8  118.69   13.30
 -10   2   8  121.59   14.50
  10  -2   8  114.99   18.20
  10  -2   8  118.09   17.50
 -10  -2  -8  133.79   12.20
  10   2  -8   92.39   18.20
 -10   2  -8  130.49   11.80
  10   2   8  110.69   19.80
 -10  -2   8  107.59   14.80
  10  -2  -8  114.69   18.20
  10  -2  10   -0.20    3.90
  10   2 -10    2.00    4.70
 -10  -2 -10   -0.50    2.80
 -10   2  10    2.90    4.40
  10  -2  10    0.60    5.80
 -10   2 -10    0.60    2.70
  10   2  10   -2.30    4.60
  10  -2 -10    1.60    4.70
  10   2  10   -8.70    5.10
 -10  -2  10   -0.80    4.50
 -10  -2 -12   -1.50    3.60
  10   2 -12   -1.70    6.10
  10  -2  12   -5.20    5.10
 -10   2  12    1.40    5.70
  10  -2  12   -0.30    7.20
 -10   2 -12   -1.30    3.60
  10   2  12   -9.10    6.70
 -10  -2  12   -7.90    5.60
  10   2  12    3.10    6.00
  11   2  -1   91.29   12.40
  11  -2   1  114.39    9.20
  11  -2   1  106.69   12.00
  11  -2   1  142.39   20.60
  11   2  -1  102.29   14.60
  11  -2  -1   93.09    8.90
 -11  -2   1  100.39    8.50
  11   2   1  109.19   12.20
  11   2   1  106.29   15.30
  11  -2  -1   86.19   13.00
  11  -2  -1   98.19   13.90
  11   2  -3  993.40   63.79
  11   2  -3  930.31   63.69
  11  -2   3  934.01   64.19
 -11  -2  -3  974.50   62.39
  11  -2   3  970.40   61.99
  11   2   3  945.31   64.69
  11  -2  -3  917.51   63.49
 -11  -2   3  946.91   62.09
  11  -2  -3 1024.70   63.79
 -11   2  -3  822.02   62.69
  11  -2  -3  935.11   61.99
  11  -2   5    3.50    2.40
 -11  -2  -5    0.90    1.70
  11   2  -5    1.70    2.80
 -11   2   5    0.90    2.20
  11  -2   5    2.20    2.90
  11  -2  -5    0.30    2.40
 -11  -2   5    0.30    2.60
 -11   2  -5    2.40    1.60
  11   2   5    0.00    3.50
 -11  -2  -7  288.07   20.90
  11   2  -7  267.87   22.80
  11  -2   7  307.07   25.30
  11  -2   7  279.37   23.60
 -11   2   7  255.87   22.30
  11   2  -7  293.97   26.10
  11   2   7  297.37   26.70
 -11  -2   7  268.07   22.70
  11  -2  -7  308.57   25.70
 -11   2  -7  301.57   20.80
 -11  -2  -9    3.40    2.50
  11  -2   9    2.10    4.10
  11  -2   9    3.50    5.40
 -11   2   9    4.30    4.20
  11   2  -9    3.90    4.60
 -11   2  -9    2.40    2.60
  11   2   9    4.50    4.30
  11   2   9   -6.20    4.60
  11  -2  -9    4.90    4.90
 -11  -2   9    3.70    4.40
  11  -2  11   65.29   18.30
 -11  -2 -11   41.30   10.40
  11   2  11   86.89   19.60
 -11   2 -11   55.89   11.20
  11   2 -13   -0.60    6.40
  11  -2  13   -2.80    8.10
 -11  -2 -13    1.00    3.90
  11  -2  13   -4.50    5.70
 -11   2  13    5.10    6.00
  11   2  13    1.60    6.50
  11  -2 -13   -6.40    5.90
 -11   2 -13    2.60    4.20
 -11  -2  13   -3.50    6.50
  11   2  13   -7.40    6.90
  12   2   0   -3.30    2.50
  12   2   0   -0.90    3.40
  12  -2   0    0.30    2.50
  12  -2   0    4.50    1.70
  12  -2   0    1.40    3.00
 -12  -2  -2  115.09   11.60
  12   2  -2  101.09   14.00
  12  -2   2  129.39   15.40
  12   2  -2  118.99   15.80
  12   2   2   95.49   17.20
  12  -2  -2  122.29   14.70
  12  -2  -2  115.89    9.80
  12  -2  -2  116.19   13.50
 -12  -2   2  103.49   10.00
  12   2  -4   99.59   14.90
  12   2  -4   82.29   14.50
 -12  -2  -4  122.29   10.60
  12  -2   4  105.49   10.10
  12  -2   4  105.69   15.00
  12   2   4   79.29   16.80
  12  -2  -4   90.49   14.40
 -12   2  -4  129.49   10.40
  12  -2  -4  102.39   14.50
  12   2  -6    6.60    4.80
 -12   2   6   12.60    3.40
 -12  -2  -6   31.40    7.60
  12  -2   6   20.60    4.30
  12  -2  -6   14.50    3.10
  12  -2  -6   10.30    4.90
  12   2   6   14.90    3.50
  12   2   6   17.00    4.80
 -12  -2   6   37.60    9.80
  12   2  -8  121.49   14.80
 -12   2   8  105.09   14.40
 -12  -2  -8  127.69   12.00
  12  -2   8  120.69   16.50
  12   2  -8  125.69   18.90
  12  -2   8  137.79   18.50
  12  -2  -8  122.39   18.60
  12   2   8   92.09   16.40
 -12   2  -8  139.49   12.10
 -12  -2   8  119.19   14.90
  12   2   8  102.09   19.60
 -12  -2 -10   50.39   10.30
  12  -2  10   77.19   17.00
 -12   2 -10   60.49   10.50
  12  -2 -10   57.69   17.00
  12   2  10   60.99   18.10
  12  -2  12    1.90    5.60
 -12  -2 -12    9.10    4.00
 -12   2  12    6.20    5.80
  12  -2  12   -5.30    7.70
  12   2 -12    5.90    6.30
  12   2  12   13.10    6.10
 -12  -2  12   -2.00    6.50
  12  -2 -12   -4.10    5.90
  13   2  -1    8.60    3.30
  13  -2   1    8.40    2.90
  13   2  -1   10.40    3.90
  13  -2   1    8.20    3.40
  13   2   1   11.60    3.00
  13  -2  -1    8.90    3.30
  13   2   1    5.30    3.60
 -13  -2   1   12.90    2.10
  13  -2  -1    7.90    3.00
  13   2  -3   43.00   11.60
  13   2  -3   22.60    7.10
  13  -2   3   34.00    7.20
  13  -2  -3   27.00    4.30
  13   2   3   22.60    4.70
  13  -2  -3   31.00    4.80
  13   2  -5  168.58   19.40
  13   2  -5  160.68   20.20
  13  -2   5  190.98   20.50
 -13   2   5  201.68   15.90
 -13  -2  -5  200.88   15.40
  13  -2   5  193.68   15.40
 -13   2  -5  215.08   15.20
 -13  -2   5  199.68   16.40
  13   2   5  178.58   22.00
  13  -2  -5  177.58   18.10
  13  -2  -5  198.28   20.20
  13   2  -7  180.48   18.10
  13  -2   7  205.28   20.00
 -13   2   7  157.48   16.30
  13   2  -7  154.88   20.90
 -13  -2  -7  168.38   14.60
  13  -2   7  170.38   16.10
 -13   2  -7  176.28   14.00
  13  -2  -7  173.18   20.80
  13   2   7  133.59   15.60
  13   2   7  195.28   21.00
 -13  -2   7  154.28   16.30
  13   2  -9   -1.20    2.70
  13  -2   9   -1.30    4.90
  13  -2   9    0.00    4.00
 -13  -2  -9   -2.80    2.70
  13   2  -9   -1.50    5.00
 -13  -2   9    1.90    4.00
  13   2   9    0.50    4.20
  13  -2  -9   -4.10    4.90
 -13   2  11   89.19   17.50
  13   2 -11  126.99   21.90
  13  -2  11  154.68   20.90
 -13  -2 -11  137.49   13.90
  13  -2 -11  102.99   20.70
  13   2  11  181.48   22.00
 -13   2 -11  142.39   13.90
 -13  -2  11  110.39   18.90
 -13  -2 -13   10.70    4.20
  13   2 -13   13.30    6.80
 -13   2  13   21.30   11.70
  13   2  13    3.90    8.40
  13  -2 -13   11.10    8.80
  14  -2   0 1095.49   71.79
 -14  -2   0 1125.89   71.39
  14   2   0 1081.29   73.29
  14  -2   0 1108.49   74.19
  14   2   0 1069.79   74.39
  14  -2   0 1101.09   73.19
  14   2  -2   -1.00    3.00
  14  -2   2   -0.60    3.20
 -14  -2  -2    1.40    2.20
  14   2  -2   -5.10    3.40
  14  -2   2    0.60    1.80
  14   2   2   -1.00    3.60
  14  -2  -2    1.20    1.90
  14  -2  -2   -2.20    3.00
  14  -2  -2    0.10    3.00
  14  -2   4  289.07   25.50
 -14  -2  -4  330.67   22.20
  14   2  -4  264.37   26.10
  14   2  -4  293.17   25.50
  14  -2   4  301.57   21.40
  14  -2  -4  266.87   24.70
 -14   2  -4  333.07   22.10
 -14  -2   4  307.67   22.20
  14  -2  -4  284.67   25.10
  14   2   4  298.37   26.50
  14  -2   6    2.70    2.70
  14   2  -6   -0.70    3.30
 -14   2   6   -0.30    3.30
 -14  -2  -6    1.40    2.30
  14  -2   6   -1.00    3.60
 -14   2  -6    3.50    2.10
  14  -2  -6   -5.60    4.60
  14  -2  -6    0.10    2.90
 -14  -2   6    1.80    3.10
  14   2   6    0.50    4.10
  14  -2   8    0.70    3.80
  14   2  -8   -6.00    4.90
  14   2  -8   -1.10    2.90
  14  -2   8    2.70    3.60
 -14   2   8    0.70    4.00
 -14   2  -8   -0.10    2.30
  14   2   8   -0.50    3.70
 -14  -2   8    2.90    3.60
  14  -2  -8   -3.40    5.10
  14   2   8   -2.10    4.00
  14  -2  10    2.50    6.40
 -14   2  10    1.10    5.00
  14  -2  10    9.70    4.80
  14   2 -10    4.20    6.10
  14   2  10   10.20    5.20
 -14  -2  10    8.90    5.30
  14  -2 -10    2.10    6.20
  14   2  10    6.40    6.10
  14  -2  12    4.30    5.30
 -14  -2 -12    5.40    3.70
 -14   2  12    5.30    6.20
  14   2 -12    3.20    7.00
  14  -2  12  -13.90    7.90
  14   2  12   13.70    6.00
  14  -2 -12   -1.00    6.80
  14   2  12   -7.70    7.40
 -14  -2  12    2.70    6.10
 -14   2 -12    3.20    3.80
  15  -2   1   -1.40    2.40
  15  -2   1   -3.80    2.90
  15  -2   1    1.60    1.70
  15  -2  -1   -4.40    2.70
  15  -2  -1   -4.20    3.00
 -15  -2   1   -0.30    1.80
  15  -2  -1   -0.60    1.70
  15   2  -3   -0.30    3.70
  15  -2   3    2.40    3.20
 -15  -2  -3    1.60    2.40
  15  -2  -3   -0.90    3.40
 -15   2  -3   -3.00    2.40
 -15  -2   3    3.20    2.40
  15  -2  -3    2.70    3.30
  15   2   3   -3.30    3.60
  15  -2   5  162.28   20.00
 -15   2   5  176.08   15.00
  15  -2   5  157.18   14.20
 -15  -2  -5  186.48   14.70
  15   2  -5  176.28   19.30
  15   2  -5  148.99   19.30
  15  -2  -5  162.98   19.60
 -15   2  -5  200.48   14.50
  15   2   5  142.89   21.70
 -15  -2   5  169.08   15.40
  15  -2  -5  154.58   18.10
  15   2  -7    7.90    3.50
  15  -2   7    5.90    3.70
 -15  -2  -7    8.90    2.60
  15   2  -7    4.50    4.80
  15  -2   7    8.80    3.10
  15  -2  -7    8.20    2.90
  15   2   7    6.90    4.20
  15  -2  -7   10.10    5.30
 -15  -2   7   10.00    3.50
  15  -2   9    1.40    4.50
  15  -2   9   -1.50    4.00
  15   2  -9   -2.60    3.30
 -15   2   9   -4.10    4.50
  15   2   9   -4.10    4.30
  15   2   9   -5.40    4.10
  15  -2  -9   -8.60    5.60
 -15  -2   9   -2.60    4.20
 -15  -2 -11   11.80    3.90
 -15   2  11    6.80    6.00
  15  -2  11    5.20    7.10
  15   2 -11    8.70    6.70
  15  -2  11   10.90    5.30
  15   2  11   15.80    5.80
  15  -2 -11    7.20    6.90
 -15  -2  11   15.40    6.10
  16   2   0 3544.15  224.28
  16  -2   0 3623.94  224.08
  16  -2   0 3248.27  221.98
  16  -2   0 3504.25  223.38
 -16  -2   0 3277.17  221.58
  16   2   0 3412.66  223.28
  16   2  -2  566.34   40.50
  16  -2   2  570.64   38.00
  16   2  -2  520.15   41.80
  16  -2   2  551.24   41.40
 -16  -2  -2  609.54   39.10
  16   2   2  563.64   42.10
 -16  -2   2  520.15   37.90
  16  -2  -2  587.94   40.50
  16  -2  -2  573.44   41.20
  16   2  -4  180.68   20.30
  16   2  -4  169.18   21.20
  16  -2   4  204.08   21.20
  16  -2   4  216.48   16.10
 -16  -2  -4  216.68   16.70
  16  -2  -4  191.88   20.10
 -16   2  -4  203.08   16.40
  16   2   4  198.38   22.70
 -16  -2   4  191.48   16.60
 -16   2   6  131.39   14.00
  16   2  -6  143.49   18.50
  16  -2   6  107.89   12.70
 -16  -2  -6  135.29   13.00
  16  -2   6  140.89   18.80
  16   2  -6  139.69   17.60
  16  -2  -6  149.88   18.80
  16  -2  -6  106.29   16.10
 -16  -2   6  136.69   14.30
  16   2   6  133.39   19.20
 -16   2  -6  151.18   12.90
  16  -2   8   -1.40    3.70
  16   2  -8   -3.70    3.20
 -16   2   8    0.40    3.70
  16  -2   8   -1.20    3.20
 -16  -2   8   -0.40    3.70
  16   2   8   -5.20    3.80
  16  -2  -8   -3.30    2.60
 -16  -2 -10    2.10    3.40
  16   2 -10   -0.60    6.20
 -16   2  10    0.40    5.20
  16  -2  10   -0.20    4.80
  16  -2  10    3.50    5.10
  16  -2 -10   -0.80    6.40
  16   2  10   -2.40    5.20
 -16  -2  10    6.40    5.40
  17  -2   1    3.50    3.40
  17   2  -1    6.50    4.00
  17   2  -1    2.10    3.00
  17  -2   1    3.00    3.10
  17  -2  -1    4.70    3.30
  17  -2  -1    2.80    3.60
  17   2   1    3.80    3.90
  17  -2   3    6.20    2.90
  17  -2   3    9.20    4.10
  17   2  -3    8.60    4.20
  17   2  -3    3.80    4.30
 -17  -2  -3    6.70    2.60
 -17  -2   3   13.00    3.10
  17   2   3    7.70    4.00
  17  -2  -3    7.70    4.00
 -17   2  -3    5.40    2.70
  17  -2  -3   10.50    3.80
  17   2  -5    7.60    4.40
  17  -2   5    8.20    2.80
 -17  -2  -5    4.80    2.60
  17   2  -5    7.40    3.90
 -17   2   5    6.30    2.90
  17  -2   5    6.00    3.60
  17  -2  -5    5.70    3.60
 -17   2  -5    6.20    2.60
  17   2   5    5.30    4.20
  17  -2  -5    4.00    4.30
 -17  -2   5    8.60    3.30
  17  -2   7    0.80    3.90
  17   2  -7   -2.40    4.80
  17  -2   7   -2.00    3.00
 -17   2   7    1.80    3.50
  17   2  -7    0.10    3.60
  17  -2  -7    1.10    3.00
  17   2   7    2.40    4.20
 -17   2  -7   -4.30    2.50
 -17  -2   7   -1.00    3.90
 -17   2   9   -5.50    4.50
  17   2  -9   -5.70    3.90
  17  -2   9   -1.00    4.50
  17  -2   9    4.40    3.90
  17   2   9    2.60    5.30
 -17  -2   9   -8.30    4.50
 -17   2  -9   -2.30    2.90
  18   2   0 2161.68  134.89
 -18  -2   0 2000.30  131.79
  18  -2   0 1803.02  131.99
  18  -2   0 2122.69  133.79
  18  -2   0 2127.69  134.59
  18   2   0 1987.70  133.59
  18  -2   2  239.68   18.90
  18   2  -2  248.58   24.70
  18  -2   2  229.48   24.00
  18   2  -2  261.37   22.40
  18  -2  -2  263.17   23.90
 -18  -2   2  243.38   19.00
  18  -2  -2  276.37   22.70
  18   2   2  284.37   25.70
  18  -2   4  237.08   23.50
  18   2  -4  223.08   23.60
  18   2  -4  240.18   22.30
  18  -2   4  259.37   18.20
 -18   2   4  208.58   18.70
 -18  -2  -4  253.27   19.20
 -18   2  -4  239.08   19.00
 -18  -2   4  224.18   19.00
  18   2   4  229.98   24.00
  18  -2  -4  183.48   22.60
  18  -2  -4  256.47   22.40
 -18   2   6  250.17   20.90
  18   2  -6  244.68   24.30
 -18  -2  -6  244.38   19.70
  18  -2   6  263.17   25.40
  18   2  -6  261.97   24.60
  18  -2  -6  246.88   24.70
 -18   2  -6  240.28   19.40
 -18  -2   6  244.88   20.90
  18  -2  -6  199.88   23.00
  18   2   6  249.58   24.60
  18  -2   8    0.10    3.40
 -18   2   8   -6.80    3.90
  18  -2   8   -2.70    4.00
  18  -2  -8   -4.20    2.90
 -18  -2   8   -7.30    4.30
  18  -2  10   -5.60    4.70
 -18   2  10    5.40    5.70
  18   2 -10   -4.00    5.90
 -18  -2 -10    8.00    3.50
 -18   2 -10    3.30    3.50
 -18  -2  10   -2.30    5.30
  18   2  10   -5.80    5.20
  18  -2 -10   -5.00    6.20
  19   2  -1   13.00    4.50
  19  -2   1   27.90    6.50
  19  -2   1   18.90    3.90
  19  -2   1   14.40    4.30
  19   2  -1   14.30    4.00
  19  -2  -1   17.70    4.50
  19   2   1   21.80    5.40
  19  -2  -1   16.20    4.00
  19   2  -3   99.99   18.00
  19   2  -3   81.69   15.70
  19  -2   3  104.39   17.80
 -19  -2  -3  105.29   12.30
  19  -2   3  110.29   10.00
 -19   2  -3   79.49   12.60
  19   2   3  105.19   18.80
  19  -2  -3   96.79   15.50
 -19  -2   3   79.19   11.30
  19  -2  -3   82.09   16.70
  19  -2   5  235.48   24.70
  19  -2   5  225.08   18.30
 -19  -2  -5  222.38   19.10
  19   2  -5  243.88   24.60
 -19   2   5  229.58   19.50
  19   2  -5  223.98   23.30
  19  -2  -5  211.08   22.80
  19   2   5  215.88   24.10
 -19   2  -5  218.38   19.10
  19  -2  -5  236.48   23.60
 -19  -2   5  235.28   19.70
  19  -2   7    0.00    3.20
 -19  -2  -7    1.00    3.00
  19  -2   7    0.60    4.30
  19   2  -7    0.50    4.30
 -19   2   7    1.90    4.10
  19   2  -7    0.30    5.40
 -19   2  -7    3.20    2.90
  19  -2  -7    2.70    3.60
  19   2   7   -2.90    4.40
 -19  -2   7    4.30    4.60
  19   2  -9   -3.40    5.90
 -19  -2  -9    1.80    3.10
  19  -2   9   -2.30    4.30
 -19   2   9   -0.10    5.00
 -19  -2   9   -7.00    5.50
  19   2   9   -5.30    4.70
 -19   2  -9    1.90    3.00
  19  -2  -9   -7.50    5.70
  20  -2   0  110.99   10.40
  20   2   0   98.59   14.40
  20   2   0  102.49   19.00
 -20  -2   0  126.99   10.40
  20  -2   0   96.99   14.70
  20  -2   0   97.19   17.80
  20  -2   2    9.30    4.30
 -20  -2  -2    7.10    3.40
  20  -2   2    9.40    2.40
  20   2  -2    6.00    4.50
  20   2   2    4.10    4.50
  20  -2  -2    8.80    4.40
  20  -2  -2    4.10    4.10
 -20  -2   2    9.50    3.00
  20  -2   4  376.06   27.30
 -20  -2  -4  401.06   29.00
  20   2  -4  377.56   33.50
 -20   2   4  390.06   29.10
  20   2  -4  368.56   31.50
  20  -2   4  404.66   32.90
 -20  -2   4  373.66   28.90
  20  -2  -4  353.76   32.10
 -20   2  -4  409.66   29.10
  20  -2  -4  394.66   31.70
  20   2   4  400.46   33.10
 -20   2   6   71.79   13.50
  20  -2   6   72.39   19.40
  20  -2   6   66.39   15.40
 -20  -2  -6   62.69   11.70
 -20  -2   6   64.09   13.60
 -20   2  -6   82.09   11.60
  20  -2  -6   57.99   16.50
  20  -2   8   12.00    5.00
  20   2  -8    6.70    5.00
 -20   2   8   11.40    5.10
  20   2  -8    8.20    6.00
  20  -2  -8   13.20    6.20
 -20  -2   8   13.60    5.80
  20   2   8    7.20    4.60
  20  -2  -8    8.00    5.90
  21  -2   1   -2.40    2.50
  21   2  -1   -5.50    4.10
  21  -2   1   -3.40    3.90
  21   2   1   -5.40    3.70
 -21  -2   1   -1.60    2.60
  21  -2  -1   -3.50    3.40
  21  -2  -1   -5.90    3.70
 -21  -2  -3    2.60    3.10
  21   2  -3   -6.40    4.20
  21   2  -3   -1.50    4.60
 -21   2   3   -2.60    2.90
  21  -2   3   -0.70    4.20
  21   2   3   -1.20    3.60
 -21   2  -3   -2.90    3.00
  21  -2  -3    0.70    4.10
  21  -2  -3   -0.50    4.00
 -21  -2   3    1.10    3.50
 -21   2   5  211.38   19.40
  21   2  -5  221.48   23.50
  21  -2   5  213.18   24.70
 -21  -2  -5  219.88   18.60
  21   2  -5  196.28   24.90
  21  -2  -5  195.58   23.70
 -21   2  -5  220.48   18.50
  21   2   5  204.58   24.70
 -21  -2   5  191.18   19.40
  21  -2  -5  177.88   22.90
  21   2  -7   -2.10    5.50
  21  -2   7    2.60    4.60
 -21  -2  -7    4.80    3.10
 -21   2   7    5.60    5.40
  21   2  -7   -2.80    4.70
 -21   2  -7    7.40    3.20
 -21  -2   7    6.70    4.70
  21  -2  -7    3.10    5.70
  21  -2  -7    0.30    4.00
  21   2   7   -2.80    4.20
  22  -2   0   18.90    5.20
  22  -2   0   50.19   13.40
  22   2   0   27.50    6.40
  22   2  -2   10.30    5.30
 -22   2   2   24.40    4.10
  22   2  -2   15.80    4.90
  22  -2   2   15.60    5.00
 -22  -2  -2   20.90    4.30
  22  -2   2   20.00    3.20
  22  -2  -2   20.20    5.10
 -22  -2   2   25.30    4.60
  22  -2  -2   14.90    5.10
 -22   2  -2   22.50    4.80
  22   2  -4  114.09   22.30
  22  -2   4  142.79   21.70
 -22  -2  -4  115.19   15.40
 -22   2   4  121.49   14.90
  22   2  -4  100.89   18.80
 -22   2  -4  140.79   15.10
 -22  -2   4  107.19   15.50
  22  -2  -4  124.49   19.50
  22   2   4  136.09   21.40
  22  -2  -4  131.29   20.30
  22  -2   6   -4.80    4.40
  22   2  -6   -4.50    5.20
 -22   2   6    1.60    4.50
 -22  -2  -6   -1.00    3.00
 -22   2  -6    1.20    2.90
  22  -2  -6   -6.50    5.10
  22   2   6   -6.00    4.20
 -22  -2   6   -0.60    4.40
  22  -2  -6   -4.00    3.90
  23   2  -1   33.90    5.90
  23  -2   1   70.09   18.40
  23   2  -1   39.20    7.10
  23   2   1   40.40    6.90
  23  -2  -1   24.00    5.70
 -23  -2  -3  292.57   22.00
  23   2  -3  234.48   28.20
  23  -2   3  271.47   26.90
  23   2  -3  237.18   24.10
 -23   2   3  241.38   21.70
  23   2   3  244.98   26.90
  23  -2  -3  246.38   24.30
 -23  -2   3  231.08   21.60
  23  -2  -3  223.78   26.40
 -23   2  -3  274.57   22.70
  23   2  -5   -6.60    4.80
 -23   2   5   -3.00    3.80
 -23  -2  -5   -1.90    2.80
  23   2  -5   -6.50    4.50
  23  -2   5   -4.00    4.20
  23   2   5   -6.10    4.60
  23  -2  -5   -4.50    4.10
 -23   2  -5   -1.30    2.90
 -23  -2   5   -7.20    4.40
  24   2   0    1.80    4.40
  24  -2   0    3.80    4.60
  24  -2   0    0.70    3.70
  24   2  -2    2.80    3.60
 -24  -2  -2    6.60    4.00
  24  -2   2    5.40    4.70
 -24   2   2    7.70    3.90
  24   2  -2    0.00    4.90
 -24   2  -2    7.10    3.70
  24  -2  -2    1.30    4.50
  24   2   2   -1.80    4.70
  24  -2  -2   -1.70    4.00
 -24  -2  -4    7.20    3.50
 -24   2   4   14.20    4.60
  24  -2   4   10.40    5.30
  24   2  -4    9.60    5.90
  24   2  -4   10.90    6.30
  24  -2  -4    7.00    5.40
  24  -2  -4    9.00    4.90
 -24  -2   4    9.70    4.70
  24   2   4    7.70    5.10
 -24   2  -4   10.10    3.60
  25   2  -1  308.57   26.80
 -25   2   1  235.28   24.10
 -25  -2  -1  304.27   25.10
  25   2  -1  313.27   29.70
  25  -2   1  299.67   28.70
  25  -2  -1  295.17   25.50
  25  -2  -1  255.07   28.70
  25   2   1  258.57   29.40
   0  -3  -1 2162.98  133.19
   0   3  -1 1954.90  132.99
   0  -3   1 2082.89  133.29
   0  -3  -3  187.78   13.40
   0   3  -3  198.98   13.50
   0  -3   5    9.50    2.90
   0   3   5   11.90    2.80
   0   3  -5    6.90    1.70
   0   3   5    8.90    2.30
   0  -3  -5   20.30    5.50
   0  -3  -7  128.09   12.40
   0   3   7  141.99   13.50
   0   3   7  123.19   13.30
   0  -3   7  146.39   14.70
   0   3   9    6.50    3.90
   0  -3   9    1.90    4.40
   0  -3  -9    2.70    3.00
   0   3  -9   -2.20    2.80
   0   3 -11   -6.10    3.70
   0  -3  11   -5.90    5.50
   0  -3 -11   -0.70    3.50
   0   3  11   -1.50    4.10
   0  -3  13   -1.50    7.10
   0   3  13   -1.70    5.40
   0   3  15    5.20    7.40
   0   3 -15   11.00    7.10
   0  -3 -15    8.70    6.30
   0  -3  15    3.80    7.80
  -1   3   0   -0.20    0.50
   1  -3   0   -0.10    1.00
   1   3   0    0.30    0.90
  -1  -3   0    0.20    0.50
  -1  -3   0   -0.20    0.80
   1  -3   0    0.50    0.40
  -1  -3  -2  239.78   15.90
   1   3  -2  244.78   15.80
   1  -3   2  252.07   16.70
   1  -3   2  229.08   15.80
   1   3  -2  246.48   16.30
  -1  -3  -2  243.78   15.80
  -1   3   2  218.28   15.90
   1  -3  -2  241.58   15.90
   1   3   2  200.68   16.90
  -1  -3   2  255.27   16.60
  -1   3  -2  226.18   15.50
   1  -3  -2  238.48   16.20
  -1  -3  -4  136.49    9.90
   1   3  -4  134.79    9.30
   1  -3   4  124.49    9.80
   1   3  -4  125.89   10.80
   1  -3   4  137.69   11.70
   1  -3  -4  113.69   10.40
  -1  -3   4  137.49   12.00
   1   3   4  117.79   10.40
  -1   3  -4  110.59    9.70
   1  -3   6    6.90    1.80
  -1   3   6    9.50    3.00
   1   3  -6    7.30    2.50
  -1  -3  -6   10.80    1.90
  -1   3  -6    8.30    2.10
   1  -3   8   -3.90    3.90
  -1   3   8   -0.40    2.90
   1   3  -8    0.50    1.50
  -1   3   8   -1.40    2.20
   1   3   8    2.70    2.90
  -1  -3   8    3.70    4.10
  -1  -3 -10    0.80    3.30
   1   3 -10   -3.30    2.10
   1  -3  10   -6.60    5.40
  -1   3  10    1.60    4.30
   1   3  10   -1.50    3.90
   1  -3 -10   -2.80    3.50
   1  -3  12   -0.10    5.90
   1   3 -12   -3.20    2.70
  -1   3  12    2.00    4.80
  -1  -3  12   -4.10    5.70
   1   3  12   -2.30    4.90
   1  -3  14    0.80    6.90
  -1   3  14    6.70    6.10
  -1  -3 -14   -6.10    5.50
   1   3  14   -2.20    6.40
  -1  -3  14   -2.60    7.50
   2  -3   1 1704.53  108.19
  -2  -3  -1 1632.04  108.09
  -2  -3  -1 1653.13  107.99
   2   3  -1 1556.04  108.29
   2   3  -1 1870.11  108.39
   2  -3   1 1584.54  108.29
   2  -3  -1 1791.72  108.29
   2   3   1 1594.14  108.59
  -2  -3   1 1709.73  108.29
   2   3  -3  358.56   23.50
   2  -3   3  316.07   22.80
   2   3  -3  320.67   22.50
   2  -3   3  345.97   23.40
  -2  -3  -3  334.87   22.40
  -2   3  -3  322.77   22.20
  -2  -3   3  351.86   23.50
   2  -3  -3  325.97   22.80
   2  -3  -3  351.36   22.90
   2   3   3  344.67   22.70
   2   3  -5  253.37   19.10
   2  -3   5  230.68   18.00
   2   3  -5  261.57   17.30
   2  -3   5  250.47   19.40
  -2  -3  -5  270.77   17.60
  -2   3   5  253.97   18.40
   2  -3  -5  255.07   18.20
  -2   3  -5  258.07   17.40
   2   3   5  225.88   20.00
   2   3   5  252.27   18.50
  -2  -3   5  269.57   19.30
   2  -3   7   -1.00    3.70
  -2   3   7   -1.30    2.80
  -2  -3   7   -1.10    3.20
   2   3   7    3.40    3.10
   2   3  -9    6.10    1.90
  -2   3   9    3.80    4.00
  -2  -3  -9    3.40    2.60
   2  -3   9    5.60    4.60
   2  -3   9    0.00    2.20
  -2  -3   9   -4.50    4.60
   2  -3  -9   -3.00    3.30
   2   3   9    2.50    3.70
  -2  -3 -11    5.40    3.40
   2   3 -11   -5.70    4.40
   2   3 -11    4.10    2.60
  -2   3  11    2.20    4.40
   2  -3  11    7.80    5.40
   2  -3 -11   -1.50    3.80
  -2  -3  11   -7.80    5.40
   2   3  11    0.30    4.50
  -2   3 -11   -2.30    3.20
   2  -3  13    4.30    7.30
  -2   3  13    1.20    5.40
  -2  -3  13    1.50    6.80
   2   3  13   -7.40    6.10
   2   3  13   -6.50    4.10
  -2  -3 -15    5.20    6.30
   2  -3  15    5.10    8.30
  -2   3  15    1.10    6.60
   2   3 -15    7.40    7.30
  -2  -3  15  -16.90   11.00
   2  -3 -15    0.70    6.70
   2   3  15   -1.70    7.10
  -2   3 -15    4.90    6.90
   3  -3   0    0.20    1.00
   3   3   0    0.70    1.30
   3  -3   0   -0.30    1.20
   3  -3   0    0.10    0.90
   3   3   0    0.20    1.60
  -3  -3   0    0.40    0.90
  -3  -3  -2   46.90    5.00
   3   3  -2   31.70    7.40
   3  -3   2   42.80    6.90
   3   3  -2   36.10    6.90
   3  -3   2   44.10    6.50
  -3  -3   2   53.29    6.20
   3  -3  -2   40.40    5.50
   3  -3  -2   30.90    6.80
  -3   3  -2   40.30    3.90
   3  -3   4  284.27   21.90
   3  -3   4  326.57   22.20
   3   3  -4  294.27   21.30
  -3  -3  -4  323.17   21.00
   3   3  -4  307.87   22.80
  -3   3  -4  317.87   20.70
  -3  -3   4  331.27   22.20
   3   3   4  273.37   23.20
   3  -3  -4  319.07   21.80
   3   3   4  318.37   21.40
   3  -3   6  282.97   20.60
   3   3  -6  242.18   21.30
   3   3  -6  253.57   19.50
   3  -3   6  296.87   21.50
  -3  -3   6  284.47   23.30
   3   3   6  268.47   20.50
   3   3   6  283.67   22.60
   3  -3  -6  310.77   23.70
  -3   3  -6  308.17   19.40
  -3  -3  -8    1.10    2.30
   3   3  -8    0.50    3.20
  -3   3   8    5.00    3.10
   3  -3   8   -1.10    3.80
   3   3   8   -0.10    3.50
  -3   3  -8   -0.40    2.20
  -3  -3   8    2.60    3.70
   3   3 -10    5.40    4.50
  -3   3  10   12.60    4.50
  -3  -3  10   -3.40    5.00
   3   3  10   12.30    4.80
   3   3  10    8.80    4.60
   3  -3 -10    6.20    3.80
  -3   3 -10    9.10    3.70
   3  -3  12   10.30    6.60
  -3   3  12   11.60    4.90
  -3  -3 -12   14.70    4.40
   3   3 -12   10.30    5.10
   3   3  12    2.60    5.40
   3   3  12    5.00    5.40
  -3  -3  12   13.70    6.20
  -3   3 -12   12.10    4.20
   3  -3 -12   11.00    4.60
  -3  -3 -14   -3.00    5.80
  -3   3  14    0.60    6.10
   3  -3  14    0.10    7.10
   3   3  14   -2.30    6.30
  -3   3 -14   -2.90    5.80
  -3  -3  14   -4.30    7.10
   4   3  -1  812.92   51.29
   4  -3   1  779.52   50.89
   4  -3   1  746.43   50.49
  -4  -3  -1  764.32   50.49
   4   3  -1  742.13   50.89
   4  -3   1  780.12   50.59
   4  -3  -1  814.72   50.69
   4  -3  -1  814.32   50.59
   4  -3  -1  788.42   50.49
  -4  -3   1  791.72   50.39
   4   3   1  682.23   51.39
   4  -3   3   -0.20    1.90
  -4  -3  -3    1.60    1.20
   4  -3   3   -0.10    2.00
   4   3   3   -3.60    2.50
   4  -3  -3   -0.20    1.60
  -4  -3   3   -1.40    2.00
   4   3   3   -1.40    1.50
   4  -3   5  111.59   11.20
  -4  -3  -5  105.49    8.50
   4  -3   5  101.59   10.80
  -4   3   5   75.59    9.60
   4   3  -5   87.19   10.20
  -4  -3   5  102.59   10.80
   4   3   5   87.29   13.60
   4   3   5  103.99    9.50
   4  -3  -5   96.49   11.00
  -4   3  -5  106.59    8.10
   4  -3   7   46.20   12.70
  -4   3   7   44.40   11.10
  -4   3  -7   56.69    8.20
   4   3   7   86.69   15.30
   4  -3  -7   61.39   11.40
  -4   3   9   49.70   12.50
   4   3  -9   85.89   10.40
  -4  -3  -9   68.49    9.60
   4  -3   9   60.39   11.60
   4   3   9   78.49   15.80
  -4   3  -9   57.99   10.30
  -4   3  11   -5.30    4.70
  -4  -3 -11    0.20    3.10
   4   3 -11   -2.10    4.00
   4  -3  11   -1.60    5.10
   4  -3 -11   -0.60    4.10
   4   3  11    2.80    4.80
  -4   3 -11   -3.30    3.30
   4   3  11   -4.00    4.80
  -4  -3  11   -5.00    5.10
  -4   3  13    0.60    5.70
   4  -3  13   -5.30    3.60
   4  -3  13   -0.10    6.60
  -4  -3 -13   -1.40    4.90
   4   3 -13   -1.20    5.80
  -4   3 -13    2.00    5.10
  -4  -3  13   11.90    7.40
   4   3  13   -3.30    5.50
   4  -3 -13   -9.40    5.70
   4   3  13   -2.30    5.70
   4   3 -15   -8.40    6.60
  -4  -3 -15    0.30    6.40
   4  -3 -15  -12.00    7.30
  -4   3 -15   -7.20    6.40
   5  -3   0    0.10    1.60
   5   3   0    1.30    1.80
   5  -3   0   -1.20    1.60
   5   3   0   -1.70    2.50
   5  -3   0    0.50    1.70
   5   3  -2   18.30    2.90
   5   3  -2   17.50    3.20
   5  -3  -2   20.10    2.90
   5  -3  -2   31.20    5.40
   5   3   2   15.30    3.20
   5  -3   4    5.50    2.50
  -5  -3  -4    4.00    1.40
   5   3  -4    5.70    2.30
   5  -3   4    4.30    2.20
   5   3   4    3.90    2.90
  -5  -3   4    5.80    2.50
   5  -3  -4    2.00    2.30
   5   3   4    4.10    2.00
   5  -3   6   72.39   11.60
   5  -3   6   89.69   11.70
  -5  -3  -6   80.59    8.30
  -5  -3   6   78.99   11.40
  -5   3  -6   82.89    7.80
   5   3   6   73.89   10.00
   5  -3  -6   66.69   11.90
   5   3   6   55.39   14.20
   5   3  -8    5.60    2.90
  -5   3   8   -2.10    3.50
  -5  -3  -8    1.80    2.20
   5   3  -8   -5.50    3.70
  -5   3  -8   -1.80    2.10
   5   3   8   -2.00    4.10
  -5  -3   8   -0.20    3.60
   5  -3  -8   -4.60    3.70
   5  -3  10   -5.00    3.10
   5  -3  10   -4.40    5.20
  -5  -3 -10   -1.20    2.80
  -5   3  10   -5.60    3.80
  -5  -3  10   -7.20    4.90
   5   3  10   -7.90    4.50
  -5   3 -10   -4.30    2.90
   5   3  10    1.10    4.20
  -5  -3 -12    6.20    3.80
   5   3 -12    2.90    4.70
   5  -3  12    1.30    3.70
  -5   3  12    3.80    5.20
   5  -3  12   -5.00    6.20
   5   3  12    7.60    5.50
   5   3  12   -0.20    5.60
  -5  -3  12   10.50    5.90
   5  -3 -12    4.60    5.30
  -5   3 -12    3.70    4.10
   5   3 -14  -10.20    6.30
  -5   3  14   -6.30    5.80
   5  -3  14    0.60    7.50
   5   3  14   -3.50    6.60
  -5   3 -14   -1.10    5.90
  -5  -3  14    0.90    7.20
   6   3  -1  108.09   11.50
   6   3  -1   98.79   13.90
   6  -3   1  117.49    9.80
   6  -3   1  120.89   12.00
   6  -3   1  119.99   10.80
   6   3   1  108.79   14.40
   6  -3  -1  125.89   11.20
  -6  -3   1  128.29    9.30
   6  -3  -1  118.89   10.90
   6  -3  -1  121.59    9.50
   6   3  -3   54.39   10.40
   6  -3   3   42.40   10.70
   6  -3   3   67.49    8.10
  -6  -3  -3   62.99    6.90
   6   3  -3   68.59   11.00
   6  -3  -3   66.69    7.10
  -6  -3   3   71.99    8.00
   6  -3  -3   68.99    7.10
   6  -3  -3   59.79    9.80
   6   3   3   60.19   12.60
  -6   3  -3   63.89    6.00
   6  -3   5   59.59   10.20
   6   3  -5   54.89   10.30
   6  -3   5   57.49   10.40
  -6  -3  -5   37.50    6.60
  -6  -3   5   51.19    8.90
  -6   3  -5   52.89    6.00
   6   3   5   45.00    8.00
   6  -3   7  287.77   23.50
   6   3  -7  257.77   24.50
   6   3  -7  301.57   23.00
   6  -3   7  285.37   23.40
  -6   3   7  278.47   22.50
  -6  -3  -7  342.27   21.00
   6   3   7  268.27   22.60
  -6   3  -7  331.87   22.90
   6  -3  -7  307.17   23.70
   6   3   7  271.77   28.80
  -6  -3   7  278.47   23.20
   6   3  -9  101.09   16.50
  -6   3   9  129.29   14.70
   6  -3   9   93.09   16.40
   6  -3  -9   90.59   16.10
  -6  -3   9  121.89   15.50
   6   3   9  112.59   15.10
   6   3 -11   -0.80    4.80
   6  -3  11    0.20    3.60
  -6  -3 -11    1.60    2.80
  -6   3  11    0.60    4.40
   6  -3  11    2.80    5.60
   6   3  11    3.90    4.90
   6   3  11    1.80    5.40
  -6  -3  11    3.60    5.20
  -6   3 -11    4.50    3.10
   6  -3 -11    1.50    4.50
   6  -3  13   -3.40    4.40
  -6   3  13   -5.10    5.40
   6  -3  13   -8.90    6.70
  -6  -3 -13   -4.20    4.20
   6   3 -13   -7.40    6.00
   6   3  13   -5.90    6.10
   6  -3 -13   -9.80    5.70
   6   3  13   -1.30    6.80
  -6   3 -13   -4.10    4.90
  -6  -3  13   10.60    6.90
   7  -3   0    0.90    2.00
   7  -3   0   -1.80    1.90
   7   3   0    0.20    2.70
   7   3  -2 1027.20   70.69
   7  -3   2 1072.69   69.69
  -7  -3  -2 1049.00   69.79
   7  -3   2 1059.69   70.59
   7   3  -2 1091.39   70.59
   7  -3  -2 1142.79   70.49
   7  -3  -2 1067.89   69.99
   7  -3  -2 1065.19   69.69
  -7   3  -2  984.60   69.49
  -7  -3   2 1128.59   69.59
   7   3  -4    4.80    2.70
   7  -3   4    5.20    2.40
   7  -3   4    1.50    2.60
   7  -3  -4    3.70    1.90
  -7  -3   4    2.50    2.20
   7   3   4    1.30    3.20
   7  -3  -4    0.50    2.60
   7   3  -6    5.70    3.50
   7  -3   6    9.00    3.00
  -7   3   6    2.50    3.00
   7   3   6    2.20    6.90
   7   3   6   12.70    3.40
   7  -3  -6    6.20    3.30
  -7  -3   6    3.10    3.10
   7  -3   8    9.50    3.30
   7  -3   8    7.10    4.70
   7   3  -8    1.00    4.50
  -7  -3   8   11.60    4.30
   7  -3  -8    3.60    3.70
   7   3   8    3.30    4.30
   7   3   8    0.90    4.40
  -7   3  10   -2.30    4.20
  -7  -3 -10   -3.10    2.70
   7  -3  10    3.60    3.60
   7  -3  10   -4.20    4.80
   7   3 -10   -3.10    4.50
  -7  -3  10    3.50    4.80
   7   3  10    4.10    4.90
   7   3  10    0.40    4.50
  -7   3 -10    0.40    2.80
   7  -3  12   -6.40    4.20
   7  -3  12   -7.20    5.70
  -7  -3 -12   -3.00    3.40
  -7   3  12   -4.20    5.20
  -7   3 -12   -2.60    3.80
  -7  -3  12    5.90    6.00
   7   3  12   -6.80    5.80
   7   3  12   -2.50    6.10
   7  -3 -12   -1.50    4.70
   7   3 -14   -6.90    6.70
  -7   3  14   -6.50    5.90
   7  -3  14   -2.40    7.20
   7  -3  14   -6.80    5.00
   7   3  14   -8.60    6.60
  -7  -3  14    1.20    7.30
   8  -3   1   -0.50    2.30
   8   3  -1   -2.80    2.20
   8  -3   1   -0.10    1.80
   8   3  -1    0.30    2.80
   8  -3   1    0.70    1.90
   8  -3  -1    1.00    1.60
   8  -3  -1   -1.10    2.00
   8  -3  -1   -0.10    2.10
   8   3   1   -0.70    2.70
   8  -3   3   88.29    8.90
  -8  -3  -3   86.09    8.70
   8   3  -3   77.69   11.80
   8   3  -3   95.39   12.80
   8   3   3   89.59   14.80
  -8  -3   3   95.19    9.00
   8  -3  -3   83.49   10.00
   8  -3  -3   94.19    8.40
  -8   3  -3   92.29    7.90
   8  -3  -3   95.49   11.50
   8  -3   5   -4.10    2.70
   8  -3   5   -0.90    2.80
  -8   3  -5   -0.70    1.40
   8   3   5   -3.20    3.40
   8   3  -7    1.50    4.00
   8  -3   7   11.00    3.50
  -8   3   7    8.60    3.10
   8  -3   7   13.30    4.80
   8   3  -7   11.00    3.60
   8   3   7    7.60    4.40
  -8  -3   7   13.20    4.10
   8   3   7   11.10    4.40
  -8   3   9   -6.20    3.50
   8   3   9   -5.00    4.10
  -8  -3   9   -1.60    4.00
   8  -3  11   -4.40    4.20
   8   3 -11   -5.00    4.80
  -8   3  11   -2.30    5.20
   8  -3  11   -1.90    5.10
  -8   3 -11   -1.60    3.00
   8  -3 -11   -2.60    4.70
   8   3  11   -3.30    4.80
   8   3  11   -5.20    5.70
  -8  -3  11   -0.80    5.10
  -8   3  13  -10.10    5.80
   8  -3  13  -11.70    6.70
  -8  -3  13   -2.10    6.20
   8   3  13   -5.80    6.80
   9  -3   0   -0.30    2.20
   9   3   0    2.40    3.00
   9  -3   0    1.50    2.10
  -9  -3  -2  537.25   36.70
   9  -3   2  561.34   36.50
   9   3  -2  552.34   38.40
   9  -3   2  540.65   38.00
   9   3  -2  545.45   37.80
  -9  -3   2  559.14   36.30
   9  -3  -2  521.05   37.40
   9  -3  -2  508.85   36.40
   9   3   2  534.45   39.10
   9  -3  -2  602.14   37.80
   9  -3   4  441.26   32.50
   9   3  -4  458.55   32.60
   9  -3   4  437.06   30.50
  -9  -3  -4  431.16   30.30
   9   3  -4  439.76   32.20
   9  -3  -4  433.76   30.90
   9   3   4  438.06   33.90
  -9   3  -4  438.56   30.00
   9  -3  -4  491.85   32.50
  -9  -3   4  470.35   30.80
   9   3  -6    1.20    3.10
   9  -3   6    6.20    3.50
   9  -3   6    2.70    3.10
   9   3   6    0.90    3.30
   9   3  -8   12.20    4.70
   9  -3   8   16.50    4.10
   9  -3   8   20.60    5.60
   9  -3  -8    8.30    4.70
   9   3   8    5.80    4.60
  -9  -3 -10    1.50    2.60
   9   3 -10   -0.10    4.80
   9  -3  10   -0.30    3.80
   9  -3  10    3.50    5.90
  -9   3  10    3.80    4.40
   9   3  10   -0.60    5.10
   9  -3 -10   -1.80    4.40
   9   3  10   -3.50    4.60
  -9   3 -10    2.70    2.70
  -9  -3  10    3.10    4.50
   9   3 -12   -1.40    5.80
   9  -3  12   -4.10    6.90
  -9  -3 -12    5.00    3.60
   9  -3  12   -4.40    4.70
  -9   3  12    4.70    5.60
  -9  -3  12    2.30    6.10
   9  -3 -12   -2.60    5.70
   9   3  12   -6.10    6.00
   9   3  12   -2.90    6.40
  -9   3 -12    3.80    3.70
   9   3 -14   -5.80    6.20
   9  -3  14   -6.10    5.80
   9  -3  14    0.30    7.60
  -9  -3 -14    0.20    4.00
  -9   3  14    2.80    8.60
   9   3  14  -10.50    6.90
  -9  -3  14    4.60    8.60
   9   3  14   -5.40    6.80
  -9   3 -14    0.50    5.10
   9  -3 -14  -11.90    7.20
  10   3  -1    1.10    3.00
  10  -3   1    3.30    2.70
  10  -3   1    4.30    1.90
  10  -3   1    3.50    2.20
  10   3  -1   -2.00    2.80
  10  -3  -1    1.70    2.30
 -10  -3   1    0.10    1.60
  10  -3  -1    2.50    1.60
  10   3   1    1.60    3.20
  10  -3  -1    1.90    2.40
  10  -3   3   95.89    9.00
  10   3  -3   76.39   12.80
  10   3  -3   99.89   14.20
  10  -3   3   69.09   13.30
 -10  -3  -3   87.59    9.40
  10  -3  -3   75.59   11.40
  10  -3  -3   90.09   12.50
 -10  -3   3   92.79    9.30
  10  -3  -3   99.79    8.60
  10   3   3   66.39   15.70
 -10   3  -3   86.19    8.60
  10  -3   5    2.60    2.60
  10   3  -5   -3.20    3.20
 -10  -3  -5    3.70    1.80
  10  -3   5   -0.20    3.00
 -10  -3   5   -0.60    2.50
  10   3   5    0.70    3.70
  10  -3  -5   -1.40    2.00
  10   3  -7   19.90    5.50
  10  -3   7   19.50    4.50
  10   3   7   25.90    5.40
  10   3   7   23.10    4.80
 -10  -3   7   27.20    4.50
  10  -3  -7   20.30    4.70
 -10   3   9   70.99   13.10
  10  -3   9   67.29   15.30
 -10  -3  -9   79.49    9.80
  10   3   9   68.69   18.40
 -10  -3   9   54.39   13.90
  10  -3  -9   53.59   15.90
 -10   3  -9   64.99    9.40
 -10  -3 -11    0.60    3.10
 -10   3  11   -1.60    4.90
  10   3 -11   -0.40    5.40
  10  -3  11   -3.40    4.30
  10  -3  11    2.90    6.60
  10   3  11   -3.10    5.20
  10  -3 -11   -5.20    5.00
 -10   3 -11    0.50    3.20
 -10  -3  11   -8.00    5.40
  10  -3  13   -5.50    7.90
 -10  -3 -13    0.60    3.90
  10   3 -13   -4.00    6.20
 -10   3  13    0.40    5.90
 -10   3 -13    0.60    4.10
 -10  -3  13    2.20    6.60
  10   3  13    0.00    6.80
  11  -3   0   -0.80    2.30
  11   3   0   -3.40    2.40
  11  -3   0   -1.20    2.60
  11  -3   2    3.30    2.80
  11   3  -2    2.40    3.10
 -11  -3  -2    4.00    2.10
  11   3  -2    2.60    3.10
 -11  -3   2    3.10    2.10
  11  -3  -2    5.40    2.90
  11  -3  -2    1.00    1.90
  11   3   2   -4.20    3.40
 -11  -3  -4    4.00    1.80
  11  -3   4    2.50    2.30
  11  -3   4    0.10    2.80
  11   3  -4   -0.20    3.20
  11  -3  -4   -3.00    2.30
 -11  -3   4    4.30    2.50
  11  -3  -4   -3.40    3.30
  11   3   4   -2.60    3.80
  11   3  -6    9.10    3.50
  11  -3   6   12.30    3.50
 -11   3   6    6.30    3.00
  11   3  -6    2.40    4.40
  11  -3   6   11.90    3.70
  11   3   6    7.30    4.20
 -11  -3   6    8.40    3.30
  11   3   6    9.40    3.30
  11  -3  -6    2.20    4.10
  11  -3   8    9.10    4.20
 -11   3   8    6.60    3.80
  11   3  -8   11.70    5.30
  11  -3   8   13.60    5.20
  11  -3  -8    8.80    4.70
  11   3   8    5.90    4.30
  11   3   8    0.00    4.30
 -11  -3   8    7.10    3.90
  11   3 -10   -1.10    4.90
 -11   3  10   -1.10    4.50
  11  -3  10   -4.10    3.90
 -11  -3 -10   -2.20    2.70
  11  -3  10    3.60    5.90
  11  -3 -10   -2.40    5.00
  11   3  10   -4.50    5.30
 -11  -3  10   -5.70    4.80
 -11   3 -10   -3.60    2.70
  11   3  10    0.40    4.60
 -11   3  12    4.90    5.70
 -11  -3 -12    7.20    3.70
  11  -3  12   -0.50    5.20
  11  -3  12    0.00    7.30
  11   3 -12    3.40    6.00
 -11  -3  12    0.60    6.20
  11  -3 -12   -3.40    6.30
  11   3  12  -10.20    6.90
  11   3  12    8.20    6.00
  12  -3   1  626.04   37.70
  12   3  -1  535.95   39.30
  12  -3   1  568.94   39.80
  12   3  -1  502.25   40.30
  12   3   1  512.95   40.80
  12  -3  -1  583.74   39.60
  12  -3  -1  597.24   37.60
 -12  -3   1  561.44   37.20
  12  -3  -1  546.55   38.90
  12  -3   3  105.79    9.30
 -12  -3  -3  104.89   10.20
  12   3  -3   82.59   15.50
  12   3  -3   96.39   13.40
  12  -3   3  105.09   14.50
 -12  -3   3   94.99    9.90
  12  -3  -3   82.49    9.40
  12  -3  -3   90.49   13.40
  12  -3  -3   80.49   12.90
 -12   3  -3  107.79    9.80
  12   3   3   73.99   16.60
  12   3  -5    9.70    3.60
  12   3  -5    8.20    4.30
  12  -3   5   14.30    3.60
  12  -3  -5    9.40    4.30
  12   3   5   11.80    4.50
  12  -3  -5   11.50    2.80
 -12  -3   5   15.70    3.10
  12  -3   7  119.99   15.10
  12   3  -7  134.69   15.70
 -12  -3  -7  132.29   11.10
  12  -3   7  103.59   17.70
 -12   3   7   97.09   13.60
  12   3  -7   84.29   18.20
 -12   3  -7  129.79   10.70
  12   3   7   84.39   19.00
  12  -3  -7   96.99   18.00
 -12  -3   7   87.39   14.00
 -12   3   9   54.69   13.30
 -12  -3  -9   70.49   10.10
  12  -3   9   78.79   16.10
  12   3  -9   74.59   16.70
  12   3  -9   92.89   13.00
  12  -3  -9   60.29   16.10
  12   3   9   70.79   18.80
 -12   3  -9   73.79    9.80
  12  -3  11   -4.90    6.90
 -12   3  11   -5.10    5.10
 -12  -3 -11    3.70    3.30
  12   3 -11   -6.90    5.90
  12  -3  11   -2.70    4.80
 -12   3 -11    5.00    3.50
  12  -3 -11   -2.90    6.00
  12   3  11    6.00    5.40
 -12  -3  11   -7.00    5.40
  12   3  11   -5.70    6.00
  12  -3  13   -3.90    5.80
 -12  -3 -13    3.90    3.80
 -12   3  13    6.20    6.00
  12   3 -13   -1.20    6.40
  12  -3  13   -3.40    7.90
 -12   3 -13    7.10    4.10
  12   3  13    6.80    6.60
  12  -3 -13   -9.30    6.60
  12   3  13   -9.80    6.90
 -12  -3  13    1.80    6.90
  13  -3   0   -1.20    1.70
  13  -3   0   -3.40    2.40
  13  -3   0   -2.80    2.60
  13   3   0   -4.10    2.50
  13  -3   2  119.69   10.80
  13  -3   2  111.69   14.90
 -13  -3  -2  127.29   11.40
  13   3  -2   99.19   13.60
  13   3  -2   88.79   16.40
  13   3   2   97.19   17.10
  13  -3  -2   98.79   13.60
  13  -3  -2  106.39    9.60
 -13  -3   2   92.19    9.70
  13  -3   4   27.40    4.50
  13   3  -4   20.10    4.50
  13   3  -4   18.30    4.60
  13   3   4   13.60    4.80
 -13  -3   4   39.00    8.20
  13  -3  -4   21.60    4.50
  13   3  -6  168.98   19.40
  13  -3   6  171.88   15.70
  13   3  -6  132.39   20.40
 -13   3   6  183.28   16.20
 -13  -3  -6  209.68   15.00
  13  -3   6  189.48   20.00
 -13  -3   6  159.08   16.30
  13  -3  -6  166.68   20.50
  13   3   6  177.78   22.10
 -13   3  -6  210.98   14.80
  13   3  -8    0.20    5.00
  13   3  -8   -0.90    3.20
  13  -3   8    5.00    3.80
  13  -3   8    4.90    4.30
 -13  -3  -8    0.80    2.40
 -13   3   8   -2.20    3.50
 -13  -3   8   -0.10    3.60
 -13   3  -8    2.30    2.20
  13   3   8    2.00    4.20
  13  -3  -8   -1.40    4.50
  13   3   8   -0.50    4.10
 -13   3  10    3.90    5.40
  13   3 -10    8.90    5.80
  13  -3  10    9.50    4.60
  13  -3  10    6.70    6.30
 -13  -3  10   10.00    5.50
  13  -3 -10    5.90    5.20
  13   3  10    8.70    5.00
  13   3  10    1.50    6.30
  13  -3  12   72.29   18.60
  13   3 -12   77.39   21.20
 -13   3  12   61.59   17.00
 -13  -3 -12   74.59   12.10
  13   3  12  112.49   20.90
 -13  -3  12   66.69   18.30
 -13   3 -12  102.59   13.40
  14   3  -1    2.30    2.70
  14  -3   1    2.20    2.10
  14  -3   1    0.00    3.10
  14   3  -1   -3.90    3.70
  14  -3   1   -0.90    2.60
  14  -3  -1   -2.20    3.00
  14  -3  -1    3.00    1.90
 -14  -3   1   -1.30    1.80
  14  -3  -1   -1.20    2.90
  14   3   1    0.60    3.80
  14   3  -3   14.30    4.50
  14   3  -3   16.80    4.00
  14  -3   3   15.60    3.80
  14   3   3   10.60    4.70
  14  -3  -3   16.30    4.30
  14   3  -5    4.80    4.90
  14  -3   5    7.00    3.70
 -14  -3  -5    9.20    2.30
  14  -3   5    6.20    2.90
 -14  -3   5   12.10    3.40
  14  -3  -5    1.80    3.00
  14  -3  -5    2.90    4.30
  14   3   5    3.40    4.10
 -14   3  -5    9.20    2.20
  14  -3   7   -4.40    3.40
  14  -3   7    1.20    3.00
 -14   3   7   -2.90    2.90
  14   3  -7   -2.00    3.40
 -14  -3   7   -3.40    3.60
 -14   3  -7    0.50    2.10
  14   3   7   -5.10    3.60
  14   3  -9    4.30    3.40
  14  -3   9    1.70    5.00
  14   3  -9   -4.40    5.20
 -14  -3  -9   -3.00    2.60
 -14   3   9   -2.20    4.10
  14  -3   9    1.40    3.80
 -14   3  -9   -2.20    2.80
  14   3   9   -5.10    4.40
  14   3   9   -1.50    4.70
  14  -3  -9   -4.10    5.10
 -14  -3   9    0.20    4.60
  14   3 -11   -3.00    6.40
  14  -3  11    4.80    4.70
 -14  -3 -11    1.80    3.40
  14   3  11    3.60    5.50
 -14  -3  11    4.10    5.90
 -14   3 -11    3.60    3.50
  15  -3   0   -0.40    1.80
  15  -3   0   -4.90    2.90
 -15  -3  -2   16.60    3.00
  15  -3   2   17.50    4.20
  15   3  -2   14.60    4.60
  15   3  -2   17.90    4.30
  15   3   2    9.90    4.30
  15  -3  -2   13.40    3.80
  15  -3  -2   16.60    4.00
  15  -3   4  236.08   21.80
  15  -3   4  237.98   17.40
  15   3  -4  215.78   22.60
 -15  -3  -4  264.07   18.10
  15   3  -4  199.78   21.40
  15  -3  -4  201.98   21.50
  15   3   4  193.38   23.80
  15  -3  -4  203.88   20.80
 -15  -3   4  220.58   17.90
 -15   3  -4  252.67   17.80
  15  -3   6   54.29   15.70
 -15  -3  -6   76.89   10.10
  15   3  -6   79.59   16.40
 -15   3   6   77.29   11.10
 -15  -3   6   60.49   11.30
  15  -3  -6   51.09   12.80
 -15   3  -6   86.49    9.30
 -15   3   8   -0.60    3.60
  15   3  -8   -4.40    4.90
  15  -3   8    0.20    3.80
  15   3  -8    0.00    3.40
  15  -3   8   -0.30    3.60
  15  -3  -8   -5.90    5.00
 -15   3  -8   -3.10    2.30
 -15  -3   8   -1.90    3.70
  15   3   8   -2.70    3.80
 -15   3  10   -5.80    5.30
 -15  -3 -10    4.80    3.40
  15   3 -10   -7.80    6.40
  15  -3  10   -4.60    6.20
  15  -3  10    1.90    4.60
 -15  -3  10    6.90    5.20
 -15   3 -10    3.70    3.20
  15  -3 -10   -9.30    5.90
  15   3  10    3.90    5.80
  15   3  10    2.70    5.20
  15  -3  12   -5.20    7.90
  15  -3  12    9.30    5.10
 -15   3  12    1.10    6.10
 -15  -3 -12    4.70    3.70
  15   3 -12    0.00    6.30
 -15   3 -12    5.20    3.90
  15   3  12    9.30    6.00
 -15  -3  12   13.20    6.30
  16  -3   1 1103.59   69.19
  16  -3   1 1066.99   69.99
  16  -3   1  984.10   67.69
  16   3  -1 1049.30   69.29
  16   3  -1 1021.30   70.59
  16  -3  -1 1048.40   69.29
 -16  -3   1  996.00   67.29
  16  -3  -1 1031.70   69.89
  16   3   1 1065.09   70.99
  16  -3  -1  899.01   67.99
  16  -3   3   -0.70    3.50
 -16  -3  -3    0.20    2.10
  16  -3   3    6.10    2.60
 -16   3  -3    0.00    2.20
  16  -3  -3   -4.00    3.00
  16  -3  -3   -4.20    3.40
  16   3   3   -5.80    3.60
  16  -3   5   60.39    9.70
 -16   3   5   62.69   10.70
  16  -3   5   74.09   16.30
  16   3  -5   64.39   17.30
 -16  -3  -5   88.89   10.30
  16   3  -5   63.29   15.10
  16  -3  -5   79.79   15.60
 -16  -3   5   73.09   10.80
 -16   3  -5   90.19   10.00
  16  -3   7    8.70    4.10
 -16   3   7   17.60    4.20
  16   3  -7   13.90    4.10
  16   3  -7    8.50    5.00
 -16  -3  -7    7.80    2.90
  16  -3   7    8.80    3.50
  16   3   7    8.90    4.40
 -16  -3   7   16.90    4.30
 -16   3  -7    8.50    2.60
  16  -3  -7   10.70    5.00
  16  -3  -7    4.40    2.90
  16   3  -9   -8.40    5.50
  16  -3   9    3.10    4.20
 -16  -3  -9    5.40    3.00
 -16   3   9   -2.90    4.60
  16   3  -9   -1.70    3.70
  16  -3   9    4.70    4.40
 -16   3  -9    4.10    2.90
 -16  -3   9    2.60    5.00
  16  -3  -9   -7.90    5.90
  16   3   9   -5.10    4.40
  16  -3  11   -3.60    4.50
 -16   3  11   -7.80    6.00
 -16  -3 -11    0.30    3.40
  16  -3  11   -8.30    6.60
  16   3  11   -6.00    5.60
 -16  -3  11    2.60    5.80
  16  -3 -11   -6.50    6.20
  17  -3   0   -3.20    1.90
 -17  -3  -2   -3.30    2.40
  17  -3   2   -4.50    3.30
  17  -3   2   -0.90    2.20
  17   3   2   -1.10    4.00
  17  -3  -2    0.00    2.00
 -17  -3  -4    7.20    2.70
  17  -3   4    5.10    2.80
  17   3  -4    3.00    4.10
  17   3  -4   -1.40    4.10
  17  -3   4    4.40    3.80
  17   3   4    0.80    3.80
 -17  -3   4    6.70    3.00
  17  -3  -4    4.20    3.40
 -17   3  -4    2.60    2.30
  17  -3  -4    3.60    4.10
  17   3  -6    2.80    3.80
  17  -3   6   -4.90    3.70
 -17  -3  -6   -0.70    2.40
  17   3  -6   -1.80    4.50
  17  -3   6    0.10    2.70
 -17   3   6    1.90    3.10
  17   3   6    1.90    3.80
 -17   3  -6   -2.10    2.40
 -17  -3   6    1.90    3.60
  17  -3  -6   -5.20    4.70
  17  -3  -6    0.60    3.10
  17   3  -8   -6.00    3.70
  17  -3   8   -5.00    3.40
 -17   3  -8   -3.10    2.40
 -17  -3   8   -2.40    4.30
  17  -3  10   -4.00    5.00
 -17  -3 -10   -1.50    3.50
  17  -3  10   -0.70    4.20
 -17   3  10   -2.10    5.20
 -17   3 -10   -2.80    3.40
  17  -3 -10   -9.60    6.40
  17   3  10   -7.50    4.90
 -17  -3  10   -8.70    5.50
  18  -3   1  379.76   30.60
  18   3  -1  467.55   35.50
  18  -3   1  464.35   32.50
  18   3  -1  446.26   32.70
  18  -3   1  445.86   34.30
  18  -3  -1  481.25   32.90
  18  -3  -1  415.96   30.30
 -18  -3   1  435.16   30.10
  18   3   1  440.86   35.40
  18  -3  -1  412.06   34.00
 -18  -3  -3   11.60    2.80
  18  -3   3    5.10    3.60
  18   3  -3    5.80    4.40
  18   3  -3    5.80    3.80
  18  -3  -3    6.80    3.90
  18   3   3    4.10    4.40
  18  -3  -3    1.80    3.60
 -18  -3   3    9.10    2.90
 -18   3  -3    8.00    2.80
 -18   3   5  165.48   16.80
  18   3  -5  174.18   21.60
  18  -3   5  172.38   15.90
  18  -3   5  173.18   20.90
  18   3  -5  193.48   20.70
 -18  -3  -5  200.18   16.40
  18   3   5  200.58   23.70
 -18  -3   5  182.58   16.80
 -18   3  -5  190.28   16.30
  18  -3  -5  203.98   20.90
  18  -3   7    8.00    3.40
 -18   3   7   13.20    4.30
  18   3  -7    7.90    4.50
 -18  -3  -7    7.70    3.00
  18  -3   7    8.20    4.40
  18   3  -7    2.60    5.20
 -18  -3   7   12.60    4.30
  18   3   7    6.00    4.60
  18  -3  -7    6.40    5.50
  18  -3  -7    3.70    3.60
  18  -3   9    1.70    4.30
  18   3  -9   -3.10    5.60
  18   3  -9    2.70    4.50
 -18  -3  -9   -3.30    3.00
  18  -3   9    3.20    4.20
 -18   3   9   -4.60    4.50
 -18   3  -9    3.90    3.10
 -18  -3   9   -6.00    4.90
  18   3   9   -6.20    4.60
  18  -3  -9   -3.40    5.90
  19  -3   0   -2.60    2.00
  19   3   0   -0.60    3.90
  19  -3   0   -2.10    2.80
  19   3   0   -3.00    2.70
  19  -3   0    0.30    3.40
 -19  -3  -2  122.89   13.50
  19   3  -2   93.29   15.40
  19  -3   2  128.49   11.10
  19   3  -2  112.29   19.30
  19  -3   2  110.89   17.70
  19  -3  -2  123.49   15.70
 -19  -3   2   91.69   11.40
  19  -3  -2  115.19   16.60
  19   3   2  116.09   19.20
  19   3  -4  187.28   21.50
  19  -3   4  226.58   17.00
  19   3  -4  213.48   23.60
  19  -3   4  210.18   22.50
 -19  -3  -4  216.68   18.10
  19  -3  -4  219.48   21.30
 -19  -3   4  193.68   17.60
 -19   3  -4  205.28   18.10
  19   3   4  215.98   24.10
  19  -3  -4  179.08   21.50
 -19   3   6  109.09   14.20
  19  -3   6  101.59   18.90
  19   3  -6   86.19   19.10
 -19  -3  -6  104.69   12.60
  19   3  -6  104.19   18.60
  19  -3   6   97.99   18.60
 -19  -3   6   91.39   14.10
  19  -3  -6   72.99   16.70
 -19   3  -6  120.99   12.60
  19   3   6   90.59   19.60
  19  -3   8   -4.30    4.10
  19   3   8   -7.00    4.50
 -19   3  -8   -4.20    2.70
  20   3  -1    4.80    3.70
  20  -3   1   10.20    4.20
  20  -3   1    7.60    3.70
  20  -3   1   12.20    2.70
  20   3  -1    8.00    4.80
  20  -3  -1   13.20    2.80
  20  -3  -1    5.10    4.10
  20   3   1    5.80    4.60
  20  -3  -1    9.50    4.20
 -20  -3   1   11.30    2.90
  20   3  -3  112.79   21.30
  20  -3   3  153.88   12.50
 -20  -3  -3  139.59   14.40
  20   3  -3  114.29   16.70
  20  -3   3  128.49   19.70
 -20   3  -3  115.09   14.90
 -20  -3   3  113.19   13.30
  20  -3  -3  141.19   18.20
  20   3   3  133.79   21.80
  20   3  -5   79.69   19.60
  20  -3   5  112.99   11.50
  20   3  -5   73.09   17.30
 -20  -3  -5  106.69   12.30
 -20   3   5   71.19   13.70
  20  -3   5   75.99   19.30
  20   3   5   78.89   20.00
 -20  -3   5   61.69   13.10
  20  -3  -5   89.49   17.90
 -20   3  -5   91.69   12.10
 -20  -3  -9    7.60    3.40
  20  -3   9    7.20    5.20
 -20   3   9    8.50    5.40
  20   3   9    5.70    4.90
 -20  -3   9   10.70    6.00
  21   3  -2   -6.80    4.30
 -21  -3  -2   -1.40    3.10
  21  -3   2   -2.00    4.10
  21  -3  -2   -2.20    3.70
 -21  -3   2   -4.30    3.10
  21   3   2   -3.90    4.60
  21  -3  -2   -1.80    3.90
  21   3  -4   82.29   20.90
 -21   3   4   80.09   13.10
  21  -3   4   74.19   18.20
  21  -3   4  117.09   11.10
  21   3  -4   90.19   16.90
 -21  -3  -4  121.99   13.50
 -21  -3   4   92.59   13.30
  21  -3  -4   65.99   17.20
 -21   3  -4  108.59   13.40
  21  -3  -4  108.19   17.90
  21   3   4   76.39   20.10
  21   3  -6   24.00    6.10
  21   3  -6   22.30    6.00
  21  -3   6   21.00    5.10
  21  -3  -6   18.70    6.30
  21   3   6   13.30    4.70
  21  -3  -6   11.70    4.50
  21   3  -8   -8.10    5.10
 -21   3   8   -8.50    5.60
 -21  -3  -8   -5.30    3.10
  21   3   8   -4.00    4.90
 -21   3  -8   -1.40    3.20
 -21  -3   8   -5.50    5.00
  21  -3  -8   -5.10    5.90
  22   3  -1   78.59   14.20
  22  -3   1   74.69   18.40
  22   3  -1   52.09    8.60
  22  -3   1   81.29    9.60
  22  -3  -1  100.79   15.20
 -22  -3   1   63.29   10.70
  22  -3  -1   72.29   17.90
  22   3   1   76.29   20.90
  22  -3   3    5.60    4.50
  22   3  -3    9.90    4.50
  22   3  -3    9.10    5.80
 -22  -3   3   16.00    4.20
  22   3   3    6.10    4.70
 -22   3  -3   11.00    3.60
  22  -3  -3    0.00    4.50
  22  -3  -3   10.60    4.70
  22   3  -5   -2.70    5.00
  22  -3   5   -0.50    4.50
  22   3  -5   -3.70    4.70
 -22  -3  -5    2.10    3.10
 -22   3   5    3.30    3.90
  22  -3  -5   -1.90    4.10
 -22   3  -5    0.80    2.90
  22   3   5   -0.90    4.60
 -22  -3   5    1.20    4.30
  22  -3  -5   -4.40    5.20
 -22   3   7   59.89   16.20
 -22  -3  -7   51.69   12.30
 -22  -3   7   59.59   15.70
  23   3  -2    3.80    5.40
  23  -3   2    2.10    4.50
  23   3  -2    7.60    4.60
  23   3   2    1.80    4.40
  23  -3  -2    0.40    4.70
  23  -3  -2   12.30    4.80
 -23   3  -2    7.70    4.20
 -23   3   4    7.50    4.40
  23   3  -4    2.20    5.60
  23   3  -4    6.80    4.40
 -23  -3  -4    7.10    3.20
  23  -3   4    3.90    4.60
  23   3   4    3.10    4.40
  23  -3  -4    5.30    4.40
  23  -3  -4    3.50    5.10
 -23  -3   4    4.80    4.60
 -23   3  -4   11.90    3.60
 -23   3   6   -2.30    5.00
 -23   3  -6    1.30    3.10
 -23  -3   6   -2.40    4.90
  24   3  -1   -4.90    5.10
  24   3  -1    3.20    3.80
  24  -3   1    0.30    4.40
  24   3   1   -6.40    4.80
  24  -3  -1   -1.30    4.50
  24  -3  -1   -0.80    4.00
 -24  -3  -3   16.50    3.80
 -24   3   3   18.80    4.80
  24   3  -3   15.10    6.30
  24   3  -3   16.10    4.90
  24  -3   3    6.80    4.60
  24   3   3    5.90    4.50
  24  -3  -3   11.20    4.90
 -24  -3   3   21.50    5.40
  24  -3  -3   13.10    4.80
  25  -3   0    0.10    3.80
  25  -3   0   -1.10    4.30
  25   3   0   -5.10    4.30
 -25   3   2  322.97   81.09
 -25  -3   2  349.47   72.29
   0  -4   0 1519.25   97.99
   0  -4   0 1498.65   97.59
   0   4   0 1532.85   97.89
   0   4  -2    3.10    1.20
   0  -4  -2    4.70    1.30
   0   4   2    3.20    1.50
   0   4  -2    3.70    0.90
   0  -4  -2    2.00    0.90
   0  -4   2    4.20    1.80
   0  -4   4  133.09   11.60
   0   4  -4  118.59    9.50
   0  -4  -4  109.79    9.00
   0   4   4   90.39   10.90
   0  -4   6    7.70    3.80
   0  -4  -6    8.90    3.30
   0   4  -6    7.90    2.10
   0   4   6    3.20    2.80
   0   4   6    9.00    2.60
   0  -4   8   13.40    4.30
   0   4   8   11.40    3.40
   0   4   8   15.60    3.80
   0  -4  -8    8.60    3.00
   0   4 -10   63.99   13.30
   0   4 -10   58.49    9.30
   0   4  10   87.39   13.10
   0   4 -12   -5.30    4.20
   0   4 -12   -5.00    3.20
   0   4  12   -2.00    4.50
   0  -4  12   -1.90    6.30
   0   4 -14    2.00    4.00
   0  -4 -14   -3.40    6.20
   0  -4  14    7.60    8.00
   0   4 -14    4.50    6.50
   0   4  14    4.30    6.40
  -1  -4  -1   45.90    5.00
  -1   4   1   54.89    4.50
   1   4  -1   42.00    4.90
   1  -4   1   48.90    5.50
  -1  -4  -1   52.59    4.20
   1   4  -1   51.89    5.30
   1  -4  -1   40.00    4.00
   1  -4  -1   46.30    5.20
  -1  -4   1   47.70    5.60
  -1   4  -1   47.50    4.40
   1   4   1   46.50    6.70
  -1   4   3 1186.58   88.09
  -1  -4  -3 1346.07   87.99
   1   4  -3 1436.16   88.29
  -1  -4  -3 1446.26   88.19
   1  -4   3 1452.35   88.69
   1   4  -3 1373.46   87.99
   1  -4   3 1233.88   87.89
   1  -4  -3 1396.16   88.09
   1   4   3 1221.18   88.59
   1  -4  -3 1454.85   88.29
  -1  -4   3 1378.86   88.59
  -1   4  -3 1412.46   87.89
  -1   4   5   31.90    7.30
   1  -4   5   29.60    5.30
   1  -4   5   40.40    8.90
   1   4  -5   38.60    7.50
   1   4  -5   45.40    4.90
  -1  -4  -5   34.90    5.70
  -1   4  -5   35.50    5.90
  -1  -4   5   36.50    9.60
   1  -4  -5   33.90    6.80
   1   4   5   31.30    6.80
   1   4   5   33.20    9.70
  -1   4   7   -3.10    2.80
   1  -4   7    0.00    3.40
  -1  -4  -7   -3.10    1.90
  -1   4   7    1.80    2.70
  -1  -4   7    7.00    3.60
   1   4   7   -6.00    3.60
   1  -4  -7   -1.30    2.20
   1   4   7    5.30    3.10
   1  -4   9   -5.60    4.30
  -1  -4  -9   -3.10    2.80
  -1   4   9   -0.50    3.40
   1   4   9   -6.20    3.80
   1  -4  11    1.10    5.50
  -1   4  11    4.30    4.60
   1   4 -11   -1.30    4.00
   1   4 -11   -3.60    2.60
  -1  -4 -11    3.30    3.60
   1   4  11    3.80    4.30
   1  -4 -11   -0.90    3.50
  -1   4 -11   -1.30    3.40
  -1  -4  11  -10.20    5.80
  -1   4  13   -1.00    5.20
   1   4 -13    5.20    5.80
   1  -4  13   -0.80    6.20
  -1  -4  13    1.90    6.80
  -1   4 -13   -3.00    3.50
   1  -4  15    1.70    7.80
  -1  -4 -15   14.00    6.30
   1   4 -15   14.70    7.60
  -1   4  15    9.60    7.10
  -1   4 -15   13.60    7.30
   1   4  15    8.50    6.80
   1  -4 -15   10.60    7.20
  -1  -4  15   -2.80   10.70
  -2  -4   0  356.96   26.70
  -2  -4   0  374.26   26.70
   2  -4   0  404.46   27.10
   2  -4   0  461.15   26.60
   2   4   0  440.76   27.60
   2  -4   2  405.56   26.90
  -2  -4  -2  404.36   26.20
   2  -4   2  398.36   26.40
  -2  -4  -2  421.46   26.20
  -2   4   2  372.86   25.90
   2   4  -2  390.76   26.60
   2   4  -2  382.66   26.70
   2   4   2  364.56   27.70
   2  -4  -2  395.96   26.50
  -2  -4   2  428.06   26.90
   2  -4  -2  439.66   26.40
  -2   4  -2  358.16   25.70
   2   4  -4  147.59   10.70
  -2   4   4  129.09   11.00
   2  -4   4  136.79   12.50
   2  -4   4  132.29   11.00
   2   4  -4  141.79   12.30
  -2  -4  -4  144.89   10.40
  -2   4  -4  137.89   10.10
  -2  -4   4  139.69   12.90
   2  -4  -4  130.29   11.30
   2   4   4  146.39   11.10
   2  -4  -4  138.79   11.20
  -2  -4  -6    7.40    2.00
   2  -4   6    9.00    3.20
   2   4  -6    8.90    1.60
  -2   4   6    4.00    2.60
   2   4   6   11.20    3.10
   2   4   6    1.30    2.90
  -2  -4   6    8.20    3.50
  -2   4  -6    8.40    2.00
   2  -4  -6    9.00    3.00
   2   4  -8    1.70    1.80
  -2   4   8    2.90    3.00
   2  -4   8   -3.50    4.20
   2   4   8   -4.10    3.10
   2   4   8   -3.70    3.70
  -2  -4   8    4.80    3.80
   2  -4  10   52.09    8.60
   2  -4  10   63.89   15.10
  -2   4 -10   56.09   11.50
  -2   4  12    1.40    4.70
   2   4 -12   -7.40    4.90
   2   4 -12    5.00    3.00
   2  -4  12   -0.40    5.70
  -2  -4  12   -4.10    6.00
  -2   4 -12   -3.20    4.20
   2   4  12   -5.50    4.70
  -2  -4 -14   -2.20    5.40
  -2   4  14    1.40    6.00
   2  -4  14    2.70    7.80
   2   4 -14   -8.00    6.30
  -2  -4  14   -7.80    7.40
   2   4  14   -4.30    6.80
  -2   4 -14   -1.60    6.20
  -3  -4  -1  172.68   13.40
   3   4  -1  176.98   14.40
   3  -4   1  202.28   14.10
   3   4  -1  205.08   15.30
  -3  -4  -1  207.88   13.90
   3  -4   1  196.18   14.30
   3   4   1  177.58   16.30
   3  -4  -1  202.68   13.40
  -3  -4   1  200.58   13.90
   3  -4  -1  198.08   14.20
   3  -4  -1  230.78   14.20
  -3   4   3  555.24   38.50
   3   4  -3  614.74   39.80
   3  -4   3  560.04   39.30
   3   4  -3  584.14   39.40
   3  -4   3  622.14   39.80
  -3  -4  -3  621.84   39.00
   3  -4  -3  662.23   39.50
  -3  -4   3  631.94   39.70
   3   4   3  513.15   40.60
  -3   4  -3  577.94   38.50
   3  -4  -3  590.14   39.30
   3  -4   5  184.98   14.80
   3   4  -5  198.98   16.40
  -3  -4  -5  198.88   13.90
   3  -4   5  199.88   16.10
   3   4  -5  190.68   14.30
  -3  -4   5  203.48   15.90
  -3   4  -5  205.58   13.70
   3   4   5  199.08   14.80
   3   4   5  162.58   17.00
  -3   4   7   41.40    9.90
   3  -4   7   34.10    9.30
  -3  -4  -7   43.90    8.00
   3   4   7   62.19   13.40
  -3   4  -7   56.19    7.80
   3  -4  -7   47.70    9.90
  -3   4   9    2.00    3.50
  -3  -4  -9    6.00    2.60
   3   4  -9   -1.70    3.90
   3  -4   9    4.60    4.90
   3  -4   9    2.80    2.40
   3   4  -9    5.80    2.50
   3   4   9    0.60    3.60
   3  -4  -9   -4.30    3.20
  -3   4  -9   -0.30    2.70
   3  -4  11    6.70    2.80
  -3   4  11   12.70    4.60
   3   4 -11   12.60    4.70
   3  -4  11   14.10    5.90
   3   4  11    8.10    4.50
  -3  -4  11    7.80    6.10
   3  -4 -11    7.70    3.90
   3   4  11   13.80    5.30
  -3  -4 -13   -5.60    4.80
  -3   4  13    3.60    5.90
   3   4 -13   -5.10    5.50
   3  -4  13   -0.50    7.00
  -3   4 -13    1.80    5.30
   3   4  13   -4.70    5.60
  -3  -4  13    2.50    6.90
  -3  -4 -15    3.80    5.80
   3   4 -15   -9.20    6.50
  -3   4 -15    7.10    7.00
   4  -4   0  874.61   55.69
  -4  -4   0  788.82   55.09
   4   4   0  901.91   56.69
   4   4   0  911.91   55.89
   4  -4   0  824.72   55.49
   4  -4   0  810.82   55.39
   4  -4   2  678.93   46.70
  -4  -4  -2  733.93   46.50
  -4  -4  -2  689.73   46.00
   4   4  -2  708.13   47.10
   4  -4   2  736.13   46.90
   4  -4  -2  723.93   46.10
   4  -4  -2  722.33   46.70
  -4  -4   2  776.22   46.80
  -4   4  -2  656.33   46.10
   4   4   2  680.53   48.00
   4   4  -4   -1.40    1.90
   4  -4   4    0.80    2.50
   4  -4   4    0.40    1.80
  -4  -4  -4    1.70    1.30
  -4   4  -4    2.50    1.10
   4   4   4   -1.20    1.70
   4  -4  -4    0.80    1.90
   4  -4   6   58.29   10.90
  -4  -4  -6   63.49    7.10
  -4   4  -6   51.49    6.60
   4  -4  -6   55.79    9.70
   4   4   6   54.59   13.00
  -4  -4   6   68.29   10.80
   4   4   6   45.20    8.40
  -4  -4  -8   54.99    8.60
  -4   4   8   55.79   11.00
   4   4  -8   51.89   12.20
  -4   4  -8   48.30    8.60
   4   4   8   54.79   15.60
  -4  -4   8   48.30   12.60
  -4  -4 -10   -1.90    2.70
   4  -4  10   -4.50    2.80
  -4   4  10   -6.40    3.90
   4  -4  10    6.00    5.30
   4   4 -10    0.50    3.10
  -4  -4  10   -9.20    5.00
  -4   4 -10   -3.90    2.80
   4   4  10   -6.40    7.20
   4   4  10   -3.40    3.90
   4  -4  12   -5.00    6.00
  -4  -4 -12   -5.20    3.70
   4   4 -12   -0.20    4.90
  -4   4  12   -1.40    4.80
   4  -4 -12   -3.50    4.60
  -4   4 -12   -0.70    4.20
  -4  -4  12    3.20    6.60
   4   4  12    0.40    4.90
   4   4  12    1.60    5.40
   4   4 -14  -10.60    6.10
  -4   4  14   -5.10    5.70
   4  -4  14   -2.00    7.10
   4   4  14   -1.40    6.40
  -4  -4  14   -9.90    7.40
  -4   4 -14   -2.20    5.80
   5   4  -1    7.90    3.00
   5  -4   1   24.00    6.00
   5  -4   1   26.60    7.10
   5   4  -1   12.20    2.40
  -5  -4  -1   11.30    2.00
   5  -4  -1   11.90    2.20
   5  -4  -1   11.00    2.10
   5  -4  -1   22.40    5.70
   5   4   1    7.80    3.00
   5  -4   3  181.28   14.20
   5  -4   3  166.28   14.20
  -5  -4  -3  186.48   12.70
   5   4  -3  162.88   14.80
   5   4  -3  156.68   14.80
   5  -4  -3  177.98   13.20
  -5  -4   3  181.88   13.70
   5   4   3  145.19   16.80
   5  -4  -3  175.68   14.50
  -5   4  -3  172.18   12.00
   5   4   3  178.18   12.30
   5  -4  -3  174.48   11.90
   5   4  -5    5.50    2.30
   5  -4   5    3.70    2.00
   5  -4   5    8.20    3.20
  -5  -4  -5    4.30    1.50
   5   4   5    3.10    2.20
  -5  -4   5    5.40    2.70
   5  -4  -5    1.90    2.60
  -5   4  -5    6.00    1.40
   5   4   5    3.70    3.10
   5  -4   7    2.20    3.80
  -5   4   7    3.00    2.90
   5   4  -7    1.20    3.70
   5  -4   7    0.70    2.60
   5   4   7   -1.00    3.10
  -5  -4   7    6.10    3.90
   5  -4  -7    0.50    3.40
   5   4   7   -2.40    3.70
   5   4  -9   -4.20    3.20
  -5  -4   9   -6.10    4.30
   5   4   9   -5.40    4.40
   5   4   9   -7.20    3.80
   5  -4  11   -4.50    5.30
   5   4 -11    2.10    4.70
   5  -4  11   -0.90    3.20
  -5   4  11    0.20    4.60
  -5  -4 -11    1.70    2.80
   5  -4 -11   -2.20    4.10
   5   4  11    1.60    4.60
  -5   4 -11    0.00    3.10
   5   4  11    0.80    4.70
  -5  -4  11    3.00    5.30
  -5   4  13   -2.50    5.80
   5   4 -13   -8.30    5.90
  -5  -4 -13   -4.80    4.30
   5  -4  13  -10.30    6.70
   5   4  13    0.00    5.80
  -5   4 -13   -4.40    5.30
   5   4  13   -2.30    6.10
  -5  -4  13    5.20    6.80
   6   4   0 2110.99  129.39
   6  -4   0 1856.61  128.89
   6  -4   0 1926.71  129.09
   6   4   0 1954.50  129.69
   6  -4   0 2109.99  128.99
   6  -4   2  292.47   20.70
   6   4  -2  270.07   21.70
   6   4  -2  306.17   22.90
  -6  -4  -2  314.07   20.40
   6  -4   2  269.47   21.40
  -6  -4   2  317.47   20.50
   6  -4  -2  285.37   20.30
   6  -4  -2  301.77   21.20
  -6   4  -2  288.67   19.80
   6  -4  -2  302.67   20.40
   6   4   2  272.07   23.70
   6  -4   4    4.90    2.70
  -6  -4  -4    4.50    1.50
   6  -4   4    2.10    2.10
   6   4  -4    2.00    2.60
   6  -4  -4    2.70    2.60
   6   4   4    2.00    3.00
   6   4   4    4.80    1.90
  -6  -4   4    4.00    2.50
   6  -4  -4    3.70    2.00
   6  -4   6  353.16   25.40
   6   4  -6  321.17   24.40
  -6   4   6  284.07   23.50
  -6  -4  -6  343.17   22.50
   6   4  -6  293.17   25.20
   6  -4   6  317.57   24.30
   6   4   6  302.77   26.90
   6   4   6  322.97   23.10
  -6  -4   6  324.47   24.30
   6  -4  -6  339.07   24.70
  -6   4  -6  333.77   22.00
   6   4  -8  140.49   18.40
   6  -4   8  186.58   16.80
  -6   4   8  169.48   16.50
   6  -4   8  141.89   17.80
   6   4   8  177.58   21.40
  -6  -4   8  169.38   17.80
  -6   4  -8  218.98   14.20
   6  -4  -8  143.89   17.70
  -6  -4 -10    6.60    2.80
   6   4 -10    4.20    4.50
  -6   4  10    1.70    4.60
   6  -4  10    2.00    5.20
   6  -4  10   10.40    3.30
   6   4  10    1.90    4.40
   6   4  10    4.40    4.80
  -6  -4  10    6.20    4.70
  -6  -4 -12   -1.70    3.50
   6  -4  12   -3.70    3.70
   6   4 -12   -3.20    5.30
   6  -4  12   -8.00    5.80
  -6   4 -12   -0.70    3.90
   6  -4 -12   -2.70    5.20
  -6  -4  12    7.70    6.40
   6   4  12   -2.50    5.40
   6   4  12    1.30    5.80
   6  -4  14   -6.90    4.30
   6  -4  14   -7.50    7.50
  -6  -4  14   -5.30    7.30
   6   4  14   -2.20    6.40
  -6   4 -14   -5.50    5.90
   7   4  -1   -1.40    2.90
   7  -4   1    1.70    2.10
   7  -4   1    1.20    1.80
   7  -4   1    1.40    1.70
   7   4  -1   -0.80    2.20
  -7  -4   1    1.10    1.60
   7   4   1   -1.40    2.90
   7  -4  -1   -2.80    1.90
   7  -4  -1    1.30    2.00
   7  -4  -1    2.10    1.80
   7   4  -3   12.70    3.30
   7  -4   3   15.10    2.60
   7   4  -3   14.30    3.10
   7  -4   3   17.20    3.00
  -7  -4   3   26.70    6.60
   7  -4  -3   11.30    2.80
   7   4   3   10.40    3.30
   7  -4  -3   21.90    5.90
   7  -4   5  153.18   13.60
  -7  -4  -5  126.39   10.70
   7   4  -5  125.39   15.00
   7  -4   5  149.29   13.90
   7  -4  -5  126.19   14.50
   7   4   5  115.79   16.40
  -7  -4   5  118.59   13.00
  -7   4  -5  137.69   10.30
   7   4   5  126.09   11.70
   7  -4   7   68.49   14.20
  -7  -4  -7   93.09    9.00
   7   4  -7   72.89   14.60
   7  -4   7   77.19   12.80
   7   4  -7  107.99   14.70
   7  -4  -7   55.69   13.70
   7   4   7   57.69   11.50
  -7   4  -7   81.79   10.30
  -7  -4  -9   -3.80    2.30
   7  -4   9    1.00    3.40
   7   4   9   -6.10    4.50
   7   4   9   -7.80    4.20
  -7   4  -9   -2.10    2.40
  -7  -4   9    3.00    4.20
  -7   4  11   -0.70    4.50
  -7  -4 -11    4.10    2.90
   7  -4  11    3.50    3.70
   7   4 -11   -4.10    5.00
   7  -4  11    2.00    5.60
   7   4  11   -1.10    5.20
   7  -4 -11    5.40    4.30
  -7   4 -11    9.20    3.30
   7   4  11    5.30    5.20
  -7  -4  11    5.70    5.60
   7  -4  13  -11.40    7.00
  -7  -4 -13   -3.60    4.00
  -7   4  13   -4.60    5.60
   7  -4  13   -3.00    4.70
   7   4  13    0.20    6.60
   7   4  13   -3.30    6.80
  -7  -4  13    3.20    6.50
  -7   4 -13   -7.40    4.80
   8  -4   0   34.00    7.80
   8  -4   0   30.20    9.00
   8  -4   0   38.40    6.40
   8   4  -2  113.79   15.10
   8  -4   2   99.09   13.30
   8   4  -2  121.79   12.90
  -8  -4  -2  135.49   10.60
   8  -4   2  124.79   10.80
  -8  -4   2  131.29   10.40
   8  -4  -2  133.09   12.40
   8   4   2  110.59   15.40
   8  -4  -2  128.49   11.50
   8  -4  -2  131.39   10.50
   8   4  -4   -1.20    3.10
   8  -4   4    2.60    2.30
   8   4  -4   -4.30    4.10
  -8  -4  -4    1.60    1.50
   8   4   4   -2.50    3.60
  -8  -4   4    0.60    2.40
   8  -4  -4   -2.20    3.60
   8  -4  -4    2.00    2.20
  -8   4  -4    2.20    1.30
  -8  -4  -6  109.29   10.00
   8  -4   6   93.39   13.40
   8  -4   6   84.09   13.60
  -8   4  -6  105.59    9.30
   8   4   6   97.89   12.10
   8   4  -8    1.90    4.20
  -8  -4  -8   -0.90    2.20
  -8  -4   8   -5.10    3.60
  -8   4  -8   -2.00    2.20
  -8  -4 -10   -2.80    2.60
   8  -4  10   -7.20    5.30
   8   4 -10   -8.00    4.70
   8  -4  10   -5.50    3.50
  -8   4  10   -0.90    4.10
  -8   4 -10   -4.10    2.50
  -8  -4  10    1.00    5.00
   8   4  10   -8.30    4.70
   8  -4  12   -1.30    4.20
   8  -4  12   -3.50    6.80
   8   4 -12   -7.00    5.60
  -8  -4 -12   -2.20    3.40
  -8   4  12   -3.80    5.00
  -8  -4  12   -0.60    6.10
   8   4  12   -6.80    6.10
  -8   4 -12   -0.10    4.00
   8   4  12   -5.20    5.90
   8  -4 -12   -2.70    5.00
   8  -4  14  -11.70    7.50
   8  -4  14   -8.70    5.10
  -8   4  14   -9.20    6.10
  -8   4 -14   -2.70    5.30
  -8  -4  14   -4.10    8.30
   8   4  14  -11.80    7.00
   9   4  -1   15.40    3.60
   9  -4   1   14.70    2.80
   9  -4   1   27.00    6.40
   9  -4   1   13.30    2.60
   9   4  -1   11.60    2.90
   9   4   1   11.00    3.50
  -9  -4   1   24.30    4.90
   9  -4  -1   11.20    2.20
   9  -4  -1   31.70    9.10
  -9  -4  -3  136.29   10.70
   9  -4   3  118.99   10.90
   9   4  -3  123.49   15.10
   9  -4   3  124.79   13.90
  -9   4  -3  121.29    9.80
   9  -4  -3  104.19   10.40
   9   4   3  112.69   18.70
   9  -4  -3  124.29   13.40
  -9  -4   3  119.19   11.00
  -9  -4  -5  167.68   12.50
   9  -4   5  169.98   14.60
   9   4  -5  133.49   16.80
   9  -4   5  155.48   16.10
  -9   4  -5  174.58   12.10
   9  -4  -5  127.19   16.60
   9  -4  -5  147.49   11.90
   9   4   5  144.09   18.70
  -9  -4   5  156.38   14.20
   9  -4   7   60.69   13.30
   9  -4   7   57.09   13.40
  -9   4   7   46.70   10.70
   9   4  -9    3.20    4.50
  -9  -4   9   13.50    5.00
   9   4 -11    8.40    5.40
   9  -4  11   12.10    6.40
   9  -4  11    6.30    4.10
  -9   4  11    6.60    4.90
   9   4  11   -3.40    5.80
   9   4  11    2.60    5.50
   9  -4 -11   12.80    5.70
  -9  -4  11    6.40    5.80
  -9   4  13    9.20    5.80
   9  -4  13    4.50    5.00
   9  -4  13   -3.50    7.60
  -9  -4 -13   12.10    4.20
   9   4 -13   -1.70    6.60
   9  -4 -13   -2.00    6.60
  -9  -4  13    4.90    7.00
   9   4  13    0.80    7.10
  -9   4 -13    9.90    4.70
   9   4  13   -5.50    6.60
  10  -4   0   76.69   11.30
  10  -4   0   82.69    8.20
  10   4   0   62.99   14.60
  10  -4   0   82.29   10.10
  10  -4   2   49.50   11.40
  10  -4   2   67.79    7.70
 -10  -4  -2   69.69    8.30
  10   4  -2   54.89   14.20
  10  -4  -2   66.69   10.60
 -10  -4   2   67.19    7.70
  10  -4  -2   56.99    7.60
  10  -4  -2   61.39   10.50
 -10  -4  -4    0.90    1.60
  10   4  -4   -5.40    3.10
  10   4  -4   -2.20    3.10
 -10   4  -4    0.00    1.50
  10  -4  -4   -0.90    1.90
 -10  -4   4   -0.30    2.30
  10   4   4   -4.60    3.40
  10  -4  -4   -1.60    1.90
 -10  -4  -6    4.30    1.90
  10   4  -6   -6.10    3.60
  10   4  -6   -6.60    4.00
  10  -4   6   -0.50    2.80
  10  -4   6    2.70    3.40
 -10  -4   6   -1.00    3.60
 -10   4  -6    1.50    1.60
  10   4   6   -2.20    3.30
  10   4   6   -0.40    4.20
 -10   4   8   86.99   12.40
  10   4  -8   67.79   16.90
  10   4   8   74.89   19.00
 -10   4  -8   81.29    9.50
 -10  -4   8   65.19   13.80
  10  -4  -8   67.79   16.00
  10  -4  10    1.50    3.70
 -10  -4 -10    7.60    2.80
 -10   4  10    6.80    4.50
  10   4 -10    2.20    4.90
  10  -4  10    2.70    5.60
  10   4  10   -6.50    5.40
 -10  -4  10    4.20    4.90
  10   4  10    1.20    5.00
 -10   4 -10    6.20    3.00
  10  -4 -10    0.50    4.80
  10  -4  12   -1.50    7.00
  10   4 -12   -2.10    5.70
 -10  -4 -12    0.30    3.70
  10  -4  12   -4.40    4.50
 -10   4  12    2.00    5.60
 -10  -4  12   -0.60    6.50
 -10   4 -12    2.80    3.90
  10   4  12    5.00    6.20
  11  -4   1  303.97   19.70
  11   4  -1  233.28   29.10
  11  -4   1  283.57   21.00
  11  -4   1  286.87   21.90
  11   4  -1  271.77   21.50
  11  -4  -1  269.37   21.60
  11  -4  -1  269.27   19.50
  11  -4  -1  277.97   21.10
 -11  -4   1  263.27   19.00
  11   4   1  248.38   24.20
  11  -4   3  308.27   23.70
  11   4  -3  311.77   25.00
  11   4  -3  289.67   23.50
 -11  -4  -3  328.77   21.60
  11  -4   3  288.07   21.30
  11  -4  -3  257.67   21.10
  11  -4  -3  285.77   22.60
 -11   4  -3  293.97   20.90
 -11  -4   3  302.17   21.30
  11  -4  -3  301.97   23.40
  11   4   3  279.87   26.00
  11  -4   5   -2.80    3.00
  11  -4   5   -0.20    2.50
 -11  -4  -5    1.50    1.80
 -11  -4   5   -1.40    2.60
  11   4   5   -3.90    3.70
 -11   4  -5    1.20    1.60
  11   4  -7   49.99   14.80
  11  -4   9    0.70    5.30
  11  -4   9   -1.20    3.70
 -11  -4  -9    4.10    2.50
  11   4  -9    5.00    3.40
 -11   4   9    3.20    4.30
  11   4  -9    0.40    4.80
  11  -4  -9    0.20    4.60
  11   4   9   -6.00    6.80
 -11   4  -9    4.70    2.50
 -11  -4   9   -0.90    4.30
  11   4   9   -1.40    4.50
  11  -4  11   -1.30    4.50
  11  -4  11    3.80    6.60
 -11  -4 -11    0.80    3.10
  11   4 -11   -3.10    5.80
 -11   4  11    2.40    5.20
  11   4  11    1.70    5.60
  11  -4 -11   -5.20    5.00
 -11   4 -11   -5.30    3.40
 -11  -4  11   -6.70    5.80
 -11  -4 -13   -0.20    3.80
  11  -4  13   -1.80    7.80
 -11   4  13   -1.10    6.00
  11   4 -13   -2.20    6.20
  11  -4  13   -8.10    5.10
 -11   4 -13   -1.20    4.00
  11   4  13   -0.60    6.60
 -11  -4  13   -5.20    6.60
  12  -4   0 1977.90  129.79
  12   4   0 1971.80  130.59
  12   4   0 1934.81  129.69
  12  -4   0 2045.50  128.79
  12   4  -2  309.27   24.50
  12   4  -2  303.47   26.40
  12  -4   2  336.87   22.40
 -12  -4  -2  315.47   22.80
  12  -4   2  313.77   24.80
  12  -4  -2  292.37   24.10
 -12  -4   2  310.67   22.10
  12  -4  -2  337.57   24.20
  12   4   2  299.27   26.70
  12  -4  -2  314.97   22.30
  12   4  -4   11.90    4.10
  12  -4   4   16.20    3.10
  12  -4   4   16.90    3.70
  12   4  -4   13.90    4.00
  12  -4  -4   11.10    4.00
 -12  -4   4   21.10    3.90
  12  -4  -4   15.90    3.00
  12   4   4   12.70    4.60
  12  -4  -4   14.90    2.80
  12  -4   6  150.28   18.80
  12   4  -6  152.38   19.60
  12   4  -6  150.38   19.60
 -12  -4  -6  200.98   14.20
 -12   4  -6  199.28   13.60
  12   4   6  169.28   21.10
  12  -4  -6  138.09   14.30
  12  -4  -6  159.48   19.90
 -12  -4   6  174.28   16.00
  12   4  -8   79.49   15.30
 -12  -4  -8   93.09   10.00
  12   4  -8   62.59   16.70
  12  -4   8   68.79   15.10
  12  -4   8   57.69   15.10
 -12   4   8   65.69   12.80
 -12   4  -8   85.79    9.60
  12   4   8   62.09   18.40
  12  -4  -8   61.99   16.10
  12  -4  10   -2.70    3.80
  12   4 -10    5.80    3.40
 -12  -4 -10    0.10    2.90
 -12   4  10   -5.40    4.60
  12  -4  10   -3.70    6.00
  12   4 -10   -5.30    5.20
  12   4  10   -8.00    5.10
 -12   4 -10   -0.30    2.80
  12  -4 -10   -2.50    5.30
 -12  -4  10   -1.10    5.00
  12   4  10   -2.80    4.80
  12  -4  12   -4.80    7.70
  12  -4  12   -7.30    5.20
 -12  -4 -12    1.40    3.50
 -12   4  12   -3.10    5.40
  12   4 -12   -4.10    6.40
  12   4  12    5.10    6.10
 -12   4 -12    6.40    4.00
  12  -4 -12   -7.80    5.50
 -12  -4  12   -7.30    6.30
  13   4  -1  190.38   17.20
  13  -4   1  186.38   16.80
  13   4  -1  149.19   20.10
  13  -4   1  209.38   14.70
  13  -4   1  195.08   18.00
  13  -4  -1  187.28   16.80
  13   4   1  154.98   20.50
  13  -4  -1  189.68   17.60
 -13  -4   1  174.68   13.90
  13  -4  -1  205.18   14.60
  13   4  -3  387.56   29.60
 -13  -4  -3  423.46   27.70
  13  -4   3  385.06   27.20
  13  -4   3  387.96   29.50
  13   4  -3  346.47   30.90
 -13  -4   3  395.46   27.30
  13  -4  -3  403.46   28.90
 -13   4  -3  403.46   27.40
  13  -4  -3  373.96   27.20
  13   4   3  389.26   31.70
  13  -4  -3  397.76   29.70
  13   4  -5  139.19   25.30
  13  -4   5  159.28   13.10
  13   4  -5  107.19   17.30
  13  -4   5  114.99   17.50
  13  -4  -5  116.39   17.50
 -13  -4   5  145.99   13.60
  13  -4  -5  113.49   14.10
  13   4   5  124.79   20.30
 -13   4  -5  167.98   11.90
  13   4  -7   -2.60    4.60
  13  -4   7    5.40    3.40
 -13   4   7   -1.50    3.00
  13   4  -7    0.80    3.70
 -13  -4  -7    3.60    2.40
  13  -4   7    2.00    3.40
 -13  -4   7   -0.70    3.40
  13  -4  -7   -6.80    4.40
 -13   4  -7    3.80    2.00
  13   4   7   -3.40    4.30
  13   4  -9    4.80    3.60
 -13  -4  -9   -0.10    2.70
  13  -4   9    1.00    5.20
  13  -4   9   -0.30    3.40
  13   4   9   -5.40    4.50
 -13  -4   9   -2.10    4.50
  13   4   9   -8.50    5.10
  13  -4  -9   -7.30    4.70
 -13   4  -9   -2.40    2.40
  13  -4  11   10.50    4.70
  13  -4  11   -4.00    7.10
  13   4 -11   12.20    6.50
 -13   4  11    5.50    5.50
 -13  -4  11   13.40    6.60
  13   4  11    2.10    7.40
  13  -4 -11    4.20    5.80
  14  -4   0  214.58   19.40
  14  -4   0  188.98   18.00
  14   4   0  191.88   21.70
  14   4   0  207.78   18.30
  14  -4   0  240.38   16.00
  14  -4   2   -0.30    2.70
  14  -4   2    3.60    2.30
  14   4  -2   -4.50    3.90
 -14  -4  -2   -1.30    2.30
  14   4  -2   -0.60    3.00
 -14  -4   2   -1.50    2.20
  14  -4  -2   -3.40    3.10
  14   4   2   -3.30    4.20
  14  -4  -2    4.30    2.30
  14  -4  -2   -0.80    2.70
  14  -4   4   -2.40    3.20
 -14  -4  -4   -1.50    2.00
  14  -4   4   -1.60    2.30
  14  -4  -4   -1.00    2.20
 -14  -4   4   -2.10    2.60
  14   4   4   -6.90    4.00
 -14   4  -4   -0.60    1.80
  14  -4   6   -1.00    3.50
  14  -4   6    4.50    3.20
  14   4  -6   -6.10    4.40
 -14   4   6   -0.10    3.30
  14   4  -6    0.90    4.20
 -14  -4   6    1.20    3.20
  14  -4  -6   -2.30    4.80
  14   4   6   -2.20    4.30
  14  -4  -6    0.60    2.50
  14  -4   8   -0.80    3.70
 -14   4   8   -3.40    3.90
  14   4  -8   -6.60    4.60
  14   4  -8    2.30    3.60
  14  -4   8   -1.40    3.50
  14   4   8   -3.70    4.00
 -14  -4   8   -1.90    3.70
 -14   4  -8   -3.10    2.20
 -14   4  10   -7.80    5.30
  14  -4  10   -3.30    6.40
  14  -4  10    5.10    4.30
 -14  -4 -10    4.30    3.00
  14   4 -10   -2.50    6.10
  14   4  10   -4.70    6.60
 -14   4 -10    0.80    3.10
 -14  -4  10    3.20    5.10
  14   4  10    0.00    4.90
 -14   4  12   -7.70    5.80
  14   4 -12   -8.10    6.30
 -14  -4 -12   -0.60    3.50
  14  -4  12   -8.20    7.80
 -14  -4  12   -3.50    6.70
  14   4  12    2.40    6.10
 -14   4 -12   -6.10    3.80
  15   4  -1   16.00    4.60
  15  -4   1   26.40    4.50
  15  -4   1   18.80    3.80
  15   4  -1   23.50    4.50
  15   4   1   13.80    4.70
  15  -4  -1   19.70    4.10
 -15  -4   1   29.00    3.20
  15  -4  -1   25.50    4.40
 -15  -4  -3  389.76   25.60
  15  -4   3  293.17   25.30
  15  -4   3  341.47   28.00
  15   4  -3  309.27   29.60
  15   4  -3  329.77   27.60
  15  -4  -3  376.16   27.20
  15  -4  -3  364.86   24.90
  15   4   3  365.96   30.00
  15  -4  -3  329.47   27.80
 -15  -4   3  357.06   25.00
 -15   4  -3  376.16   25.40
  15   4  -5  119.09   16.90
  15   4  -5   95.79   18.40
  15  -4   5   95.09   17.30
  15  -4   5  144.79   12.20
 -15  -4   5  118.59   13.20
  15  -4  -5  120.29   17.30
  15   4   5   96.09   19.90
  15  -4  -5  123.69   14.80
 -15  -4  -7   -0.20    2.20
  15   4  -7    5.80    4.00
  15  -4   7    3.40    3.30
  15   4  -7   -5.90    4.30
  15  -4   7   -3.10    3.60
 -15   4   7    0.20    3.60
 -15  -4   7   -0.70    3.40
 -15   4  -7    1.30    2.20
  15   4   7   -1.60    4.30
 -15  -4  -9   -3.40    2.90
  15   4  -9   -1.60    4.00
 -15   4   9   -3.50    4.40
  15  -4   9   -1.20    4.60
  15  -4   9   -0.70    3.70
  15   4   9   -8.90    6.00
 -15   4  -9   -3.90    2.90
 -15  -4   9   -1.20    5.00
  15   4   9   -2.80    4.60
  15   4 -11   -9.90    6.40
  15  -4  11   -9.00    7.00
  15  -4  11    0.80    4.40
 -15  -4 -11    8.90    3.60
 -15   4  11    1.00    5.80
 -15  -4  11   11.10    6.10
 -15   4 -11    2.70    3.70
  15   4  11    4.20    5.70
  15  -4 -11   -6.90    6.00
  16  -4   0  330.87   26.80
  16   4   0  319.47   25.50
  16   4   0  321.87   29.10
  16  -4   0  338.37   26.00
  16   4  -2  109.49   15.30
  16  -4   2  120.89   16.30
 -16  -4  -2  130.69   12.90
  16   4   2  100.99   19.70
  16  -4  -2   99.39   15.10
 -16  -4   2  117.89   11.40
  16  -4  -2  133.99   15.90
  16  -4  -2  145.39   11.40
  16   4  -4   -3.80    4.00
  16   4  -4   -4.40    3.80
  16  -4   4   -0.50    3.40
 -16  -4  -4    0.50    2.20
  16  -4   4    2.20    2.50
  16   4   4   -4.70    4.00
  16  -4  -4   -4.70    3.70
 -16   4  -4    1.10    2.10
 -16  -4   4   -2.80    2.80
 -16  -4  -6    3.60    2.30
 -16   4   6    7.70    3.20
  16  -4   6    5.20    3.00
  16   4  -6    3.90    4.30
  16   4  -6    4.40    4.50
  16  -4   6    3.00    3.60
 -16  -4   6    3.60    3.30
  16   4   6    0.20    4.40
 -16   4  -6    6.80    2.30
  16  -4  -6   -1.90    2.80
  16  -4  -6    5.70    4.70
  16  -4   8    4.90    3.60
  16   4  -8    1.60    5.10
  16  -4   8    2.80    3.90
  16   4  -8    7.40    4.50
 -16   4   8    7.00    3.90
 -16  -4  -8    2.90    2.80
  16   4   8    1.30    4.50
 -16  -4   8    2.10    4.20
 -16   4  -8    4.60    2.60
  16  -4  -8   -2.60    5.30
  16  -4  10    0.40    5.50
  16  -4  10   10.00    4.60
 -16   4  10   10.40    5.50
  16   4 -10    4.00    6.50
  16   4  10    0.90    5.40
 -16  -4  10    8.50    5.70
  16  -4 -10   -0.70    6.60
  17   4  -1    5.00    4.60
  17  -4   1   13.70    3.70
  17  -4   1    9.10    3.90
  17   4  -1    9.50    3.70
  17  -4  -1   10.50    3.80
  17   4   1    9.80    5.00
  17  -4  -1   10.30    4.10
 -17  -4   1   15.70    2.80
  17  -4   3   -3.40    3.30
 -17  -4  -3   -1.00    2.30
  17  -4  -3   -1.10    2.20
  17  -4  -3   -2.60    2.90
 -17  -4   3   -4.60    3.40
  17  -4  -3   -5.20    3.60
  17  -4   5   -0.80    3.80
  17   4  -5    2.80    4.30
 -17  -4  -5    3.20    2.30
  17   4  -5    3.90    4.20
 -17   4  -5    5.80    2.30
  17  -4  -5    1.60    3.10
  17  -4  -5    2.00    4.30
 -17  -4   5    3.80    3.20
  17   4   5    2.90    4.50
  17  -4   7   -5.30    3.10
 -17   4   7   -2.50    3.60
  17   4  -7   -6.40    4.60
  17   4  -7   -1.20    4.40
  17   4   7   -2.00    4.40
 -17  -4   7   -3.70    3.70
  17  -4   9   -2.50    4.10
  17  -4   9   -2.10    4.40
 -17  -4  -9   -1.40    3.10
 -17   4   9   -5.40    5.30
  17   4  -9   -8.50    5.60
  17   4  -9   -4.30    4.20
 -17   4  -9   -1.20    2.90
 -17  -4   9   -5.80    5.50
 -17   4  11   -5.40    5.80
  17  -4  11   -8.80    5.90
 -17  -4  11   -2.60    5.80
  17  -4 -11  -10.50    8.30
  17   4  11   -6.20    5.50
  18  -4   0   67.79   15.20
  18  -4   0   66.39    9.20
  18   4   0   63.49   18.30
  18  -4   0   85.69   12.70
  18   4   0   57.89   12.40
 -18  -4  -2  113.79   12.40
  18   4  -2   95.49   14.60
  18  -4   2   85.89   16.10
  18  -4  -2  104.89   10.60
  18  -4  -2  107.69   15.00
  18  -4  -2   94.99   15.20
 -18  -4   2  111.59   10.90
  18   4   2  102.29   19.50
 -18  -4  -4    2.00    2.50
  18  -4   4    2.70    4.90
  18  -4   4    1.40    3.70
  18   4  -4    0.30    4.30
  18   4  -4    2.00    4.10
  18  -4  -4    2.40    3.90
 -18  -4   4    1.90    3.10
 -18   4  -4    0.50    2.20
  18   4   4   -0.30    4.50
 -18   4   6   14.70    3.90
  18  -4   6    9.00    4.40
  18  -4   6   13.80    3.70
  18   4  -6   18.70    5.30
  18   4  -6   14.50    5.20
 -18  -4   6   17.80    4.60
  18  -4  -6    7.40    3.80
  18  -4  -6   19.20    5.60
 -18   4  -6   35.30    9.40
  18   4   6   13.80    5.30
  18   4  -8   -4.80    4.30
  18  -4   8    2.20    4.00
  18  -4   8    0.20    4.00
 -18  -4  -8    0.40    2.90
 -18   4   8   -0.60    4.20
  18   4   8   -4.90    4.70
 -18  -4   8   -0.40    5.10
 -18   4  -8    1.30    2.70
  18  -4  10    3.30    4.20
 -18   4  10    8.20    5.90
  18  -4  10    5.80    5.90
  18   4 -10    3.60    6.30
  18   4  10   -3.50    5.20
  18  -4 -10    1.00    6.30
 -18  -4  10    0.80    5.70
 -18   4 -10    2.50    3.70
  19   4  -1   17.90    4.30
  19  -4   1   45.20   11.90
  19   4  -1   24.10    5.80
  19  -4   1   20.50    4.50
  19  -4  -1   37.10    7.40
  19  -4  -1   23.30    4.70
  19  -4  -1   41.00   11.90
  19   4   1   24.50    5.80
 -19  -4   1   30.80    7.60
 -19  -4  -3  239.68   18.90
  19   4  -3  214.58   21.60
  19  -4   3  234.78   22.40
  19   4  -3  206.08   24.70
  19  -4  -3  235.48   21.70
 -19  -4   3  216.38   18.20
 -19   4  -3  233.48   19.30
  19  -4  -3  194.38   21.50
  19   4   3  229.78   24.40
  19  -4   5  155.08   21.30
  19   4  -5  202.48   23.40
  19  -4   5  190.78   16.20
  19   4  -5  179.88   21.10
 -19  -4  -5  205.68   16.70
 -19   4   5  185.38   17.70
  19   4   5  190.88   24.30
  19  -4  -5  191.28   21.50
 -19  -4   5  172.98   17.50
 -19   4  -5  181.98   16.50
  19  -4  -5  141.19   19.80
  19  -4   7   -0.60    3.30
  19   4  -7   -2.80    4.70
 -19  -4  -7    0.90    3.00
 -19   4   7    0.70    3.90
  19  -4   7   -2.10    4.20
 -19   4  -7   -1.70    2.60
  19  -4  -7   -4.60    3.30
 -19  -4   7   -0.60    4.30
  19   4   7   -3.80    4.20
  19  -4  -7   -7.80    5.30
 -19   4   9   -5.40    5.50
  19  -4   9   -5.60    4.20
 -19  -4  -9    2.30    3.10
  19   4  -9   -4.40    5.60
  19   4  -9   -5.30    4.90
  19  -4  -9   -7.90    6.20
  19   4   9   -4.40    5.00
 -19   4  -9   -3.80    3.20
 -19  -4   9   -4.70    5.40
  20  -4   0   -4.70    3.10
  20   4   0   -2.60    4.40
  20  -4   0   -2.10    3.60
  20  -4   0    0.40    2.30
 -20  -4  -2    1.10    2.80
  20  -4   2    0.30    3.50
  20   4  -2   -2.00    4.80
  20   4  -2   -3.80    3.00
  20  -4  -2    2.30    2.60
  20  -4  -2    0.20    3.80
  20  -4  -2   -1.80    3.70
 -20  -4   2    6.50    3.20
  20   4   2   -1.20    4.10
  20   4  -4    5.40    5.20
  20   4  -4    8.50    4.80
 -20  -4  -4   10.10    3.20
  20  -4   4    5.70    4.30
  20  -4  -4   10.70    4.80
 -20   4  -4    7.40    2.80
 -20  -4   4    6.80    3.80
  20   4   4    2.70    5.00
 -20  -4  -6    4.80    3.00
 -20   4   6    2.10    3.90
  20  -4   6    1.80    3.30
  20   4  -6   -4.00    4.80
  20   4  -6   -4.00    5.00
  20   4   6   -5.00    4.30
  20  -4  -6   -6.60    5.10
  20  -4  -6   -1.60    3.40
 -20   4  -6    0.70    2.70
 -20  -4   6   -2.00    4.20
 -20   4   8   -3.90    5.30
 -20  -4  -8    1.20    3.20
  20   4  -8   -5.00    5.60
  20   4  -8   -4.00    5.10
  20  -4   8   -1.90    3.90
  20   4   8   -5.40    4.20
  21   4  -1   -2.40    3.10
  21  -4   1    7.80    2.70
  21  -4   1    0.10    3.80
  21   4  -1    2.40    5.00
  21   4   1    0.80    4.70
  21  -4  -1    1.10    3.80
  21  -4  -1    7.10    2.90
  21  -4  -1    2.20    3.80
 -21  -4  -3    7.30    3.10
  21   4  -3    5.40    4.50
  21   4  -3    1.00    5.20
  21  -4   3    4.30    4.00
  21  -4  -3    4.40    4.60
 -21  -4   3   10.90    3.90
 -21   4  -3    7.70    3.60
  21  -4  -3    3.20    4.00
  21   4   3   -0.60    5.20
  21  -4   5   22.40    5.70
  21   4  -5   26.40    5.80
  21   4  -5   23.00    6.30
 -21  -4   5   34.00    5.60
  21   4   5   17.90    6.00
  21  -4  -5   26.30    6.30
  21   4  -7   -6.30    4.90
  21  -4   7   -1.70    4.30
 -21  -4  -7    0.40    3.00
  21   4   7   -5.20    3.80
 -21  -4   7   -1.00    4.70
  22  -4   0  498.55   37.80
  22  -4   0  515.75   39.00
  22  -4   0  458.25   35.00
  22   4   0  549.25   41.30
  22   4  -2  155.08   24.30
  22   4  -2  173.38   19.60
  22  -4   2  174.78   22.00
  22  -4   2  188.08   15.30
 -22  -4  -2  186.58   17.80
  22  -4  -2  163.38   20.90
  22  -4  -2  161.18   19.70
  22   4   2  168.48   25.00
  22   4  -4   -6.60    5.10
 -22   4   4   -3.50    3.60
 -22  -4  -4    5.00    3.20
  22   4  -4    3.30    4.50
 -22   4  -4    4.80    3.00
  22  -4  -4    2.40    5.10
 -22  -4   4    6.10    4.30
 -22   4   6  120.09   17.00
 -22  -4  -6  143.39   14.20
  22   4  -6  129.99   23.20
  22   4  -6  100.29   20.20
  22  -4   6  135.29   19.70
  22  -4  -6   98.49   20.70
  22   4   6   93.79   21.00
 -22   4  -6  131.49   14.00
  22  -4  -6   94.99   17.50
 -22  -4   6  106.79   17.00
  23   4  -1   -8.80    5.20
  23  -4   1    0.20    2.80
  23  -4  -1   -5.10    3.70
 -23  -4  -3    2.20    3.20
  23  -4   3   -4.90    4.30
  23   4  -3   -9.30    5.40
  23   4  -3   -0.50    3.70
 -23   4  -3    1.80    3.50
  23  -4  -3   -6.10    4.30
  23   4   3   -5.00    4.90
 -23  -4   3   -0.40    4.40
  23   4  -5   -4.20    4.60
  23  -4   5   -4.60    4.20
 -23   4   5   -1.40    4.60
 -23  -4  -5   -3.60    2.80
 -23  -4   5   -8.30    4.70
 -23   4  -5   -0.80    3.10
  23   4   5   -5.40    5.00
  23  -4  -5   -5.90    3.90
  24  -4   0   12.70    4.90
  24  -4   0   13.90    4.70
  24   4   0   10.70    6.00
  24   4  -2    9.00    6.00
  24   4  -2   15.40    4.70
 -24  -4  -2   13.30    4.30
  24  -4   2    7.80    4.60
 -24   4  -2   21.50    4.50
  24   4   2    5.90    4.90
  24  -4  -2   16.80    5.20
  24  -4  -2   15.00    5.00
  24   4  -4   -8.70    5.50
 -24  -4  -4   -4.00    3.00
  24  -4   4  -10.00    6.90
  24   4  -4   -3.70    4.00
 -24  -4   4   -5.70    4.80
  24  -4  -4   -6.30    4.20
 -24   4  -4   -0.50    2.90
 -25   4   1   17.40   19.70
 -25   4   1   21.80   39.10
  25   4  -1   45.30   27.40
 -25   4  -1   39.10   39.50
 -25  -4   1    5.10   37.90
 -25   4  -1   17.80   33.20
   0   5   1  120.19   10.40
   0  -5   1  124.29   10.30
   0  -5  -1  131.59   10.20
   0   5  -1  133.39    9.70
   0  -5  -1  134.49    9.00
   0   5   3  326.67   25.20
   0  -5  -3  371.26   24.60
   0  -5  -3  361.26   24.10
   0   5  -3  362.36   24.10
   0   5  -3  364.06   24.40
   0  -5   3  392.66   25.30
   0  -5   5    0.40    2.80
   0   5  -5    2.40    1.70
   0   5   5    1.70    2.30
   0  -5  -5    1.40    1.50
   0   5  -5    1.90    1.20
   0   5   7   -2.70    2.80
   0   5  -7    0.30    1.50
   0  -5   7   -2.20    3.30
   0   5  -9  240.78   16.80
   0  -5  -9  245.48   18.70
   0   5   9  213.28   19.20
   0  -5   9  184.58   21.30
   0   5  -9  209.78   18.80
   0  -5  11    3.30    6.20
   0   5 -11    7.00    3.00
   0  -5 -11   13.50    4.20
   0   5  11   13.10    4.70
   0   5 -13   -6.30    5.40
   0   5  13   -3.30    5.20
   0  -5  13    2.50    6.60
   0   5 -13    1.20    3.70
   0   5 -15   91.79   20.40
   0  -5 -15  116.29   24.80
  -1  -5   0    0.30    0.80
  -1  -5   0    0.00    1.50
  -1   5   0    0.50    0.80
   1  -5   0    1.10    1.60
   1   5   0    0.70    1.30
  -1  -5  -2 1228.78   79.09
   1   5  -2 1288.27   79.39
  -1  -5  -2 1217.48   79.29
   1   5  -2 1197.98   79.29
  -1   5   2 1204.48   79.39
   1  -5   2 1326.27   79.79
   1  -5  -2 1195.28   79.39
   1  -5  -2 1222.48   79.19
   1   5   2 1127.29   79.79
  -1   5  -2 1184.68   79.19
  -1  -5   2 1277.67   79.79
   1   5  -4  952.20   59.59
  -1  -5  -4  976.10   59.49
  -1  -5  -4  942.61   59.19
   1  -5   4  911.31   60.09
  -1   5   4  790.52   59.49
   1   5  -4  935.11   59.09
   1   5   4  774.22   59.99
   1  -5  -4  935.61   59.29
  -1   5  -4  903.51   59.09
  -1  -5   4  931.81   60.09
   1  -5  -4  944.31   59.49
   1   5  -6   18.80    5.30
   1   5  -6    6.80    2.50
  -1  -5  -6    9.30    1.90
   1  -5   6    9.00    3.60
  -1   5   6   10.10    2.40
  -1   5   6    4.10    2.60
   1   5   6    7.00    2.90
  -1  -5   6    9.90    3.20
   1   5   6    6.30    2.60
  -1   5  -6   10.60    2.00
   1  -5  -6   10.00    2.30
   1  -5   8   -6.40    4.30
  -1   5   8    0.90    3.20
   1   5   8   -5.30    3.60
   1   5   8   -3.10    3.00
  -1  -5   8   -6.00    4.20
   1   5 -10    2.20    4.30
   1  -5  10    2.60    5.20
  -1   5  10    6.80    4.10
  -1   5 -10    3.30    3.50
   1  -5 -10    4.50    4.10
   1   5  10    5.60    4.70
   1   5 -12   -7.30    4.60
   1   5 -12    0.80    3.70
  -1   5  12   -0.70    4.60
   1  -5  12   -1.00    6.40
  -1   5 -12   -1.20    3.00
  -1  -5  12   -6.00    6.50
   1   5  12   -5.10    4.40
  -1   5 -12   -6.90    4.10
   1  -5  14    4.30    7.30
  -1  -5 -14   -5.70    6.00
   1   5 -14    9.00    4.60
   1   5 -14    2.30    6.70
  -1   5  14    6.20    6.30
  -1  -5  14    0.70    7.70
   1  -5 -14   -3.80    5.90
  -1   5 -14    7.40    6.50
   1   5  14    6.50    6.20
  -2  -5   1   21.70    5.80
   2  -5  -1   12.40    3.60
  -2   5   3  348.67   24.30
   2   5  -3  337.37   24.90
   2   5  -3  371.06   24.60
  -2  -5  -3  392.86   24.20
   2  -5   3  383.56   25.50
  -2  -5  -3  363.16   24.40
   2  -5   3  355.26   24.20
  -2  -5   3  369.46   25.30
   2  -5  -3  363.76   24.80
   2  -5  -3  394.86   24.50
   2   5   3  323.17   26.10
  -2   5  -3  337.37   23.70
   2   5  -5    2.20    2.10
   2  -5   5   -0.70    2.70
  -2  -5  -5    1.70    1.40
   2  -5   5    0.10    1.30
  -2   5   5    3.50    1.80
   2   5  -5    2.30    1.40
  -2  -5   5   -1.10    2.60
  -2   5  -5    2.90    1.30
   2  -5  -5   -1.40    1.80
   2   5   5   -0.70    1.90
   2   5  -7   -0.80    1.70
  -2   5   7   -4.60    2.60
   2   5   7    3.50    3.30
  -2  -5   7    0.10    3.60
  -2   5   9  104.89   13.60
   2   5  -9   78.29   15.10
   2   5  -9  122.89   11.50
   2  -5   9  125.79   10.90
   2  -5   9  103.39   16.40
  -2   5  -9  125.89   12.60
   2   5   9  100.29   13.60
  -2  -5 -11    9.00    3.70
   2  -5  11    5.10    5.40
  -2   5  11    9.80    4.20
   2   5 -11    4.70    4.40
   2   5 -11    9.30    3.00
   2  -5 -11   -0.20    3.90
   2   5  11    0.10    4.70
   2   5  11    3.80    4.20
  -2  -5  11   -6.40    6.30
  -2   5 -11    6.60    3.70
   2   5 -13   14.80    7.90
   2   5 -13   -7.00    5.60
   2  -5  13   -0.50    6.70
  -2   5  13    2.40    5.80
   2   5  13   -7.60    5.40
  -2  -5  13   -1.20    6.50
  -2   5 -13   -5.10    5.00
   2   5 -15   11.50    7.10
  -2  -5 -15   15.80    9.00
   2  -5 -15   16.20   10.80
  -3  -5   0    0.00    1.30
   3  -5   0    0.30    1.60
   3  -5   0   -0.20    1.10
  -3   5   2  724.53   47.70
   3   5  -2  763.52   48.70
   3   5  -2  696.93   48.50
   3  -5   2  731.33   48.20
  -3  -5  -2  728.03   48.00
   3  -5   2  734.13   48.60
  -3  -5  -2  702.73   47.90
   3   5   2  728.63   49.50
   3  -5  -2  711.53   48.30
   3  -5  -2  817.02   48.30
  -3  -5   2  761.42   48.50
  -3   5   4  490.55   33.50
   3  -5   4  532.25   35.00
   3   5  -4  527.75   34.70
   3   5  -4  514.45   34.10
  -3  -5  -4  519.65   33.60
   3  -5   4  500.05   34.00
   3  -5  -4  486.35   34.00
  -3   5  -4  502.25   33.20
   3  -5  -4  514.35   34.20
  -3  -5   4  504.15   34.80
  -3  -5  -6   -0.70    1.50
   3   5  -6   -4.60    2.70
   3   5  -6   -0.20    1.70
   3  -5   6   -6.50    5.90
  -3  -5   6    2.10    3.30
   3   5   6    1.40    3.00
  -3   5  -6   -0.80    1.50
   3  -5  -6   -2.80    2.30
   3   5   6   -4.40    2.40
  -3   5   8   11.90    3.70
  -3  -5  -8   10.80    2.50
   3  -5   8    8.70    2.50
   3   5  -8   11.50    3.60
   3  -5   8    8.60    4.80
  -3  -5   8   11.70    4.60
   3   5   8    9.60    3.80
  -3   5  -8    9.00    2.60
   3   5   8    8.40    4.10
   3   5 -10    7.00    3.00
  -3   5  10    6.20    4.10
   3  -5  10    4.30    2.20
   3   5 -10    2.30    3.90
   3  -5  10   10.80    5.10
   3   5  10    5.20    4.50
  -3   5 -10    6.80    3.00
  -3  -5  10   -7.90    6.10
   3  -5 -10   -1.00    3.80
  -3  -5 -12   -1.60    3.90
   3   5 -12   -0.60    4.70
   3  -5  12    4.00    5.80
  -3   5  12    1.60    4.90
   3   5  12   -1.60    4.90
  -3  -5  12    1.20    6.10
   3   5  12    3.50    6.80
   3  -5 -12   -3.40    4.60
  -3   5 -12    5.00    4.10
   3   5 -14   -5.80    6.10
   3  -5  14    1.10    7.30
  -3   5  14   -5.30    5.60
   3   5  14   -0.90    6.10
  -3  -5  14   -2.50    7.30
  -3   5 -14   -4.30    6.00
   4   5  -1 1197.48   78.39
  -4  -5  -1 1131.29   77.29
   4  -5   1 1239.88   77.89
  -4  -5  -1 1197.88   77.59
   4  -5   1 1179.38   77.39
   4  -5   1 1155.58   77.69
   4   5  -1 1178.58   78.09
   4  -5  -1 1369.56   77.89
   4   5   1 1194.98   78.69
   4  -5  -1 1183.08   77.39
   4  -5  -1 1164.88   77.79
  -4  -5   1 1159.78   77.59
   4   5  -3   -0.60    2.10
  -4  -5  -3    2.30    1.30
   4  -5   3    0.60    1.30
   4  -5   3   -0.20    2.20
   4   5  -3   -2.80    2.10
  -4  -5   3   -2.10    2.20
   4  -5  -3    1.70    2.00
   4   5   3   -3.80    2.80
   4  -5   5    7.10    2.00
   4  -5   5   11.60    3.60
   4   5  -5    5.70    3.00
   4  -5  -5    7.30    2.10
  -4  -5   5    5.90    3.10
  -4   5  -5   15.40    4.40
   4  -5  -5    6.10    2.30
   4   5   5   12.50    2.40
   4   5   5    2.10    3.10
   4  -5   7  132.59   16.20
  -4   5   7  150.08   14.10
   4   5  -7  170.38   15.90
  -4  -5  -7  170.18   12.80
  -4   5  -7  141.09   12.30
  -4  -5   7  157.88   16.20
   4   5   7  149.19   18.00
   4   5   7  134.79   13.80
   4  -5  -7  146.59   14.80
   4   5   9  -20.00   18.70
   4   5 -11    1.60    4.20
  -4  -5 -11   -1.60    3.00
   4  -5  11   -5.80    5.30
  -4   5  11   -0.80    4.20
   4   5  11   -3.10    4.80
   4   5  11   -2.40    4.40
  -4  -5  11    1.20    5.40
  -4   5 -11   -2.20    3.40
   4   5 -13   -6.20    5.70
  -4   5  13   -4.60    5.90
   4  -5  13   -8.50    7.00
   4   5  13   -0.30    5.60
  -4  -5  13    4.70    6.80
  -4   5 -13   -6.70    5.20
   4   5  13   -0.10    6.20
   5   5   0   -2.10    2.70
   5  -5   0   -0.60    1.50
  -5  -5   0    0.80    1.30
   5  -5   0   -0.10    1.30
   5   5   0    2.20    1.90
   5  -5   0   -0.60    2.10
  -5  -5  -2   39.20    5.90
   5  -5   2   42.20    7.40
   5   5  -2   27.50    8.10
   5  -5   2   30.60    7.30
  -5   5  -2   45.70    4.50
   5  -5  -2   35.00    6.30
  -5  -5   2   42.20    7.00
   5  -5  -2   41.90    5.10
   5  -5  -2   28.80    8.10
  -5  -5  -4  147.89   10.60
  -5   5   4  131.29    9.40
   5   5  -4  145.69   13.20
   5  -5   4  120.89   11.90
   5   5  -4  127.59   13.50
   5  -5   4  139.19   12.80
  -5  -5   4  134.39   12.60
  -5   5  -4  141.59    9.90
   5   5   4  146.39   10.60
   5   5   4  116.29   15.80
   5  -5  -4  128.29   11.30
   5  -5  -4  141.09   13.20
  -5  -5  -6   79.99    8.40
   5   5  -6   83.19   11.50
  -5   5  -6   56.69    7.40
   5   5   6   72.99    9.00
  -5  -5   6   61.69   11.50
   5  -5  -6   48.00   11.20
  -5   5   8    6.50    3.60
  -5  -5  -8    7.40    2.60
   5  -5   8    3.80    2.60
   5  -5   8    1.60    4.20
   5   5  -8    3.70    4.00
  -5  -5   8    6.10    4.10
   5   5   8    5.80    3.80
   5   5   8    1.40    8.80
  -5   5  -8    8.60    2.50
   5   5 -10   -0.20    3.90
   5  -5  10   -3.70    5.00
   5   5  10   -1.70    4.10
  -5  -5  12    4.00    6.10
   5   5  12    4.50    5.10
   5   5  12    2.20    5.70
   5  -5  14   -7.50    7.40
  -5  -5  14  -13.10    7.30
   5   5  14   -3.50    6.20
   6  -5   1 2533.95  156.18
  -6  -5  -1 2293.97  156.08
   6  -5   1 2322.47  155.98
   6   5  -1 2391.26  156.48
   6   5  -1 2477.75  156.98
   6  -5   1 2323.47  156.18
  -6  -5   1 2422.46  155.78
   6  -5  -1 2352.16  155.98
   6  -5  -1 2569.24  156.28
   6   5   1 2432.56  157.08
   6  -5  -1 2441.76  156.18
   6   5  -3   43.40    9.60
   6  -5   3   47.70    7.80
   6  -5   3   59.69    8.90
   6   5  -3   49.00   11.40
   6  -5  -3   43.40    9.60
   6  -5  -3   57.19    5.50
  -6  -5   3   41.10    8.30
   6  -5  -3   52.69    7.30
  -6  -5  -5  289.97   19.40
   6  -5   5  229.28   22.50
   6   5  -5  299.47   21.60
   6  -5   5  292.87   21.50
   6   5  -5  257.87   22.30
  -6   5  -5  275.37   18.90
   6   5   5  271.47   19.60
   6  -5  -5  315.07   22.40
   6  -5  -5  280.37   20.10
  -6  -5   5  280.37   21.20
   6   5   5  254.07   23.30
   6   5  -7  245.88   19.50
   6  -5   7  220.38   18.20
  -6   5   7  207.38   18.10
   6  -5   7  201.78   20.60
  -6  -5  -7  240.88   16.40
   6   5  -7  219.78   20.50
  -6  -5   7  196.38   19.50
  -6   5  -7  244.28   16.30
   6  -5  -7  190.28   19.50
   6   5   7  212.48   17.50
   6   5   7  187.08   24.50
   6   5  -9    3.20    4.60
   6  -5   9   10.20    5.10
  -6   5   9   13.30    4.30
  -6  -5   9   10.20    4.50
   6   5   9   12.10    5.10
   6   5   9   17.10    4.30
   6  -5  11   -3.80    3.30
  -6  -5 -11   -0.60    2.80
   6   5 -11   -3.10    4.80
   6  -5  11   -6.50    5.60
  -6   5  11   -5.10    4.40
   6   5  11   -7.50    5.30
   6  -5 -11   -1.20    4.50
   6   5  11    0.70    4.70
  -6   5 -11    1.20    3.30
  -6  -5  11    1.20    5.30
   6  -5  13   -6.80    6.60
  -6   5  13   -9.00    5.70
   6  -5  13   -4.50    4.00
  -6   5 -13   -3.40    5.20
   6   5  13   -4.00    5.80
  -6  -5  13    7.10    6.80
   6   5  13   -0.20    6.60
   7   5   0   -1.20    3.00
   7  -5   0   -0.20    1.80
   7  -5   0    0.40    1.60
   7  -5   0   -1.80    2.10
   7   5   0    1.70    2.10
   7  -5   2   -0.10    2.00
   7  -5   2    1.00    1.90
  -7  -5  -2   -1.40    1.50
   7   5  -2   -0.10    2.30
   7  -5  -2   -0.60    1.40
   7  -5  -2   -0.40    1.60
   7  -5   4   64.99    9.10
   7   5  -4   45.10   11.20
   7   5  -4   59.49   12.10
   7  -5  -4   52.39    7.70
   7  -5  -4   57.69   10.80
  -7   5  -4   66.29    5.80
   7  -5  -4   49.10    5.40
   7   5   4   45.50   13.70
  -7  -5   4   62.29    9.10
  -7  -5  -6  420.66   28.30
   7  -5   6  452.45   29.90
   7   5  -6  445.76   31.10
   7  -5   6  381.66   32.30
   7   5  -6  420.66   31.40
  -7  -5   6  382.76   30.00
   7   5   6  372.76   32.00
  -7   5  -6  423.66   28.00
   7   5   6  420.66   28.70
   7  -5  -6  408.16   30.60
   7   5  -8   16.50    4.50
  -7   5   8    8.30    4.30
   7  -5   8   11.70    3.10
   7  -5   8    6.70    5.30
   7   5   8   11.40    3.80
   7  -5  -8    4.70    4.10
  -7  -5   8   18.50    4.90
   7   5   8    5.50    4.80
   7  -5  10    0.20    3.10
  -7   5  10   -1.30    4.50
   7  -5  10    3.10    5.60
   7   5 -10   -1.20    4.70
  -7   5 -10    7.10    2.90
   7   5  10    0.80    4.50
  -7  -5  10    4.50    4.80
   7  -5  12   -4.20    6.90
  -7   5  12    2.10    5.70
   7  -5  12   11.50    4.30
   7   5 -12   -1.10    5.70
  -7  -5 -12    7.30    3.60
  -7   5 -12   11.80    4.50
  -7  -5  12   13.40    6.20
   7   5  12    6.30    5.70
   7  -5 -12    6.20    5.20
   7   5  12    5.60    5.90
  -7   5  14   -5.90    6.00
   7  -5  14   -6.00    7.90
  -7  -5 -14   -3.30    4.20
   7   5 -14   -9.20    6.40
   7   5  14   -5.70    7.00
  -7  -5  14   -5.90    8.40
  -7   5 -14    2.20    5.90
   7   5  14   -7.30    7.20
   8  -5   1  181.98   13.00
   8   5  -1  151.48   17.20
  -8  -5  -1  156.48   12.90
   8   5  -1  153.48   14.40
   8  -5   1  164.28   14.20
   8  -5   1  157.28   13.40
   8  -5  -1  176.68   13.80
   8  -5  -1  153.68   13.50
   8   5   1  146.59   17.80
   8  -5  -1  175.58   13.00
  -8  -5   1  161.58   12.40
  -8  -5  -3  100.29    9.60
   8  -5   3  106.89    9.80
   8   5  -3   83.29   12.20
   8   5  -3   97.79   14.50
  -8  -5   3  100.99   10.10
   8  -5  -3  105.39   11.50
   8   5   3   80.39   15.50
   8  -5  -3  102.19    9.60
  -8   5  -3   94.89    8.10
   8   5  -5  139.99   17.60
   8  -5   5  176.18   16.20
   8  -5   5  205.48   16.10
  -8  -5  -5  184.18   13.90
   8   5   5  164.98   19.50
   8  -5  -5  193.78   14.30
  -8   5  -5  183.58   13.00
  -8  -5   5  173.08   15.90
   8   5   5  187.58   14.20
   8  -5  -5  136.89   17.40
   8  -5   7   -2.70    2.70
  -8   5   7   -1.70    2.80
  -8  -5  -7    0.80    2.30
   8   5  -7   -4.40    4.20
   8  -5   7   -4.30    4.20
   8   5   7   -0.50    3.50
  -8  -5   7   -6.70    3.60
  -8   5  -7   -3.10    2.40
   8   5   7   -2.40    4.30
   8   5  -9    8.50    4.80
  -8  -5   9   -4.10    4.20
   8   5 -11    0.40    5.40
   8  -5  11    0.30    3.60
  -8  -5 -11    1.80    3.20
  -8   5  11   -1.60    4.50
   8  -5  11    1.90    6.80
  -8  -5  11   -0.10    5.60
  -8   5 -11    7.30    3.30
   8   5  11    0.60    5.30
   8  -5 -11    4.70    4.50
  -8   5  13    3.70    6.00
   8  -5  13    1.30    4.80
   8  -5  13   -5.00    8.20
  -8  -5 -13   -0.60    3.70
   8   5 -13  -10.40    6.70
   8   5  13   -7.00    6.70
  -8   5 -13    3.60    5.30
   8  -5 -13   -7.30    5.80
  -8  -5  13    1.80    7.50
   8   5  13   -2.90    6.70
   9  -5   0   -1.20    2.00
   9  -5   0    0.90    2.00
   9   5   0   -0.50    2.20
   9  -5   0   -0.90    1.90
   9   5   0   -2.10    3.10
   9   5  -2   -1.00    2.50
   9   5  -2    1.30    3.30
   9  -5   2    2.80    2.10
   9  -5   2    1.80    2.50
  -9  -5   2    1.50    2.10
   9  -5  -2    3.00    2.50
   9  -5  -2   -1.10    1.90
   9  -5  -2    1.10    1.90
   9   5  -4    3.70    3.80
   9   5  -4    3.10    3.40
  -9  -5  -4    6.50    1.90
   9  -5   4    5.90    2.90
   9  -5   4    7.70    2.70
   9  -5  -4    7.20    1.70
  -9  -5   4   13.40    3.20
  -9   5  -4    7.70    1.60
   9  -5  -4    3.00    3.10
   9  -5  -4   11.30    2.40
   9   5   4    5.80    3.90
   9   5  -6  365.66   29.40
   9  -5   6  370.16   27.30
  -9  -5  -6  373.96   25.10
   9   5  -6  366.76   28.80
   9  -5   6  372.06   27.00
   9   5   6  346.07   29.70
   9  -5  -6  350.16   28.40
  -9   5  -6  363.86   24.70
  -9  -5   6  345.97   26.80
   9   5   6  349.96   26.20
   9  -5   8   13.20    5.50
   9   5  -8   13.90    5.10
   9  -5   8    6.70    3.60
  -9  -5   8   13.20    4.90
   9  -5  -8   10.70    5.00
   9   5   8    5.70    4.80
   9  -5  10   12.40    6.00
   9   5 -10    6.10    4.80
  -9   5  10   11.40    4.60
   9  -5  10    8.90    3.50
   9   5  10   -0.40    5.50
  -9  -5  10    7.00    5.60
   9  -5 -10    2.70    4.50
   9   5  10    1.40    5.20
   9   5 -12   68.39   18.30
   9  -5  12   86.99   17.00
  -9   5  12   80.19   16.50
   9  -5 -12   62.19   18.50
  -9   5 -12  103.19   13.70
   9   5 -14   -8.80    6.60
  -9  -5 -14   -0.40    3.90
  -9   5 -14   -0.20    5.40
   9  -5 -14  -11.00    6.60
  10   5  -1  370.76   28.00
  10   5  -1  353.16   29.90
  10  -5   1  366.26   29.90
  10  -5   1  376.16   27.30
  10  -5   1  417.06   26.80
  10  -5  -1  403.26   27.60
  10  -5  -1  391.66   26.60
  10   5   1  380.86   30.40
  10  -5  -1  390.76   27.50
 -10  -5   1  388.76   26.10
  10  -5   3  104.29   10.40
  10  -5   3   78.89   13.10
  10   5  -3   82.79   13.20
  10   5  -3  114.69   16.00
 -10  -5  -3  109.59   10.20
  10  -5  -3  100.39   10.10
 -10   5  -3   95.49    9.00
  10   5   3  108.99   17.20
  10  -5  -3   94.79   12.90
  10  -5  -3   92.19   10.90
 -10  -5   3  110.19   10.50
 -10  -5  -5   -1.40    1.60
  10  -5   5   -2.10    2.40
  10  -5   5   -2.10    2.60
  10   5   5   -5.80    3.70
 -10  -5   5   -4.00    2.80
 -10   5  -5   -1.80    1.40
  10  -5  -5   -1.90    1.40
  10  -5   7   13.20    5.10
  10  -5   7    7.90    3.40
  10   5  -7   13.30    4.80
  10   5  -7   16.90    5.00
  10   5   7   10.90    5.00
  10  -5  -7   10.00    5.00
 -10  -5   7   12.90    4.10
 -10   5  -7   17.00    2.80
 -10   5   9   44.70   11.80
 -10  -5  -9   49.80    8.90
 -10   5  -9   34.50    8.60
 -10   5  11    7.40    5.30
 -10  -5 -11    8.10    3.40
  10  -5  11    0.90    3.90
  10  -5  11    5.00    6.60
  10   5 -11   -1.20    5.80
 -10   5 -11    5.90    3.50
  10  -5 -11    2.00    5.70
  10   5  11   -3.00    5.70
 -10  -5  11   -0.40    6.00
  10  -5  13   -4.50    5.00
  10  -5  13   -6.20    7.60
 -10  -5 -13    1.20    3.80
 -10   5  13    1.50    5.60
  10   5 -13    0.00    6.30
 -10   5 -13    4.40    4.60
  10   5  13   -4.70    6.50
 -10  -5  13    2.00    7.80
  11   5   0   -0.20    2.40
  11  -5   0   -1.90    2.00
  11  -5   0   -3.40    2.30
 -11  -5  -2 1133.69   75.39
  11   5  -2 1145.79   76.29
  11  -5   2 1158.28   75.29
  11  -5   2 1157.58   76.29
 -11  -5   2 1180.58   75.09
  11  -5  -2 1136.69   75.69
  11  -5  -2 1173.28   76.39
  11  -5  -2 1096.69   75.39
  11   5   2 1139.79   77.59
 -11  -5  -4  101.89    9.50
  11  -5   4   89.19   10.40
  11   5  -4   70.99   16.20
  11  -5   4   86.49   12.90
  11   5  -4   67.29   14.40
  11  -5  -4  101.69   10.50
 -11   5  -4   94.29    8.90
  11  -5  -4   81.59    9.70
 -11  -5   4   99.69   10.50
  11   5   4  101.79   17.70
  11   5  -6   51.69   15.20
 -11   5  -6   70.19    7.90
  11  -5  -6   49.60    7.20
 -11  -5   6   60.89   11.50
  11   5   6   69.99   17.70
  11  -5   8  101.29   15.60
 -11   5   8   94.29   13.70
 -11  -5  -8  118.79   11.10
  11   5  -8   92.89   18.00
  11  -5  -8  103.69   17.20
 -11  -5   8   72.29   15.00
  11   5   8   89.69   20.10
 -11   5  -8  101.39   10.50
  11   5 -10   -6.80    5.10
 -11   5  10   -6.20    4.30
  11  -5  10   -3.00    5.80
  11   5 -10    5.50    4.00
  11   5  10   -3.70    4.90
 -11  -5  10   -9.20    5.20
 -11  -5 -12    5.00    3.70
  11   5 -12   -1.80    6.40
  11  -5  12   -1.30    4.60
 -11   5  12    6.60    5.50
  11  -5  12    2.70    7.60
 -11  -5  12    3.00    6.90
  11   5  12    5.90    6.50
  11  -5 -12   -8.00    5.90
 -11   5 -12    6.50    4.30
  12  -5   1 2344.57  154.68
  12  -5   1 2457.85  153.88
  12   5  -1 2329.47  154.68
  12   5  -1 2301.47  155.48
  12  -5   1 2394.46  154.48
  12  -5  -1 2317.27  154.58
 -12  -5   1 2466.75  153.48
  12  -5  -1 2388.96  153.88
  12   5   1 2346.57  155.58
  12   5  -3    5.50    3.20
 -12  -5  -3    3.90    2.00
  12  -5   3    9.50    2.50
  12  -5   3    5.00    3.00
  12   5  -3    2.20    3.90
  12   5   3    6.20    4.10
  12  -5  -3    5.60    2.40
  12  -5  -3    5.60    2.50
 -12   5  -3    6.10    1.90
  12  -5  -3    1.20    3.30
 -12  -5   3    5.00    2.60
  12   5  -5  161.98   21.00
  12   5  -5  176.98   19.10
  12  -5   5  192.38   18.00
 -12  -5  -5  215.58   14.90
  12  -5   5  145.49   17.60
  12  -5  -5  141.19   19.50
 -12   5  -5  148.79   14.10
  12  -5  -5  184.48   15.20
 -12  -5   5  203.08   16.00
  12  -5  -5  198.68   15.20
  12   5   5  193.58   21.80
  12  -5   7  111.39   15.10
  12   5  -7   99.29   18.50
  12  -5   7  101.19   15.40
 -12  -5  -7  136.69   11.40
 -12   5   7  114.19   13.90
  12   5  -7  109.79   17.70
 -12  -5   7   99.69   14.60
 -12   5  -7  124.59   11.30
  12  -5  -7   95.29   17.60
  12   5   7  102.49   19.70
  12   5  -9   -2.30    4.90
 -12  -5  -9    3.90    2.70
  12  -5   9    1.80    3.60
  12   5  -9    7.30    4.10
 -12   5   9    1.50    3.80
  12  -5   9    7.20    5.50
  12   5   9   -0.10    4.60
  12  -5  -9    1.60    5.00
  12   5   9   -2.10    4.80
 -12  -5   9    1.70    4.60
 -12   5  -9    2.30    2.70
  12  -5  11   -7.90    7.10
  12   5 -11   -7.40    5.90
 -12   5  11   -7.20    5.00
 -12  -5 -11    1.30    3.20
 -12   5 -11   -4.50    3.50
 -12  -5  11   -6.60    6.00
  12   5  11   -4.40    5.60
 -12   5  13    2.90    9.20
  12  -5  13   -1.40    8.00
  12   5 -13   -6.30    6.90
 -12  -5  13   -3.90    7.10
  12   5  13    4.30    6.80
  12   5  13   -4.70    7.10
 -12   5 -13    5.00    4.20
  13  -5   0   -2.40    2.60
  13  -5   0   -3.90    2.50
  13   5   0   -4.30    3.40
  13  -5   0   -2.20    2.10
  13   5   0   -2.00    2.60
  13  -5   2  893.71   54.89
  13  -5   2  833.52   56.19
  13   5  -2  797.12   57.39
 -13  -5  -2  819.92   54.99
  13   5  -2  841.92   56.29
  13  -5  -2  831.92   55.99
  13   5   2  841.92   57.79
  13  -5  -2  847.12   54.79
 -13  -5   2  835.12   54.49
  13  -5  -2  691.23   56.79
  13  -5   4  683.43   47.30
  13   5  -4  717.63   49.30
  13  -5   4  679.23   49.00
 -13  -5  -4  738.23   47.30
  13   5  -4  745.93   50.39
 -13  -5   4  627.54   47.80
  13  -5  -4  757.12   47.90
  13  -5  -4  708.53   49.40
 -13   5  -4  688.23   46.90
  13   5   4  748.53   51.09
  13  -5  -4  647.24   47.20
 -13  -5  -6    1.00    2.10
  13  -5   6   -3.50    3.00
  13  -5   6   -1.60    3.10
  13   5   6   -6.10    4.20
 -13  -5   6   -2.90    3.10
 -13  -5  -8    4.10    2.40
 -13   5   8   -3.80    3.30
  13   5  -8    7.20    4.30
  13  -5   8    0.60    3.10
  13   5  -8   -2.70    4.60
  13  -5   8   -0.20    4.30
  13  -5  -8   -4.60    4.20
 -13   5  -8    1.00    2.30
 -13  -5   8   -0.50    4.40
  13   5   8   -2.90    4.40
  13   5   8   -7.70    4.20
  13  -5  10   -1.40    6.40
  13  -5  10    2.00    4.00
 -13   5  10   -4.30    5.00
  13   5 -10    8.60    4.30
  13   5 -10   -1.70    5.70
 -13   5 -10    2.10    3.10
  13  -5 -10   -3.10    5.20
  13   5  10   -5.30    5.90
  13   5  10   -1.10    5.10
 -13  -5  10    4.30    5.80
 -13  -5 -12    1.10    3.50
 -13   5  12   -1.00    5.80
  13  -5  12   -5.60    4.60
  13   5 -12   -4.50    6.40
  13  -5  12  -10.90    7.60
  13   5  12   -0.10    6.10
 -13  -5  12   -1.10    6.40
  13  -5 -12   -5.80    6.20
 -13   5 -12   -3.40    4.00
  14  -5   1  337.37   26.00
  14  -5   1  363.86   24.40
  14   5  -1  327.37   25.90
  14  -5   1  357.66   26.80
  14   5  -1  305.37   28.90
 -14  -5   1  338.07   23.80
  14  -5  -1  358.46   24.20
  14  -5  -1  357.76   26.60
  14   5   1  328.87   29.00
  14  -5  -1  323.47   25.80
  14   5  -3   -5.10    4.10
 -14  -5  -3    1.70    2.50
  14  -5   3    4.00    3.20
  14   5  -3   -1.70    3.50
  14  -5  -3    2.80    2.70
 -14  -5   3    3.70    2.70
  14   5   3   -3.50    4.50
 -14   5  -3    1.60    2.20
  14  -5  -3   -3.70    3.80
  14  -5  -3    5.20    2.40
  14   5  -5  112.29   17.10
  14   5  -5   99.29   19.60
  14  -5   5  117.69   12.80
  14  -5   5  132.89   16.00
 -14  -5  -5  144.69   11.80
 -14  -5   5  133.79   13.40
 -14   5  -5  108.99   11.30
  14  -5  -5  130.99   13.60
  14  -5  -5   82.19   17.30
  14   5   5  120.49   20.50
  14  -5   7   -2.40    3.20
  14  -5   7   -1.60    3.20
  14   5  -7   -0.20    4.20
  14   5  -7   -3.00    4.30
 -14   5   7   -2.80    3.20
 -14  -5  -7    0.60    2.30
 -14  -5   7    1.70    3.90
 -14   5  -7    0.00    2.00
  14   5   7   -3.60    4.20
 -14  -5  -9    2.90    2.80
  14   5  -9    0.40    5.20
  14  -5   9    4.60    3.60
  14  -5   9   -2.20    5.00
  14   5  -9    5.50    4.30
 -14   5   9   -2.50    4.50
 -14   5  -9   -0.40    2.70
  14   5   9   -6.90    4.80
  14  -5  -9   -3.20    5.10
 -14  -5   9    1.20    5.10
  14  -5  11   -4.60    4.40
 -14  -5 -11    5.40    3.60
  14   5  11    1.00    5.70
 -14   5 -11   -5.30    3.60
 -14  -5  11    1.10    6.50
  15  -5   0   -0.70    2.00
  15   5  -2  537.75   41.80
 -15  -5  -2  544.15   38.60
  15  -5   2  582.84   38.30
  15  -5   2  551.14   40.40
  15   5  -2  578.24   40.00
 -15  -5   2  537.85   37.80
  15  -5  -2  585.04   39.80
  15   5   2  521.45   41.80
  15  -5  -2  588.04   38.10
  15  -5  -2  556.64   39.90
  15  -5   4  334.17   27.80
  15   5  -4  353.46   28.00
  15   5  -4  290.67   29.90
 -15  -5  -4  375.86   25.10
 -15  -5   4  329.67   25.20
  15  -5  -4  352.26   26.20
  15  -5  -4  318.67   27.80
 -15   5  -4  366.76   24.60
  15   5   4  365.86   30.80
  15  -5  -4  317.57   24.90
  15   5  -6    6.20    4.50
  15   5  -6    7.20    4.40
  15  -5   6    7.90    3.20
  15   5   6    2.30    4.20
 -15  -5   6    8.90    3.80
  15  -5  -6    1.40    4.70
  15   5  -8    1.30    4.20
  15  -5   8    0.00    3.30
  15   5  -8   -7.10    4.80
  15  -5   8   -4.90    3.80
 -15   5   8   -4.70    4.10
 -15  -5   8   -4.30    4.10
  15   5   8   -5.10    4.80
  15  -5  -8   -5.50    5.30
  15   5 -10   11.60    4.90
  15   5 -10   -3.10    6.20
  15  -5  10    2.80    4.30
 -15   5  10   -2.50    6.10
  15  -5  10   -2.20    6.10
 -15  -5  10    3.50    6.20
 -15   5 -10    0.20    3.50
  15   5  10   -2.00    5.20
  15   5  10    2.40    5.20
  15  -5 -10   -9.60    6.20
  15   5 -12   -3.60    6.80
  15  -5 -12  -10.70    6.90
 -15   5 -12   -4.40    3.80
  16  -5   1    6.90    2.50
  16   5  -1   -0.30    3.20
  16  -5   1    4.50    3.10
  16  -5   1   -1.50    2.90
  16  -5  -1    4.50    2.40
  16   5   1   -5.40    4.00
  16  -5  -1    1.30    3.20
  16   5  -3  104.89   21.00
  16   5  -3  133.69   17.10
  16  -5   3  161.18   18.10
 -16  -5  -3  159.78   14.20
 -16   5  -3  170.88   13.80
  16   5   3  124.79   21.20
  16  -5  -3  124.69   17.30
  16  -5  -3  160.08   13.20
  16  -5  -3  161.98   16.70
 -16  -5   3  147.89   13.90
  16  -5   5    3.80    2.60
  16   5  -5   -0.80    3.90
  16  -5   5    0.50    3.40
  16   5  -5    3.90    4.30
 -16  -5  -5    2.90    2.20
 -16   5  -5    3.30    2.10
 -16  -5   5    0.80    3.20
  16  -5  -5    1.00    4.10
  16   5   5   -1.90    4.50
 -16  -5  -7    3.30    2.60
  16   5  -7   10.60    4.70
  16  -5   7    4.90    3.30
  16  -5   7    9.40    3.70
 -16   5   7    8.60    3.80
  16   5  -7    5.50    4.70
 -16  -5   7   12.10    4.40
  16   5   7    1.00    4.80
 -16   5  -7    6.60    2.50
  16  -5  -7    0.20    5.00
  16  -5  -7    0.60    2.30
 -16   5   9   72.19   16.20
  16   5  -9  103.49   19.80
  16  -5   9   59.99   16.10
  16   5  -9   77.29   19.10
 -16  -5   9   79.39   17.30
 -16   5  -9   83.39   11.80
 -16   5  11   -6.10    5.90
  16   5 -11   -9.10    6.10
 -16  -5 -11    6.30    3.60
  16  -5  11    4.10    4.30
  16   5  11   -5.30    5.50
  16  -5 -11   -5.10    6.60
 -16  -5  11    3.10    6.70
  17  -5   0   -0.60    2.20
 -17  -5  -2   -0.10    2.40
  17  -5   2   -4.60    3.30
  17   5  -2   -6.70    4.30
  17   5  -2   -2.90    3.00
  17  -5   2    5.70    2.80
  17  -5  -2   -0.90    3.60
 -17  -5   2    3.80    2.60
  17  -5  -2    1.90    3.10
  17   5   2   -1.60    4.50
  17  -5  -2    4.60    2.30
  17  -5   4   -3.30    3.40
  17  -5   4    2.00    2.70
 -17  -5  -4   -1.80    2.30
  17   5  -4   -6.70    4.20
  17   5  -4   -5.80    3.70
  17  -5  -4   -5.20    3.80
 -17   5  -4    0.00    2.00
  17  -5  -4   -1.40    2.80
  17   5   4   -2.60    4.20
  17  -5  -4    0.70    2.30
 -17  -5   4   -5.30    3.00
  17   5  -6   -3.40    4.40
 -17  -5  -6    0.70    2.60
  17   5  -6   -0.70    4.60
  17  -5   6   -1.70    3.10
  17  -5  -6    1.40    4.60
  17   5   6   -0.70    4.00
 -17  -5   6   -2.40    3.60
 -17   5  -6   -1.80    2.30
  17  -5   8   -0.80    3.60
 -17   5   8   -4.30    4.30
  17   5  -8   -4.50    5.10
 -17  -5  -8   -1.10    2.70
  17  -5   8   -1.20    4.10
 -17  -5   8   -6.30    4.80
 -17  -5 -10    4.60    3.50
 -17   5  10   -3.30    5.40
  17   5 -10   -4.60    6.20
  17  -5  10   -2.70    4.20
  17  -5  10   -3.30    5.50
 -17   5 -10   -3.00    3.50
  17  -5 -10   -1.30    6.20
  17   5  10   -4.90    5.10
 -17  -5  10   -1.00    6.50
  18  -5   1    2.10    3.30
  18   5  -1    1.90    3.40
  18   5  -1    1.80    4.40
  18  -5   1    0.70    2.90
  18  -5   1    7.80    2.60
  18  -5  -1    2.40    3.40
  18   5   1    2.00    4.60
  18  -5  -1    5.30    2.60
  18  -5  -1    2.80    3.50
  18  -5   3   21.20    4.60
  18   5  -3   19.30    4.60
  18   5  -3   22.80    5.80
  18  -5  -3   25.90    5.20
 -18  -5   3   42.20    9.60
  18   5   3   23.60    5.70
  18  -5  -3   17.60    4.20
  18  -5   5   -3.10    3.80
 -18  -5  -5    1.60    2.50
  18   5  -5    4.90    5.00
  18   5  -5    2.70    4.30
  18  -5   5    0.60    2.90
  18  -5  -5    1.10    4.40
 -18   5  -5   -0.80    2.40
 -18  -5   5    3.80    3.70
  18   5   5    2.30    4.30
  18  -5   7   -1.80    3.80
  18   5  -7   -5.40    5.10
  18   5  -7    0.70    5.20
 -18  -5  -7    3.70    2.90
 -18   5   7    1.10    3.70
  18  -5   7    2.60    3.70
 -18   5  -7   -1.70    2.60
  18   5   7   -4.40    4.90
 -18  -5   7    3.00    4.40
  18  -5  -7   -8.00    5.70
 -18   5   9   67.49   16.30
  19   5   0   -7.50    4.40
  19  -5   0   -1.40    3.30
  19  -5   0   -2.70    3.00
  19  -5   0   -1.60    2.40
  19   5   0   -4.20    2.90
  19   5  -2   53.19   12.80
  19  -5   2   80.49   15.90
 -19  -5  -2   65.39   11.50
  19  -5   2   84.29   10.00
 -19  -5   2   72.89   10.70
  19  -5  -2   58.89   14.80
  19  -5  -2   68.59   14.70
  19  -5  -2   56.79    9.50
  19   5  -4  361.26   30.10
  19  -5   4  386.66   27.20
 -19  -5  -4  403.66   27.60
  19  -5   4  348.77   30.70
  19   5  -4  387.46   33.70
 -19   5  -4  380.36   27.50
  19  -5  -4  370.46   30.30
  19  -5  -4  333.97   29.20
 -19  -5   4  335.57   27.70
  19   5   4  384.36   33.20
  19  -5   6    9.30    4.60
  19   5  -6    6.30    5.30
  19   5  -6   14.10    5.90
 -19   5   6   21.30    4.70
  19  -5   6    9.60    3.70
  19  -5  -6    8.90    3.70
 -19  -5   6   16.80    4.80
  19  -5  -6    9.40    5.50
 -19   5  -6   11.60    3.10
  19   5   6    3.00    4.80
 -19   5   8   -5.50    4.70
  19   5  -8   -8.70    5.10
  19  -5   8   -1.70    3.60
 -19  -5  -8   -1.70    3.00
  19  -5   8   -0.70    3.90
  19   5  -8   -8.70    5.50
  19   5   8   -6.30    4.50
 -19   5  -8   -1.00    2.70
 -19  -5   8   -7.30    5.00
  20   5  -1   14.50    4.10
  20   5  -1   20.40    6.00
  20  -5   1   23.00    4.90
  20  -5   1   14.80    4.10
  20   5   1   19.60    6.00
  20  -5  -1   20.10    4.40
  20  -5  -1   34.40    8.10
  20  -5  -1   19.40    4.70
  20  -5   3    8.90    4.00
 -20  -5  -3    8.90    3.30
  20   5  -3    6.00    4.10
  20   5  -3    3.90    5.60
  20  -5  -3    2.80    3.90
 -20   5  -3    9.20    3.40
 -20  -5   3   14.50    4.20
  20  -5  -3   12.90    3.20
  20  -5  -3   11.30    4.90
  20   5   3    4.30    4.60
  20   5  -5    8.30    5.00
  20   5  -5   12.90    5.90
  20  -5   5    4.90    4.50
  20  -5  -5    4.10    3.80
  20  -5  -5    8.50    5.00
  20   5   5    3.10    5.20
 -20  -5   5    9.10    4.40
 -20   5  -5   10.90    3.20
  20   5  -7   -3.90    5.50
  20  -5   7    2.10    3.40
 -20  -5  -7    0.80    3.10
 -20   5   7    1.90    5.20
  20   5  -7   -6.90    5.10
 -20  -5   7   -6.60    4.90
 -20   5  -7   -1.90    2.80
 -20  -5   9  109.59   62.29
  21  -5   0   -3.00    2.50
  21  -5   0   -2.30    3.60
  21   5  -2    5.50    5.70
  21   5  -2    5.50    3.70
  21  -5   2    6.30    3.90
 -21  -5  -2    4.50    3.20
  21   5   2   -0.60    4.50
 -21  -5   2    7.90    4.10
  21  -5  -2    9.30    4.00
  21  -5  -2   11.00    3.40
  21  -5  -2    3.20    4.40
  21   5  -4   21.80    6.50
  21  -5   4   14.50    4.70
  21   5  -4   51.69   14.50
  21  -5  -4   14.60    4.60
 -21  -5   4   33.70    5.80
  21  -5  -4   26.50    6.20
  21   5   4   12.60    5.60
  21   5  -6   -3.50    5.50
  21   5  -6   -6.60    4.80
 -21   5   6   -0.50    4.40
 -21  -5  -6   -0.60    2.80
  21  -5   6   -6.00    3.90
  21  -5  -6   -6.20    5.10
 -21  -5   6   -4.80    4.80
 -21   5  -6   -0.10    2.80
 -21  -5  -8   -2.70    3.30
 -21   5   8   -8.40    4.80
 -21  -5   8   -4.50    5.90
 -21   5  -8   -4.10    3.30
  21  -5  -8   -6.10    7.10
  22   5  -1  655.43   48.10
  22  -5   1  657.83   46.60
  22  -5   1  698.73   49.70
 -22  -5  -1  696.73   48.10
  22   5  -1  709.43   52.19
  22  -5  -1  729.53   49.60
  22  -5  -1  643.34   48.80
  22  -5  -1  635.94   46.70
  22   5   1  708.83   51.79
  22  -5   3    0.80    4.40
  22   5  -3    3.30    4.10
  22   5  -3   -3.20    5.60
 -22  -5   3    0.70    4.80
  22  -5  -3    1.00    4.70
  22  -5  -3   -0.10    4.30
  22   5   3   -1.90    5.30
  22   5  -5  209.68   23.50
 -22  -5  -5  236.18   19.10
  22   5  -5  219.68   27.70
  22  -5   5  215.58   23.00
 -22   5   5  230.08   20.60
  22   5   5  232.08   27.20
  22  -5  -5  188.08   21.70
 -22  -5   5  196.38   21.70
  22  -5  -5  195.28   23.90
 -22   5  -5  204.28   19.00
 -22   5   7   88.09   18.00
 -22  -5  -7  128.49   15.20
 -22   5  -7  118.49   14.00
 -22  -5   7   85.99   19.00
  23   5  -2    4.70    5.40
  23  -5   2   15.00    3.50
 -23  -5  -2    7.00    3.50
  23  -5   2    6.90    4.40
  23   5  -2    8.60    4.20
  23  -5  -2    3.30    4.30
  23   5   2    4.70    5.40
 -23   5  -2   10.50    4.10
  23  -5  -2    6.00    4.90
  23   5  -4    5.90    4.50
  23   5  -4    3.10    6.00
  23  -5   4    6.30    4.50
 -23  -5  -4    2.30    3.20
 -23   5  -4    7.40    3.50
  23  -5  -4    1.80    5.10
  23   5   4    2.50    5.40
 -23  -5   4    2.00    5.50
  23  -5  -4    4.50    4.20
  24  -5   1  116.89   19.00
  24   5  -1  102.79   23.70
 -24  -5  -1  101.39   15.80
  24   5  -1  103.29   15.50
  24   5   1   84.99   22.80
  24  -5  -1  105.79   17.10
  24  -5  -1  112.09   19.30
  24   5  -3   -1.70    6.10
 -24  -5  -3   -3.80    3.10
  24  -5  -3   -6.60    4.10
 -24   5  -3   -0.10    3.30
   0   6   0 1501.25   94.39
   0  -6   0 1411.66   94.39
   0  -6  -2  107.79    7.60
   0   6  -2   82.79    7.90
   0  -6  -2   82.09    9.00
   0   6  -2  100.09    8.40
   0   6   2  106.59   10.00
   0  -6   2  109.09   10.00
   0   6  -4   -1.60    1.70
   0  -6   4    0.90    2.40
   0   6   4   -2.30    2.40
   0  -6  -4   -0.70    1.70
   0  -6   6   13.60    3.90
   0   6   6   12.90    2.90
   0   6  -6   24.70    7.10
   0  -6  -6   13.10    2.40
   0  -6  -8  104.59   13.10
   0   6  -8   99.49   13.60
   0   6   8  136.79   13.50
   0   6   8  121.79   14.60
   0  -6   8  141.69   15.60
   0   6  -8  147.39   11.30
   0   6 -10  287.97   23.80
   0   6 -10  291.57   21.40
   0  -6  12   -4.30    6.40
   0   6 -12   -3.90    4.40
   0   6  12   -5.60    4.60
   0   6 -12   -2.90    3.20
   0   6 -14   52.09   14.40
   0   6 -14   88.99   20.10
  -1  -6  -1  321.47   20.00
  -1  -6  -1  288.87   20.80
   1   6  -1  300.47   20.80
   1  -6   1  317.57   21.00
  -1   6   1  325.27   20.60
  -1   6  -1  302.87   20.30
   1  -6  -1  276.77   19.80
   1   6   1  302.57   21.50
   1  -6  -1  278.37   21.00
  -1  -6   1  292.47   20.80
  -1  -6  -3 1414.76   94.19
  -1  -6  -3 1517.15   94.59
   1   6  -3 1489.85   94.49
   1  -6   3 1506.55   95.09
  -1   6   3 1403.46   94.59
   1   6  -3 1505.55   94.59
  -1   6  -3 1471.75   94.19
   1  -6  -3 1514.15   94.69
  -1   6  -3 1349.16   94.19
  -1  -6   3 1479.75   94.99
   1  -6  -3 1437.36   94.29
   1   6   3 1407.26   95.09
   1   6  -5  259.07   16.70
  -1   6   5  200.78   17.90
   1   6  -5  245.38   17.50
   1  -6   5  225.18   18.70
  -1  -6  -5  248.48   16.70
  -1  -6   5  240.98   18.60
   1  -6  -5  237.58   17.00
  -1   6  -5  242.68   16.70
   1   6   5  204.28   18.80
   1  -6  -5  245.58   17.30
  -1   6   7   -3.60    2.60
  -1  -6   7   -2.40    3.80
   1   6   7   -4.20    3.00
   1  -6   9    5.10    4.80
  -1  -6  -9    7.90    3.40
  -1   6   9    8.20    3.80
   1   6  -9    0.90    4.10
   1  -6  -9    0.50    3.40
   1   6   9    6.10    3.90
  -1  -6   9   -4.10    5.10
   1   6 -11    1.10    2.90
   1   6 -11    5.20    4.20
  -1   6  11    6.50    4.10
   1  -6  11   -0.40    5.70
  -1  -6 -11    3.50    3.50
  -1  -6  11    0.20    6.30
   1  -6 -11    3.90    4.10
   1   6  11   -0.30    4.20
   1   6  11   -4.10    4.50
  -1   6 -11    6.20    3.90
  -1   6 -11   -3.70    2.90
   1   6 -13    3.70    4.10
  -1   6  13    3.40    5.50
   1  -6  13   -0.80    7.30
  -1   6 -13   -7.60    5.30
  -1  -6  13   -1.30    7.60
   1   6  13   -5.10    5.50
   2  -6   0 1037.10   61.79
  -2   6   0  891.81   61.89
  -2  -6   0  932.01   61.99
  -2  -6   0  892.41   62.19
   2  -6   0  984.00   62.49
   2   6   0  997.70   62.79
  -2  -6  -2  934.71   60.99
   2   6  -2  910.41   61.19
   2  -6   2  944.81   61.39
   2   6  -2  872.61   61.09
  -2   6   2  938.71   60.79
  -2  -6  -2  957.00   60.69
   2  -6  -2  972.30   61.29
  -2  -6   2  957.40   61.39
   2   6   2  875.51   61.79
   2  -6  -2  988.40   60.89
   2  -6   4  219.28   15.30
  -2  -6  -4  205.38   15.70
  -2  -6  -4  216.78   15.20
   2  -6   4  222.08   17.40
   2   6  -4  243.98   15.90
   2   6  -4  224.78   16.60
  -2   6   4  195.68   16.00
  -2  -6   4  215.48   17.30
   2  -6  -4  220.88   15.90
   2   6   4  195.58   18.40
   2  -6  -4  217.58   16.10
  -2  -6  -6   10.70    2.10
  -2   6   6   12.70    2.50
   2  -6   6   10.60    3.40
   2  -6   6    9.70    1.80
   2   6   6   11.30    2.70
  -2   6  -6   23.20    5.60
   2  -6  -6   14.30    2.70
   2   6   6   10.00    3.20
  -2  -6  -8  136.79   12.50
  -2   6   8  162.78   14.10
   2   6  -8  124.79   14.50
   2   6  -8  143.59   12.60
   2  -6   8  118.99   16.80
  -2   6  -8  132.79   16.60
  -2  -6   8  140.29   16.20
   2   6   8  125.59   16.80
   2   6   8  137.39   13.80
  -2   6  10  139.29   15.10
   2   6 -10  135.39   16.40
   2  -6  10  134.29   18.00
   2   6 -10  143.09   13.80
   2   6  10  121.59   14.90
   2  -6 -10  120.79   16.00
   2   6  10  100.19   19.50
   2   6 -12   -6.50    4.40
   2   6 -12   -1.90    3.40
   2  -6  12   -4.10    6.30
  -2   6  12    0.60    4.70
   2   6  12   -3.10    5.40
   2   6  12   -7.30    4.80
  -2  -6  12   -6.60    6.50
   2   6 -14    9.70    6.50
  -2  -6 -14   -0.70    6.00
  -2   6  14   13.00    6.20
   2  -6  14   11.20    8.50
   2   6  14    2.90    6.30
  -2  -6  14    2.20    7.80
  -2   6 -14    7.40    6.70
   3   6  -1  342.77   23.00
  -3  -6  -1  298.97   21.40
  -3   6   1  308.27   21.10
   3   6  -1  301.47   22.10
   3  -6   1  346.97   22.30
   3  -6   1  315.87   21.30
  -3  -6  -1  326.47   21.40
   3   6   1  304.77   23.50
   3  -6  -1  301.77   22.10
  -3  -6   1  326.17   21.80
   3   6  -3 1775.32  111.59
  -3  -6  -3 1717.93  110.99
  -3   6   3 1665.13  110.89
  -3  -6  -3 1800.62  111.09
   3   6  -3 1674.73  111.39
   3  -6   3 1732.13  111.69
   3  -6   3 1592.44  111.09
   3  -6  -3 1701.83  111.39
   3   6   3 1672.43  112.09
   3  -6  -3 1802.42  111.39
  -3  -6   3 1753.42  111.69
   3   6  -5  140.99   12.80
   3   6  -5  140.69   11.30
  -3   6   5  140.89   11.20
  -3  -6  -5  131.19   10.30
   3  -6   5  124.29   13.50
   3  -6   5  129.29   10.80
  -3   6  -5  141.59    9.90
   3  -6  -5  113.59   11.40
  -3  -6   5  116.49   12.80
   3  -6  -5  121.79   11.50
   3   6  -7  111.39   16.30
   3  -6   7   78.49   13.90
  -3  -6  -7   97.69   10.30
   3  -6  -7  103.49   12.00
  -3   6  -7   79.29    9.60
   3   6   7  114.39   14.80
   3   6   7   96.09   11.30
  -3   6   9    3.20    3.90
   3  -6   9    6.50    2.10
   3  -6   9    6.70    5.00
  -3  -6  -9    0.00    2.70
  -3   6  -9    3.30    2.60
   3   6   9    3.10    3.90
   3  -6  11   -2.20    5.70
  -3   6  11    4.20    4.70
   3   6 -11    4.40    4.10
  -3  -6 -11    2.50    3.30
  -3  -6  11    1.10    6.00
  -3   6 -11    7.90    3.40
   3  -6 -11   -1.80    4.20
   3   6  11   -7.00    6.50
   3   6  11    3.20    4.50
   3  -6  13   -7.70    7.30
   3   6 -13   13.50    6.80
  -3   6  13   -2.60    5.80
   3   6 -13   -5.80    5.30
   3   6  13   -6.90    5.20
   3   6  13   -2.00    6.40
  -3  -6  13   -0.60    7.00
   4  -6   0  568.44   35.30
   4   6   0  545.85   36.40
   4  -6   0  512.45   34.60
   4  -6   0  541.65   34.70
  -4  -6   0  468.75   34.60
  -4  -6  -2  621.34   38.70
   4  -6   2  556.94   38.80
  -4   6   2  575.14   38.30
   4   6  -2  556.04   39.40
   4   6  -2  600.44   39.90
  -4  -6  -2  576.44   38.50
   4  -6   2  574.24   39.30
   4  -6  -2  608.14   39.20
   4  -6  -2  658.93   39.30
  -4  -6   2  574.74   39.00
   4   6   2  558.24   40.60
  -4   6   4    4.40    1.20
   4   6  -4    6.40    2.60
  -4  -6  -4    7.00    1.60
   4  -6   4    7.40    3.00
   4  -6   4    7.30    1.80
   4   6  -4    5.20    2.30
   4  -6  -4    8.40    2.10
   4  -6  -4    2.20    2.20
  -4  -6   4    6.40    3.10
   4  -6   6  387.46   28.10
   4  -6   6  310.87   26.40
   4   6  -6  408.26   26.40
   4   6  -6  388.26   27.60
  -4  -6  -6  376.46   25.50
  -4  -6   6  383.46   27.70
  -4   6  -6  360.46   25.10
   4   6   6  362.66   28.90
   4  -6  -6  372.86   26.80
   4   6   6  375.86   26.20
   4   6  -8    2.30    2.90
  -4   6   8    6.40    3.30
   4  -6   8   -2.20    4.00
   4   6  -8   -2.60    3.90
   4  -6   8    2.70    2.30
  -4  -6  -8    0.70    2.60
   4   6   8    5.20    3.20
   4   6   8   -1.10    4.10
  -4  -6   8    6.60    5.00
  -4   6  10   -6.10    4.30
   4  -6  10    1.10    4.70
   4  -6  10   -1.90    2.40
  -4   6 -10   -0.70    3.00
   4   6  10   -3.80    3.60
  -4  -6  10   -7.90    5.10
  -4  -6  12    2.10    6.70
   4   6  12    0.00    5.00
  -4   6  14   -7.50    6.00
   4   6 -14   -8.80    6.50
   4  -6  14    2.90    7.20
  -4   6 -14   -6.30    6.10
  -4  -6  14   -8.70    7.20
   4   6  14   -8.30    5.80
   5   6  -1  247.68   18.60
  -5  -6  -1  242.98   16.80
   5   6  -1  224.08   19.90
  -5  -6  -1  252.57   17.50
   5  -6   1  254.87   18.10
   5  -6   1  244.18   17.50
   5  -6   1  249.68   17.20
   5  -6  -1  263.67   17.80
  -5  -6   1  249.78   17.50
   5   6   1  226.48   20.40
   5  -6  -1  250.87   17.80
   5  -6  -1  248.98   17.10
  -5   6   3  320.37   20.70
   5  -6   3  304.67   22.40
  -5  -6  -3  307.17   21.30
   5   6  -3  311.77   23.30
   5   6  -3  312.77   23.00
   5  -6   3  314.17   21.90
   5   6   3  315.07   25.00
   5  -6  -3  347.87   22.70
  -5   6  -3  263.47   20.70
   5  -6  -3  327.67   22.10
  -5  -6   3  323.27   22.30
   5  -6   5    6.20    1.90
   5  -6   5    8.50    3.50
   5   6  -5    8.20    2.70
   5   6  -5    6.50    3.10
  -5  -6  -5    6.50    1.90
  -5  -6   5    3.50    3.60
   5   6   5   10.20    2.30
  -5   6  -5    8.10    1.60
   5  -6  -5    6.70    2.20
   5   6  -7  161.58   16.50
  -5  -6  -7  161.08   12.40
   5  -6   7  143.49   16.90
   5  -6   7  158.68   13.80
   5   6   7  136.09   18.70
   5  -6  -7  111.29   15.40
   5   6   7  143.49   13.40
  -5  -6   7  134.29   16.10
  -5   6  -7  133.69   11.90
   5  -6   9   -2.20    2.40
   5   6   9   -5.20    4.60
  -5  -6   9   -6.90    4.90
   5   6   9    0.00    3.60
  -5   6  -9   -0.70    2.60
   5   6 -11   -4.50    4.60
   5  -6  11   -1.20    5.80
  -5   6  11   -6.00    4.20
  -5  -6  11    1.90    6.20
  -5   6 -11   -0.90    3.40
   5   6  11   -0.80    4.10
   5  -6 -11   -3.20    4.40
  -5   6  13   -7.10    5.70
   5  -6  13  -11.90    6.50
   5   6  13    2.40    6.80
   5   6  13   -4.50    5.50
   6  -6   0 1813.52  109.69
  -6  -6   0 1487.35  108.89
   6  -6   0 1667.43  109.39
   6  -6   0 1650.03  109.39
   6   6   0 1822.82  110.69
   6   6  -2 1684.33  109.19
  -6  -6  -2 1715.53  108.59
   6  -6   2 1748.93  108.99
   6  -6   2 1597.54  108.69
   6   6  -2 1725.63  109.59
  -6  -6   2 1662.83  108.69
   6   6   2 1574.74  109.79
   6  -6  -2 1650.73  108.69
   6  -6  -2 1855.71  109.09
  -6   6  -2 1557.44  108.09
   6  -6  -2 1646.94  108.29
   6  -6   4   48.30    9.30
   6   6  -4   48.10   11.00
  -6   6   4   53.39    4.50
  -6  -6  -4   41.70    6.70
   6   6  -4   43.40    9.90
   6  -6   4   39.30    8.30
  -6   6  -4   49.10    5.10
  -6  -6   4   39.50    9.40
   6  -6  -4   43.10    7.90
   6  -6  -4   39.10    9.50
   6   6   4   49.80    6.00
   6  -6   6  405.16   27.70
  -6  -6  -6  397.26   27.00
   6  -6   6  401.76   29.40
   6   6  -6  404.86   29.70
   6   6  -6  419.16   29.20
  -6  -6   6  361.66   29.10
   6   6   6  390.66   27.10
   6  -6  -6  353.26   29.10
  -6   6  -6  387.16   26.40
  -6  -6  -8   77.69    9.30
   6  -6   8   78.19   11.20
   6   6  -8   67.79   14.50
  -6   6   8   56.59   11.50
  -6   6  -8   64.89    9.00
   6  -6  10   -4.40    5.60
   6   6 -10    1.60    4.10
  -6  -6  10    0.40    5.20
   6   6  10   -8.50    5.20
  -6   6 -10   -2.00    2.80
   6   6  10   -1.00    3.90
   6   6  12    2.80    5.00
  -6  -6  12   12.70    6.80
  -6   6  14  -11.00    5.80
   6  -6  14   -8.50    7.50
  -6   6 -14   -3.90    5.90
   6   6  14   -5.00    6.20
  -6  -6  14  -10.30    8.00
  -7  -6  -1   11.60    2.20
   7  -6   1   13.50    2.30
   7  -6   1   12.70    2.20
   7  -6   1   25.70    6.50
   7   6  -1    4.90    3.30
   7   6  -1   12.90    2.70
   7  -6  -1   10.30    2.40
   7   6   1    4.80    3.50
   7  -6  -1   25.30    5.90
   7  -6  -1   12.00    2.30
  -7  -6   1   12.40    2.30
  -7  -6  -3    1.50    1.50
   7  -6   3   -2.20    2.00
   7   6  -3    0.50    3.10
   7   6  -3    0.60    2.70
   7  -6   3    2.80    2.20
  -7   6  -3    0.50    1.00
   7   6   3   -3.50    3.30
   7  -6  -3    0.60    2.50
   7  -6  -3    0.40    1.20
   7  -6  -3    3.30    1.90
  -7  -6   3   -3.10    2.40
  -7   6   5  370.56   27.00
   7   6  -5  426.76   33.00
   7  -6   5  434.06   29.90
   7  -6   5  417.76   29.10
  -7  -6  -5  408.56   28.00
   7   6  -5  395.66   30.70
   7  -6  -5  420.16   28.60
   7   6   5  412.96   27.80
  -7   6  -5  424.66   27.50
   7  -6  -5  392.56   30.00
  -7  -6   5  416.16   29.80
   7   6   5  428.36   33.80
  -7  -6  -7  381.56   26.20
   7   6  -7  438.26   29.50
   7  -6   7  388.66   27.50
   7   6  -7  407.56   29.80
   7  -6   7  332.27   29.00
  -7  -6   7  338.47   28.50
  -7   6  -7  386.56   25.90
   7   6   7  384.46   31.00
   7  -6  -7  355.36   28.80
   7   6   7  351.96   26.80
  -7  -6  -9   -2.80    2.50
   7  -6   9   -1.90    2.70
   7   6  -9    8.50    4.30
   7   6  -9   -5.00    4.20
   7   6   9   -5.80    4.70
   7   6   9   -4.40    3.70
  -7   6  -9   -3.20    2.40
  -7  -6   9    1.80    4.60
   7  -6  11   61.69   13.00
  -7  -6 -11   57.09   10.40
  -7   6 -11   79.59   12.30
  -7   6  13    7.90    6.80
   7  -6  13   -5.50    7.50
   7   6 -13    4.30    6.50
   7  -6  13   10.10    4.50
  -7  -6 -13    8.40    4.20
   7   6  13   10.70    6.90
  -7  -6  13   14.20    8.20
   7   6  13    5.20    6.60
  -7   6 -13   10.80    5.60
   8  -6   0  342.57   22.30
   8   6   0  302.47   25.60
   8  -6   0  303.77   22.20
  -8  -6   0  275.37   21.00
   8   6   0  342.67   23.20
   8  -6   0  316.37   22.50
   8  -6   2  243.98   19.40
   8   6  -2  254.57   20.10
   8  -6   2  284.17   19.30
   8   6  -2  245.68   22.20
  -8  -6  -2  275.87   18.70
   8   6   2  231.98   23.00
   8  -6  -2  266.77   19.80
  -8  -6   2  257.07   18.80
   8  -6  -2  271.27   18.80
   8  -6  -2  253.77   18.50
   8  -6   4   94.09   12.10
  -8  -6  -4  117.89    9.80
   8  -6   4  103.39   11.50
   8   6  -4   91.19   15.60
   8   6   4   95.59   16.20
   8  -6  -4  100.29    8.50
  -8   6  -4  103.59    8.60
   8  -6  -4  118.09   10.30
   8  -6  -4   96.69   16.70
  -8  -6   4  117.49   11.90
   8  -6   6   12.80    4.50
   8   6  -6    8.90    4.40
  -8  -6  -6   29.20    7.20
  -8  -6   6   11.30    4.30
  -8   6  -6   15.00    2.30
   8   6   6    7.80    4.50
   8   6  -8   -3.60    4.70
  -8  -6  -8   -1.70    2.40
  -8   6   8   -0.60    3.60
   8   6   8   -6.30    4.70
   8   6   8   -3.50    3.60
  -8  -6   8   -7.60    4.20
   8  -6  10   -2.20    3.10
   8   6 -10   -1.20    4.60
   8  -6  10   -3.80    5.70
  -8  -6 -10   -1.30    2.60
  -8   6  10   -1.10    4.00
  -8   6 -10    1.90    2.70
  -8  -6  10   -2.00    5.10
   8   6  10   -5.70    4.50
   8  -6 -10   -5.30    4.10
   8   6 -12    5.80    6.30
   8  -6  12    6.70    4.20
  -8   6  12    1.70    5.60
   8  -6  12   -6.30    7.50
  -8  -6  12    5.20    7.10
   8  -6 -12    7.60    5.50
   8   6  12   -5.40    6.10
  -8   6 -12    8.20    4.50
   8   6  12   -0.80    6.60
  -8  -6 -14   -5.40    4.00
   8  -6  14  -11.20    7.90
  -8  -6  14   -8.50    7.70
   8   6  14   -5.20    7.40
  -8   6 -14   -4.10    5.70
   9  -6   1   81.99   10.40
   9  -6   1   86.79    9.70
   9   6  -1   60.39   15.00
   9  -6   1   93.29    9.20
  -9  -6  -1   78.99   10.60
   9   6  -1   79.39   11.00
   9  -6  -1   90.19   10.50
   9  -6  -1   90.29   10.00
   9  -6  -1   84.69    9.40
  -9  -6   1   73.39    8.20
   9   6  -3   60.39   15.20
   9  -6   3   62.19    8.80
  -9  -6  -3   68.49    7.90
   9  -6   3   42.40   10.00
   9   6  -3   42.90   11.20
  -9  -6   3   67.09    9.40
  -9   6  -3   49.80    6.50
   9  -6  -3   62.09    8.20
   9  -6  -3   63.69    7.60
   9  -6  -3   43.90   11.00
   9   6  -5  308.87   29.70
   9  -6   5  361.96   26.40
  -9  -6  -5  355.96   25.00
   9   6  -5  355.86   27.90
   9   6   5  382.46   29.70
   9  -6  -5  334.37   27.80
  -9   6  -5  364.46   24.50
   9  -6  -5  380.66   25.60
  -9  -6   5  385.36   26.50
   9  -6   7  354.16   29.00
   9  -6   7  367.56   28.30
  -9  -6  -7  409.36   26.30
   9   6  -7  398.46   29.90
  -9   6  -7  340.87   25.90
   9  -6  -7  367.06   29.80
   9   6   7  404.86   32.10
  -9  -6   7  351.06   28.50
  -9   6   9    2.90    3.60
   9   6  -9    1.70    4.90
   9  -6   9   -1.20    5.30
  -9  -6   9    2.30    5.30
   9  -6  11   96.69   20.10
   9   6 -11  109.39   18.60
  -9   6  11  121.49   16.70
  -9  -6 -11  121.29   12.90
   9  -6  11  124.29   16.80
   9  -6 -11  116.19   17.20
  -9   6 -11  133.59   13.20
   9   6  11   89.29   22.20
  -9  -6  11   82.39   20.50
  -9   6  13   17.00    6.50
   9   6 -13   12.20    6.70
   9  -6  13    3.20    8.10
  -9  -6  13    9.90    7.30
   9  -6 -13    2.20    6.10
   9   6  13   13.40    7.20
  10   6   0 1468.35   97.19
  10  -6   0 1544.55   96.59
  10  -6   0 1465.85   96.79
  10   6   0 1470.25   98.29
  10  -6   0 1450.65   96.89
  10   6  -2  513.65   38.80
  10  -6   2  525.45   36.10
  10   6  -2  514.35   36.70
 -10  -6  -2  534.75   35.40
  10  -6   2  512.05   35.30
  10   6   2  486.95   38.40
  10  -6  -2  527.95   35.60
  10  -6  -2  525.25   36.20
 -10  -6   2  531.95   35.20
  10   6  -4   10.00    3.90
  10   6  -4    9.10    4.60
  10  -6   4   10.60    2.60
 -10  -6  -4   15.10    2.60
  10  -6   4    9.70    3.20
  10   6   4   15.00    4.20
  10  -6  -4    4.10    3.60
 -10   6  -4   11.80    2.00
  10  -6   6    5.50    3.90
  10   6  -6    3.00    4.20
  10  -6   6    3.00    2.60
 -10  -6  -6    7.80    2.30
 -10   6  -6    5.00    2.10
 -10  -6   6    5.40    4.10
  10   6   6    0.40    4.30
  10   6  -8    8.60    5.20
  10  -6   8   -1.30    5.00
  10  -6   8    6.20    3.40
  10   6   8   11.40    5.00
 -10  -6   8    7.70    4.40
  10  -6  -8    0.60    4.40
  10   6   8    1.00    4.80
 -10   6  -8    5.10    2.60
 -10   6  10    5.40    4.50
  10   6 -10   -1.30    5.40
  10  -6  10    1.50    3.50
 -10  -6 -10    5.10    2.90
  10  -6  10    6.70    6.00
  10  -6 -10    1.20    4.50
  10   6  10   -8.30    5.60
 -10   6 -10    5.90    2.90
  10   6  10   -1.20    5.30
 -10  -6  10    0.60    5.70
 -10   6  12   10.20    6.10
  10  -6  12    5.10    4.70
  10   6 -12    4.50    6.40
  10  -6  12    4.30    7.70
  10  -6 -12   -0.70    6.50
 -10  -6  12    2.50    7.80
  10   6  12    6.80    6.70
 -10   6 -12   10.90    4.40
  11  -6   1  578.14   36.20
  11   6  -1  535.95   37.40
  11   6  -1  494.55   39.30
  11  -6   1  530.55   36.90
  11  -6   1  520.55   36.70
  11  -6  -1  502.45   36.10
 -11  -6   1  535.35   35.50
  11   6   1  508.85   39.60
  11  -6  -1  526.15   36.70
  11  -6  -1  563.84   37.00
  11   6  -3  988.20   72.19
  11   6  -3 1081.19   70.59
 -11  -6  -3 1062.99   69.39
  11  -6   3 1033.20   69.99
  11  -6   3 1010.70   69.49
  11   6   3 1068.29   71.79
  11  -6  -3 1068.99   70.39
  11  -6  -3 1094.49   69.39
  11  -6  -3 1088.49   69.39
 -11   6  -3  995.20   68.89
 -11  -6   3 1076.49   69.39
  11  -6   5    5.90    3.00
  11  -6   5    8.60    2.90
 -11  -6  -5    4.30    2.20
  11   6  -5    3.40    3.90
  11  -6  -5    8.30    1.80
 -11  -6   5   10.90    3.50
  11  -6  -5   11.10    2.80
 -11   6  -5    6.60    1.90
  11   6   5    5.40    4.20
  11   6  -7  326.27   27.80
  11  -6   7  278.77   23.30
  11  -6   7  256.27   23.80
  11   6  -7  297.17   25.30
 -11  -6  -7  306.67   20.90
 -11  -6   7  230.18   23.50
 -11   6  -7  273.77   20.40
  11   6   7  303.27   27.80
  11  -6  -7  267.57   25.70
  11   6  -9    6.00    5.10
 -11   6   9    3.30    3.70
 -11  -6  -9    7.40    2.70
  11  -6   9   -0.10    5.10
  11  -6   9    4.10    3.40
  11  -6  -9    2.30    4.50
 -11   6  -9    3.30    2.50
 -11  -6   9    0.10    4.80
  11   6   9    2.90    5.20
 -11   6  11    4.00    5.30
  11  -6  11   -1.10    4.10
  11   6 -11    3.10    6.40
 -11  -6 -11    5.20    3.30
  11  -6  11    7.00    7.30
  11  -6 -11   -5.50    5.90
 -11  -6  11    1.70    6.30
  11   6  11    3.00    6.10
 -11   6 -11    4.90    3.60
 -11   6  13    2.70    6.90
  11   6 -13   -3.80    6.40
 -11  -6 -13    0.10    3.90
  11  -6  13   -1.30    8.20
  11  -6  13   -3.20    5.00
 -11  -6  13    2.60    7.30
  11  -6 -13   -3.10    5.80
  11   6  13   -0.90    7.20
 -11   6 -13    8.30    4.70
  12   6   0 3859.71  247.48
  12  -6   0 3862.71  245.98
  12  -6   0 3643.84  246.28
  12   6   0 3661.03  246.48
  12  -6   0 3991.70  246.48
  12  -6   2  348.77   24.60
  12  -6   2  351.46   26.00
  12   6  -2  346.27   26.40
 -12  -6  -2  332.67   24.70
  12   6  -2  332.87   29.10
 -12  -6   2  350.86   24.50
  12   6   2  354.86   29.10
  12  -6  -2  346.47   25.40
  12  -6  -2  355.96   24.40
  12  -6  -2  314.47   26.00
  12  -6   4  172.68   15.60
 -12  -6  -4  137.69   12.90
  12   6  -4  125.79   19.40
  12   6  -4  172.58   16.90
  12  -6  -4  113.69   17.10
 -12   6  -4  116.29   12.80
  12   6   4  146.89   19.90
  12  -6  -4  169.18   13.10
  12  -6  -4  155.08   13.40
  12   6  -6  154.78   27.70
  12   6  -6  201.38   20.10
  12  -6   6  188.28   18.20
  12  -6   6  189.18   16.90
 -12   6  -6  194.68   14.30
  12   6   6  170.88   22.70
  12  -6  -6  155.38   13.40
  12  -6  -6  156.78   20.30
 -12  -6   6  182.48   17.70
  12  -6   8    8.90    4.80
 -12   6   8   16.10    4.40
  12   6  -8   10.50    4.90
  12  -6   8   11.40    3.50
 -12  -6   8   12.30    4.60
  12   6   8    7.30    4.50
 -12   6  -8   10.20    2.60
  12  -6  -8   10.00    4.90
  12   6   8   11.70    4.90
 -12   6  10   -7.10    4.50
  12  -6  10   -1.70    6.10
  12   6 -10   -1.50    4.80
 -12  -6  10   -3.50    5.80
  12   6  10   -3.40    5.50
 -12   6  12    1.50    5.50
  12  -6  12   -3.30    7.60
  12  -6  12   -6.80    4.40
 -12  -6 -12   -1.90    3.70
  12   6 -12   -6.60    6.40
 -12   6 -12   -3.00    4.10
 -12  -6  12   -1.80    7.00
  12   6  12  -11.00    7.00
  12   6  12   -8.70    6.30
  13   6  -1  335.27   24.20
  13  -6   1  305.17   24.10
  13  -6   1  309.57   23.10
  13   6  -1  306.87   27.30
  13  -6   1  305.67   23.50
  13  -6  -1  315.67   23.60
  13  -6  -1  292.97   22.30
  13  -6  -1  301.37   23.70
  13   6   1  299.67   27.20
 -13  -6   1  304.87   21.90
  13   6  -3 2029.60  128.49
  13  -6   3 1825.72  127.19
  13   6  -3 1973.10  127.69
 -13  -6  -3 1917.81  126.59
 -13  -6   3 2027.60  126.59
 -13   6  -3 1920.61  126.39
  13   6   3 1934.71  128.59
  13  -6  -3 1948.41  127.59
  13  -6  -3 1931.71  126.49
  13  -6  -3 1913.11  126.79
  13   6  -5   77.69   15.70
 -13  -6  -5  118.19   11.00
  13  -6   5   79.99   12.10
  13  -6   5  105.19   14.30
 -13  -6   5   88.39   12.90
  13   6   5   87.79   19.90
  13  -6  -5   98.99   10.90
 -13   6  -5   98.29    9.80
  13  -6   7    7.20    3.20
  13   6  -7    4.10    4.70
  13   6  -7    3.00    4.80
  13  -6   7    6.10    3.80
  13   6   7    6.10    4.90
 -13   6  -7    7.60    2.20
  13  -6  -7    0.20    4.60
 -13  -6   7    8.70    4.20
  13  -6   9    0.50    3.50
  13   6  -9    8.10    6.90
  13   6  -9   -3.90    5.00
 -13   6   9   -3.90    4.10
  13  -6   9    0.70    5.10
 -13  -6  -9    4.10    2.90
  13   6   9   -3.30    5.10
 -13  -6   9   -0.30    5.40
  13  -6  -9   -4.00    4.90
 -13   6  -9   -1.40    2.70
  13   6   9   -3.50    4.40
 -13   6  11   -8.90    5.30
  13  -6  11   -7.00    7.40
  13  -6  11   -2.80    4.10
 -13  -6 -11   -0.90    3.40
 -13  -6  11   -4.40    6.40
  13   6  11   -9.60    6.60
  13   6  11   -3.50    5.60
  14  -6   0 1047.80   71.29
  14   6   0 1039.10   71.29
  14   6   0 1027.30   73.09
  14  -6   0 1130.39   70.59
  14  -6   0 1083.69   71.39
 -14  -6  -2   31.10    4.10
  14   6  -2   23.00    5.40
  14   6  -2   21.00    4.10
  14   6   2   33.30    5.90
 -14  -6   2   29.50    4.10
  14  -6  -2   25.20    4.50
  14  -6   4  271.67   22.30
  14  -6   4  258.17   20.10
 -14  -6  -4  272.07   19.90
  14   6  -4  268.97   23.20
  14   6  -4  225.08   25.90
 -14  -6   4  264.07   20.90
  14  -6  -4  275.27   19.90
 -14   6  -4  271.27   19.30
  14   6   4  240.58   26.10
  14  -6  -4  255.77   20.90
  14  -6  -4  232.68   23.70
  14  -6   6   60.09   14.00
  14   6  -6   76.39   16.10
  14  -6   6   72.79   11.80
  14   6  -6   71.89   19.00
  14  -6  -6   72.49    9.50
 -14   6  -6   82.69    9.20
 -14  -6   6   63.19   12.80
  14   6   6   74.59   19.60
  14   6  -8   -2.00    4.60
 -14   6   8   -0.10    3.60
  14  -6   8    0.10    2.90
  14   6  -8    2.90    4.70
 -14  -6  -8    1.70    2.50
  14  -6   8    4.80    4.20
  14  -6  -8   -3.20    4.70
 -14   6  -8   -0.90    2.40
 -14  -6   8    1.30    4.90
  14   6   8   -2.70    4.60
  14  -6  10   -0.30    6.60
 -14   6  10    1.00    5.70
  14   6 -10    5.40    6.10
  14   6 -10   11.60    7.50
  14  -6  10    8.20    4.30
 -14  -6  10   11.50    5.90
  14  -6 -10    0.50    5.50
  14   6  10    1.20    6.50
 -14   6 -10    6.20    3.50
  14   6  10    7.70    5.70
 -14   6  12   -8.40    5.70
 -14  -6  12   -4.80    6.80
  14   6  12   -9.10    6.30
  15   6  -1  279.77   28.10
  15   6  -1  302.97   24.60
  15  -6   1  304.57   25.00
  15  -6   1  348.57   22.70
  15  -6   1  320.07   24.50
  15  -6  -1  271.57   24.50
  15  -6  -1  322.27   22.60
 -15  -6   1  312.77   22.30
  15   6   1  289.27   28.10
  15  -6  -1  307.07   24.30
 -15  -6  -3  826.02   54.99
  15  -6   3  805.82   56.09
  15   6  -3  796.52   58.29
  15   6  -3  840.92   56.69
  15  -6   3  812.22   54.69
  15  -6  -3  756.62   56.39
  15  -6  -3  858.51   55.69
  15   6   3  848.42   58.39
  15  -6  -3  812.12   54.79
 -15  -6   3  826.22   54.99
 -15   6  -3  810.52   54.69
  15  -6   5   20.50    4.30
  15   6  -5   26.60    5.80
  15   6  -5   49.99   14.40
  15  -6  -5   24.50    4.20
 -15  -6   5   45.30   11.40
  15  -6  -5   21.10    5.30
  15  -6  -5   38.60   10.20
  15   6   5   18.50    5.40
  15  -6   7   -4.70    2.90
 -15  -6  -7   -1.00    2.40
  15   6  -7    6.20    5.00
  15   6  -7   -5.70    4.20
  15  -6   7   -0.80    3.50
 -15  -6   7   -5.10    3.90
 -15   6  -7   -2.40    2.20
  15   6   7   -2.70    4.40
  15   6  -9    3.10    5.00
 -15   6   9   -4.30    5.20
  15  -6   9   -1.40    5.00
  15  -6   9    3.10    3.40
  15   6  -9   -4.80    5.30
  15   6   9   -0.60    5.40
 -15  -6   9   -1.70    5.30
 -15   6  -9   -2.80    3.00
  15  -6  -9   -9.20    5.50
 -15   6  11   -8.90    6.10
 -15  -6 -11    2.70    3.60
  15   6 -11   -4.70    6.40
  15  -6  11    4.00    4.50
  15   6  11   -2.50    5.80
 -15  -6  11    4.70    6.40
  15  -6 -11   -9.00    6.50
  16   6   0  168.38   22.50
  16  -6   0  224.98   18.80
  16  -6   0  167.28   17.90
  16  -6   0  213.18   15.70
  16   6   0  175.98   18.00
  16   6  -2   20.60    5.50
 -16  -6  -2   34.80    9.90
  16   6  -2   24.70    4.50
  16  -6  -2   30.80    5.20
  16   6   2   24.70    5.30
 -16  -6   2   37.30    9.50
 -16  -6  -4  177.18   14.50
  16   6  -4  155.98   18.00
  16  -6   4  159.88   14.40
  16   6  -4  145.29   22.20
  16  -6   4  150.58   17.60
 -16   6  -4  168.38   13.70
  16  -6  -4  162.48   14.30
 -16  -6   4  147.19   15.60
  16  -6  -4  143.39   18.40
  16  -6  -4  149.19   16.30
  16   6   4  148.89   21.90
  16   6  -6    0.00    4.20
 -16  -6  -6   -0.90    2.30
  16   6  -6   -1.10    4.50
  16  -6   6    0.40    3.30
  16  -6   6    1.20    3.20
 -16  -6   6    2.20    4.20
  16   6   6   -1.20    4.60
  16  -6  -6   -2.10    2.40
 -16   6  -6    2.60    2.10
  16  -6  -6   -1.40    4.40
 -16  -6  -8  101.39   11.30
  16   6  -8   71.69   18.40
  16  -6   8   57.59   14.90
  16  -6   8   91.19   15.20
 -16   6   8   89.79   15.00
  16   6  -8  126.09   21.10
  16  -6  -8   64.49   19.30
  16   6   8   80.79   21.30
 -16  -6   8   62.59   16.40
 -16   6  -8   85.89   10.80
  16   6 -10   91.79   21.70
 -16   6  10   99.19   19.00
 -16  -6  10  128.79   20.80
 -16   6 -10  113.19   13.80
  16   6  10  114.69   23.70
  16  -6 -10  102.29   21.30
  17  -6   1    0.90    3.10
  17  -6   1    1.20    3.10
  17   6  -1   -1.70    2.80
  17  -6  -1   -4.00    3.20
  17  -6  -1   -2.40    3.00
  17  -6  -1    7.50    2.60
  17   6   1   -6.60    4.10
  17   6  -3    1.00    3.50
  17  -6   3    4.10    3.40
  17   6  -3   -2.50    4.50
 -17  -6  -3    0.40    2.40
  17  -6   3    6.70    2.90
 -17   6  -3    4.10    2.40
  17  -6  -3    6.10    2.50
  17   6   3    0.60    5.00
 -17  -6   3    2.90    3.90
  17  -6  -3    3.70    3.00
  17  -6  -3    1.40    3.80
  17  -6   5   -2.90    2.90
 -17  -6  -5   -0.70    2.30
  17   6  -5   -0.30    4.70
  17   6  -5   -4.00    3.90
 -17   6  -5   -0.90    2.00
  17   6   5   -3.30    4.60
 -17  -6   5    0.10    3.70
  17  -6  -5   -4.10    4.10
  17   6  -7   -6.00    4.70
  17  -6   7   -3.20    3.70
 -17   6   7    0.30    3.60
  17   6  -7    0.70    5.20
 -17  -6  -7   -1.90    2.60
 -17   6  -7   -3.50    2.40
 -17  -6   7   -2.60    4.40
  17   6   7   -4.10    4.50
  17  -6   9   -4.70    5.40
  17   6  -9   -1.30    5.80
  17   6  -9   -7.50    5.70
 -17   6   9   -1.10    5.30
  17  -6   9    5.10    3.70
 -17  -6   9   -3.70    5.80
 -17   6  -9   -4.20    3.20
  17  -6  -9   -3.30    6.20
  17   6   9   -0.30    5.10
  18  -6   0    1.40    3.30
  18   6   0   -2.20    4.70
  18  -6   0    0.20    3.20
  18  -6   0    1.30    2.50
  18  -6   2    5.30    3.50
 -18  -6  -2    6.70    2.70
  18   6  -2    2.60    3.20
  18  -6   2    9.70    3.00
  18   6  -2    3.40    4.80
 -18  -6   2    3.70    3.40
  18  -6  -2    5.70    3.10
  18  -6  -2    8.60    4.10
  18   6   2    7.20    4.90
  18  -6  -2    6.60    2.80
  18   6  -4   78.49   15.00
  18  -6   4   84.49   11.00
  18  -6   4   62.69   15.10
 -18  -6  -4   82.99   11.30
  18   6  -4   83.99   20.90
  18  -6  -4   75.49   10.90
  18   6   4   84.09   19.00
 -18   6  -4   68.09   10.60
  18  -6  -4   79.99   15.70
 -18  -6   4   65.99   12.90
 -18  -6  -6    3.70    2.80
  18  -6   6   -2.00    3.30
  18   6  -6   -1.00    4.80
  18  -6   6   -3.20    3.40
  18   6  -6   -0.50    5.30
  18   6   6    0.20    4.50
 -18   6  -6   -1.60    2.50
 -18  -6   6    0.70    4.30
  18  -6  -6   -3.10    5.00
  18  -6  -6   -4.40    2.90
  18   6  -8    6.90    6.20
 -18   6   8   20.30    5.10
  18  -6  -8    6.30    6.20
 -18  -6   8   10.60    5.90
  18  -6  10  131.69   18.90
  18   6 -10  100.89   21.00
 -18   6  10  143.79   19.60
 -18  -6  10  102.39   21.80
  18   6  10  135.69   24.60
  18  -6 -10  123.09   23.70
  19  -6   1    0.20    3.00
  19  -6   1    3.30    3.30
  19   6  -1    0.60    4.60
  19   6  -1   -1.60    3.20
  19  -6   1    2.40    2.60
  19  -6  -1   -2.70    3.30
  19  -6  -1    1.80    3.10
  19   6   1   -1.30    4.80
  19  -6  -1   -2.10    2.40
  19   6  -3  282.97   24.80
 -19  -6  -3  294.57   22.50
  19   6  -3  281.87   29.20
  19  -6   3  273.37   22.00
  19  -6   3  302.37   25.40
  19  -6  -3  272.67   24.20
  19  -6  -3  279.37   22.10
  19  -6  -3  285.77   25.40
 -19  -6   3  295.97   23.60
  19   6   3  281.07   29.20
 -19   6  -3  284.17   22.70
  19   6  -5  171.78   20.20
 -19  -6  -5  194.08   15.90
  19  -6   5  117.69   19.20
  19  -6   5  150.08   15.60
  19   6  -5  197.08   25.30
  19   6   5  167.18   23.00
 -19  -6   5  144.49   18.10
 -19   6  -5  163.68   15.40
  19  -6  -5  184.88   20.80
  19  -6  -5  134.39   17.80
  19   6  -7   -2.10    5.80
  19  -6   7   -5.00    3.50
  19  -6   7   -2.10    3.50
 -19  -6  -7    3.60    2.90
 -19   6   7   -2.20    4.40
 -19  -6   7   -2.40    5.40
  19   6   7   -6.80    5.00
 -19  -6  -9    5.30    3.20
  19   6  -9    3.50    6.30
  19   6  -9    3.50    6.10
  19  -6   9    0.30    3.90
  19  -6   9    3.60    5.10
 -19   6   9    7.70    5.80
  19  -6  -9    5.70    6.60
 -19  -6   9   -5.90    6.60
  19   6   9    2.70    5.30
  20  -6   0  236.58   23.20
  20   6   0  258.27   28.00
  20  -6   0  265.97   20.50
  20  -6   0  281.87   23.80
  20  -6   2    3.30    2.70
  20   6  -2   -4.30    3.30
  20   6  -2   -2.60    5.30
 -20  -6  -2   -2.30    3.10
  20  -6   2    1.60    3.70
  20  -6  -2    0.90    2.70
  20  -6  -2   -4.00    3.90
  20  -6  -2    0.00    3.30
  20   6   2   -0.30    5.20
  20   6  -4  194.28   25.80
  20  -6   4  202.58   21.00
  20  -6   4  190.18   17.20
 -20  -6  -4  201.78   17.70
  20   6  -4  178.08   20.10
  20  -6  -4  200.58   22.30
  20  -6  -4  177.48   20.10
  20   6   4  200.08   25.10
 -20  -6   4  165.58   19.60
 -20   6  -4  183.58   17.40
  20   6  -6   22.20    6.90
  20   6  -6   23.80    6.20
  20  -6   6   47.20   10.80
  20   6   6   12.60    5.60
  20  -6  -6   15.30    4.00
 -20  -6   6   26.20    6.10
  20  -6  -6   22.10    6.30
  20   6  -8   -3.70    6.20
 -20   6   8    3.00    5.20
  20  -6   8    2.10    4.00
  20   6  -8   -3.90    5.70
 -20  -6  -8   -3.70    3.10
  20  -6   8    1.50    4.20
 -20  -6   8   -3.40    6.30
  20   6   8   -2.10    4.90
  20  -6  -8   -9.70    5.80
  21  -6   1    8.30    4.10
  21  -6   1    4.90    3.90
 -21  -6  -1   -0.40    3.80
  21   6  -1    1.20    5.50
  21  -6   1    6.00    3.10
  21   6  -1    4.70    3.50
  21  -6  -1    7.20    3.80
  21  -6  -1    5.20    4.20
  21   6   1    2.00    5.60
  21  -6  -1    5.90    3.00
 -21  -6  -3  150.08   16.50
  21   6  -3  183.58   19.60
  21   6  -3  166.48   25.70
  21  -6   3  138.39   15.70
  21  -6   3  172.18   19.70
  21  -6  -3  139.09   15.70
 -21  -6   3  134.09   18.50
  21  -6  -3  166.08   20.20
 -21   6  -3  190.78   17.00
  21  -6  -3  155.68   18.80
  21   6   3  173.78   24.50
  21   6  -5   -9.00    5.80
 -21  -6  -5    1.30    2.70
  21  -6   5    5.90    3.50
  21   6  -5   -5.70    4.20
  21  -6  -5   -7.00    5.20
  21   6   5   -5.90    5.00
 -21   6  -5    0.20    2.60
 -21  -6  -7   -2.40    3.20
 -21   6   7   -4.10    5.10
  21  -6   7   -0.50    3.70
  21   6  -7   -6.70    5.40
  21   6  -7    1.10    6.30
 -21  -6   7   -5.00    6.10
  21   6   7   -3.60    4.30
  22  -6   0 1030.70   69.49
  22  -6   0 1000.60   69.29
  22  -6   0  947.71   67.59
  22   6   0 1051.69   72.19
 -22  -6  -2  272.07   23.00
  22   6  -2  248.18   30.80
  22   6  -2  267.17   23.80
  22  -6   2  263.67   25.20
  22  -6   2  305.57   21.50
  22  -6  -2  238.88   24.70
  22  -6  -2  280.17   24.90
  22   6   2  280.57   29.20
  22  -6  -2  221.38   21.70
  22  -6   4   22.30    5.20
  22   6  -4   79.79   23.20
  22  -6  -4   25.20    5.20
  22  -6  -4   69.69   17.80
 -22  -6   4   43.10    6.80
  22  -6   6  264.57   25.30
  22   6  -6  285.57   31.20
  22   6  -6  231.68   26.30
 -22   6   6  258.67   23.70
 -22  -6  -6  276.87   21.10
 -22   6  -6  284.27   21.80
  22   6   6  276.77   30.40
 -22  -6   6  218.68   26.00
  22  -6  -6  228.68   23.50
  22  -6  -6  251.27   26.90
  23   6  -1   -0.30    5.90
  23   6  -1    4.30    3.50
  23  -6   1    8.60    4.30
  23  -6   1    6.50    3.20
 -23  -6  -1   -0.40    3.80
  23  -6  -1    3.70    4.10
  23  -6  -1    2.00    3.30
  23  -6  -1    3.50    3.90
  23   6   1    2.60    5.40
  23  -6   3  108.19   12.90
  23  -6   3   92.39   17.60
  23   6  -3   73.29   15.60
 -23  -6  -3   83.89   13.70
 -23   6  -3   67.79   14.10
  23   6   3   83.89   21.90
  23  -6  -3   66.09   16.70
 -23  -6  -5   -1.90    3.20
  23   6  -5   -1.60    6.60
  23   6  -5   -7.50    7.90
  23  -6   5   -3.70    5.20
  23  -6  -5   -8.60    5.50
 -23   6  -5   -3.50    2.80
  24   6   0  318.87   31.60
  24  -6   0  274.37   23.40
  24  -6   0  336.07   27.70
  24  -6   0  281.87   26.70
 -24  -6  -2   17.50    4.00
  24   6  -2   22.70    5.20
  24   6  -2   19.30    7.00
  24  -6   2   20.00    5.10
  24  -6  -2   21.60    5.80
  24  -6  -2   17.20    4.90
  24   6   2   15.70    6.10
   0  -7   1 1459.75   96.49
   0   7   1 1458.15   96.39
   0  -7  -1 1433.16   95.89
   0   7  -1 1561.44   96.29
   0  -7  -1 1518.45   96.49
   0  -7   3  108.79   11.20
   0   7   3  111.29   11.60
   0   7  -3  118.79    9.60
   0   7  -3  107.99    9.50
   0  -7  -3  116.89    8.90
   0  -7  -3  114.89    9.90
   0   7   5    8.60    2.70
   0   7  -5    5.10    1.50
   0  -7   5    7.70    3.30
   0  -7  -5    5.50    1.80
   0   7  -7    2.10    1.70
   0  -7   7    2.70    3.70
   0   7   7    0.30    3.00
   0   7   7   -0.80    2.50
   0  -7  -9  691.53   41.90
   0   7   9  523.25   42.60
   0   7   9  541.15   41.90
   0   7  -9  595.04   42.00
   0   7  -9  648.14   40.40
   0   7 -11   54.89   10.40
   0   7 -11   75.09   13.50
   0   7  11   53.59   12.90
   0  -7 -11   61.79   13.00
   0   7 -13    8.70    4.20
   0   7  13    1.70    5.40
   0  -7 -13   -7.00    4.80
   0   7 -13    2.70    5.80
   0  -7  13   10.80    6.90
   1   7   0    1.00    1.80
   1  -7   0    2.20    2.10
  -1   7   0    2.60    1.20
  -1  -7   0    2.00    2.10
   1   7  -2  128.89   10.80
  -1   7   2  126.59   11.00
  -1  -7  -2  146.99    9.50
   1  -7   2  131.39   11.80
   1   7  -2  123.99   10.30
  -1  -7   2  126.79   11.50
   1  -7  -2  125.19    9.30
  -1   7  -2  130.09    9.90
   1   7   2  107.19   12.50
   1  -7  -2  107.89   10.80
  -1  -7  -4  473.25   32.00
   1   7  -4  501.55   31.90
  -1   7   4  447.06   32.70
  -1  -7  -4  490.45   31.70
   1   7  -4  493.75   32.30
   1  -7   4  460.25   33.00
  -1  -7   4  486.95   32.90
   1  -7  -4  479.95   31.80
   1   7   4  442.56   33.40
   1  -7  -4  492.75   32.30
  -1   7  -4  463.95   31.70
  -1   7  -4  487.55   31.70
  -1  -7  -6   -2.20    1.60
   1   7  -6    2.10    2.40
   1  -7   6   -2.00    3.40
   1   7  -6    4.00    1.80
  -1   7   6   -1.10    2.70
  -1   7  -6    0.60    2.00
  -1   7  -6    3.70    1.60
  -1  -7   6    4.70    3.40
   1  -7  -6   -0.80    2.10
   1   7   6    4.10    3.20
  -1   7   8    4.60    3.10
  -1   7   8   -4.30    3.40
   1   7  -8   -2.40    2.20
   1   7  -8   -3.30    3.20
   1  -7   8    0.20    4.40
  -1  -7   8   -2.90    4.20
  -1   7  -8   -3.70    2.90
   1   7   8    1.60    3.50
   1  -7  10    6.70    6.00
  -1   7  10   10.90    4.20
   1   7  10    8.40    4.00
  -1  -7  10   -0.20    5.60
   1  -7  12   -3.70    6.30
   1   7 -12   -0.60    4.60
   1   7 -12   -4.90    3.30
  -1   7  12   -4.00    4.50
  -1   7 -12   -0.10    3.00
   1   7  12   -4.80    4.90
  -1   7 -12   -4.10    4.40
  -1  -7  12   -7.60    6.30
   1   7 -14   14.90    5.20
   1  -7  14   19.10    8.30
  -1  -7 -14    8.30    6.40
  -1   7  14   13.00    6.70
   1  -7 -14    9.70    6.20
   1   7  14    7.50    6.40
  -1  -7  14   15.10    9.00
   2  -7   1  669.73   43.80
  -2   7   1  688.73   43.10
  -2  -7  -1  695.53   43.00
  -2  -7  -1  652.83   43.40
   2   7  -1  654.53   43.90
  -2   7  -1  650.63   43.00
   2  -7  -1  646.94   43.70
  -2  -7   1  597.44   43.40
   2  -7  -1  707.03   42.90
   2   7   1  611.64   44.20
   2  -7   3  812.32   53.79
  -2  -7  -3  814.22   53.09
  -2   7   3  793.42   53.09
   2   7  -3  786.22   53.29
  -2  -7  -3  798.32   52.79
   2   7  -3  806.52   53.29
  -2  -7   3  830.52   53.79
   2  -7  -3  847.52   52.99
   2   7   3  789.22   54.29
   2  -7  -3  823.62   53.39
  -2  -7  -5  164.18   12.60
  -2   7   5  148.89   13.70
  -2  -7  -5  151.08   12.10
   2  -7   5  132.69   17.00
   2   7  -5  161.08   12.60
   2   7  -5  173.68   13.90
   2   7   5  140.29   16.20
   2  -7  -5  165.88   12.90
  -2   7  -5  152.98   11.60
  -2  -7   5  164.28   19.30
   2  -7  -5  152.68   12.80
   2   7  -7    7.80    3.10
   2  -7   7    3.10    3.60
   2   7   7    5.80    3.50
   2   7   7    3.50    3.00
  -2  -7   7   11.20    3.70
  -2   7   9  348.57   24.30
  -2  -7  -9  346.87   22.70
   2   7  -9  265.17   24.30
   2   7  -9  275.97   23.10
  -2   7  -9  325.27   23.20
   2  -7  -9  305.77   24.20
   2   7   9  297.57   23.50
   2   7   9  252.57   26.50
   2   7 -11    4.90    4.20
   2  -7  11   -1.80    5.60
  -2  -7 -11    1.10    3.60
  -2   7  11    5.60    4.70
  -2  -7  11    1.00    6.30
  -2   7 -11    8.10    3.80
   2   7  11   -4.50    5.10
  -2   7 -11    0.00    2.90
   2  -7 -11   -1.90    3.70
   2   7  11   -1.10    4.20
   2  -7  13    3.70    6.70
   2   7 -13    7.00    4.40
  -2   7  13    0.60    5.70
   2   7 -13    1.30    5.60
   2   7  13   -5.70    6.40
   2   7  13   -6.20    5.10
  -2  -7  13    1.40    7.50
  -2   7 -13    1.70    3.90
  -2   7 -13   -5.40    5.70
  -3  -7   0   -0.70    1.20
   3   7   0   -1.90    2.30
  -3   7   0    0.10    1.00
   3  -7   0    2.10    2.00
  -3  -7   0   -0.70    1.70
  -3  -7  -2 1474.65   98.59
  -3   7   2 1504.55   98.49
   3   7  -2 1485.85   98.99
   3  -7   2 1504.55   99.19
  -3  -7  -2 1568.04   98.59
   3   7  -2 1530.25   99.29
   3   7   2 1519.45   99.79
  -3  -7   2 1550.14   99.09
   3  -7  -2 1621.44   98.79
   3  -7  -2 1473.15   98.99
   3   7  -4  975.40   62.59
  -3  -7  -4  960.20   61.99
   3   7  -4  958.00   62.29
  -3  -7  -4  942.81   61.79
   3  -7   4  942.91   62.79
  -3   7   4  940.61   61.89
   3  -7   4  875.61   61.69
  -3   7  -4  925.41   61.39
   3   7   4  913.91   63.49
   3  -7  -4 1017.30   62.39
   3  -7  -4  967.50   62.19
  -3  -7   4  957.10   62.79
   3  -7   6   21.00    4.50
  -3   7   6   15.30    2.90
   3  -7   6   11.30    3.40
   3  -7  -6   23.10    3.40
  -3   7  -6   18.10    2.50
   3   7   6   45.50   12.60
   3  -7  -6   15.00    3.20
   3  -7   8   71.29   13.50
   3   7  -8   46.00   13.10
   3   7  -8   54.89   10.80
  -3  -7  -8   67.99    9.40
   3   7   8   89.29   11.20
   3  -7  -8   42.10   11.90
  -3   7  -8   67.89    9.20
  -3  -7   8   54.79   13.80
  -3  -7 -10    2.70    3.10
  -3   7  10    0.90    4.10
   3  -7  10    0.50    4.90
   3   7 -10   -5.50    4.00
  -3  -7  10   -2.90    5.10
  -3   7 -10    7.70    3.10
   3   7  10    4.20    3.80
  -3   7  12   -3.80    4.90
   3  -7  12   -4.90    6.40
   3   7 -12    0.70    4.90
  -3   7 -12   -6.10    4.30
   3   7  12   -2.60    4.50
  -3  -7  12   -4.90    6.20
   3   7  12   -3.80    5.90
   3   7 -14   14.20    6.20
  -3  -7 -14   -7.60    5.70
   3  -7  14    5.40    7.00
  -3   7  14    0.50    6.40
   3   7 -14   -0.30    6.80
  -3  -7  14   -4.20    7.60
   3  -7 -14   -9.20    6.00
  -3   7 -14    5.80    6.50
   3   7  14    4.70    6.60
  -4   7   1 1120.59   78.09
   4   7  -1 1242.78   78.89
  -4  -7  -1 1232.28   78.39
   4  -7   1 1113.49   78.19
   4   7  -1 1175.88   79.29
  -4  -7  -1 1201.48   78.29
   4  -7   1 1231.78   78.89
  -4  -7   1 1165.28   78.49
   4  -7  -1 1359.96   78.49
   4   7   1 1186.68   79.49
   4  -7  -1 1243.18   78.89
   4  -7   3    3.00    1.40
   4  -7   3   -0.30    2.30
   4   7  -3    1.00    2.30
  -4  -7  -3    4.10    1.60
   4   7  -3    0.10    2.20
  -4  -7  -3    0.90    1.30
   4   7   3    2.60    3.00
   4  -7  -3    2.30    2.00
   4  -7  -3    1.10    1.80
  -4  -7   3    1.60    2.20
  -4   7  -3   -0.10    0.70
  -4  -7  -5  368.96   24.10
   4  -7   5  315.47   24.30
   4   7  -5  390.66   26.10
   4   7  -5  376.06   25.40
  -4   7   5  363.96   24.10
  -4  -7   5  317.07   27.50
   4  -7  -5  363.16   24.80
   4   7   5  319.07   27.60
  -4   7  -5  340.97   23.40
   4  -7   7  187.58   15.00
   4   7  -7  213.58   16.60
   4   7  -7  189.18   18.30
   4  -7   7  175.18   19.10
  -4  -7  -7  201.28   15.10
   4   7   7  199.08   20.00
  -4   7  -7  165.08   14.90
   4   7   7  198.28   16.10
  -4  -7   7  187.98   18.00
   4  -7  -7  169.58   16.90
  -4   7   9   -1.80    3.70
   4  -7   9    0.20    2.00
   4  -7   9   -1.00    4.80
  -4  -7   9   -6.20    5.10
   4   7   9  -12.00    7.80
   4   7   9   -1.20    3.20
  -4   7  -9   -3.30    2.70
  -4   7  11   -4.70    4.70
   4   7 -11   -1.30    4.60
   4  -7  11   -2.10    5.50
  -4  -7 -11   -3.40    3.00
  -4   7 -11   -0.50    3.30
   4   7  11    0.20    4.00
   4  -7 -11   -4.60    4.00
  -4  -7  11   -0.60    5.40
   4   7 -13   11.30    5.50
   4  -7  13   -6.20    7.30
  -4   7  13   -6.30    5.50
   4   7 -13   -6.60    6.00
  -4  -7  13   -2.80    7.10
   4   7  13   -7.40    5.20
   4   7  13   -1.70    6.60
   5  -7   0    2.60    1.20
  -5  -7   0    0.40    1.60
   5  -7   0   -0.60    1.50
   5   7   0   -2.90    2.60
   5  -7   0    1.50    2.00
  -5  -7  -2  855.51   58.09
   5   7  -2  869.91   59.09
   5  -7   2  874.21   58.39
   5   7  -2  911.11   59.59
   5  -7   2  913.11   58.99
  -5  -7  -2  859.71   58.29
   5  -7  -2  949.80   58.89
   5   7   2  855.81   59.99
   5  -7  -2 1011.60   58.89
  -5   7  -2  791.92   57.79
  -5  -7   2  935.51   58.69
   5   7  -4  117.19   13.00
  -5   7   4   95.09    8.30
  -5  -7  -4  119.89    9.30
   5  -7   4  113.79   12.10
   5  -7   4  113.49   10.00
   5   7  -4  125.49   12.40
  -5  -7   4  114.79   11.50
  -5   7  -4   97.79    8.10
   5  -7  -4  102.59   11.30
   5  -7  -4  101.39   11.50
   5   7   4  105.79   15.20
   5  -7   6  224.08   16.00
   5   7  -6  211.28   18.80
   5   7  -6  196.18   18.40
  -5  -7  -6  209.58   15.70
   5  -7   6  225.38   18.80
  -5   7  -6  176.98   14.70
   5  -7  -6  162.38   17.90
   5   7   6  208.98   16.00
  -5  -7   6  189.58   18.60
   5  -7  -6  224.78   16.30
   5  -7   8   26.70    6.10
   5   7  -8   23.10    4.50
   5   7  -8   22.20    5.00
  -5   7  -8   29.20    3.60
   5  -7  10   -2.30    5.50
   5   7  10   -4.60    3.70
  -5  -7  10   -7.50    5.60
   5   7  10   -4.30    5.20
  -5   7 -10   -1.70    2.80
   5   7 -12   -7.40    5.20
  -5   7  12   -3.90    5.00
   5  -7  12  -10.70    6.80
  -5  -7  12    3.60    6.90
   5   7  12   -6.50    6.20
   5   7  12    4.80    4.90
   5  -7  14  -12.00    7.70
   5   7  14   -7.90    5.90
  -5  -7  14   -8.80    7.60
  -5   7 -14   -5.00    6.00
   5   7  14  -11.90    7.60
   6  -7   1 2028.40  138.49
  -6  -7  -1 2120.99  138.09
   6  -7   1 2111.49  138.39
  -6  -7  -1 2084.79  138.49
   6   7  -1 2198.58  139.09
   6  -7   1 2229.48  138.89
   6   7  -1 2158.78  139.59
   6  -7  -1 2273.17  138.69
   6  -7  -1 2022.40  138.29
   6   7   1 2176.48  139.79
   6  -7  -1 2198.88  138.79
  -6  -7   1 2082.99  138.39
   6  -7   3  204.68   16.00
   6  -7   3  200.58   15.20
  -6  -7  -3  218.98   14.70
   6   7  -3  212.38   17.90
  -6  -7  -3  162.08   14.10
   6   7  -3  218.68   16.80
  -6  -7   3  188.18   15.80
   6  -7  -3  214.98   16.40
   6   7   3  175.48   19.70
   6  -7  -3  205.48   15.30
   6   7  -5  539.55   36.30
  -6  -7  -5  509.75   34.20
  -6   7   5  437.66   33.60
   6  -7   5  506.25   34.70
   6  -7   5  556.24   36.20
   6   7  -5  522.85   36.30
  -6   7  -5  494.55   33.70
   6  -7  -5  513.55   36.00
  -6  -7   5  536.95   35.80
   6  -7  -5  522.75   34.90
   6   7   5  464.55   38.00
   6   7   5  535.75   34.30
   6  -7   7  124.39   12.00
   6   7  -7   98.19   14.90
   6   7  -7   88.59   15.60
   6  -7   7  112.39   15.60
  -6  -7  -7  124.39   11.10
   6   7   7  105.39   11.40
   6   7   7   82.39   16.80
  -6   7  -7  100.09   10.00
  -6  -7   7   86.09   15.10
   6  -7   9    0.10    2.50
   6   7  -9   -7.30    4.30
   6   7  -9   -2.20    4.20
  -6   7   9   -0.60    3.50
   6  -7   9   -5.40    5.00
  -6   7  -9   -3.50    2.60
   6   7   9    2.20    3.60
   6   7   9   -4.00    4.70
  -6  -7   9   -0.50    4.90
   6  -7  11   -3.80    2.90
   6   7 -11    2.00    5.00
  -6  -7 -11   -0.70    3.10
  -6   7  11   -5.90    4.50
   6  -7  11   -0.50    6.40
  -6   7 -11    5.20    3.40
  -6  -7  11    1.40    6.10
   6  -7 -11   -2.40    4.70
   6   7  11   -4.10    5.90
   6   7  11    2.50    4.40
  -6   7  13   -2.20    5.90
   6   7 -13   -8.00    6.40
   6  -7  13   -8.70    7.50
   6  -7  13   -2.40    3.90
  -6   7 -13   -4.30    5.10
  -6  -7  13    5.90    8.10
   6   7  13    3.40    6.70
   6   7  13   -0.10    5.60
  -7  -7   0   -1.70    1.50
   7  -7   0   -1.20    1.80
   7  -7   0    1.20    2.00
   7  -7   0    0.70    1.50
   7  -7   2  170.28   13.30
   7   7  -2  119.19   16.90
   7   7  -2  150.38   14.00
   7  -7   2  150.68   12.70
  -7  -7  -2  169.58   12.40
   7  -7  -2  160.38   11.80
   7  -7  -2  170.78   12.90
   7  -7  -2  155.48   13.40
  -7  -7   2  127.59   12.70
  -7  -7  -4   91.59    9.00
  -7   7   4   90.49    7.30
   7  -7   4  107.49   11.20
   7   7  -4   91.19   12.40
   7   7  -4   83.49   14.40
   7  -7   4  102.99   10.40
  -7   7  -4   89.69    7.50
   7   7   4   97.49   22.00
  -7  -7   4  106.99   11.60
   7   7   4   96.59    8.20
   7  -7  -4   75.49   12.30
   7  -7  -4   93.99   10.00
   7   7  -6  825.82   55.49
  -7  -7  -6  820.82   53.59
   7  -7   6  800.12   53.99
   7  -7   6  837.82   55.29
   7   7  -6  856.91   55.59
   7  -7  -6  789.62   53.99
   7   7   6  797.02   53.49
   7  -7  -6  799.92   55.19
   7   7   6  826.22   56.69
  -7  -7   6  791.02   55.19
  -7   7  -6  774.02   52.99
   7  -7   8  136.29   13.10
  -7  -7  -8  109.19   11.40
   7  -7   8   85.59   16.60
   7   7  -8  144.39   18.00
   7   7  -8  103.79   16.30
  -7   7   8  128.79   13.80
  -7  -7   8  108.09   16.50
  -7   7  -8   83.59   11.30
   7  -7  -8   91.79   15.90
   7   7   8  114.99   12.50
   7   7   8  123.49   19.40
   7   7 -10    6.40    4.50
  -7  -7 -10    3.00    2.70
   7  -7  10    2.60    3.00
  -7   7  10    0.40    4.00
   7  -7  10    5.10    5.60
  -7   7 -10    7.30    3.10
   7   7  10    6.80    4.10
   7  -7 -10   -3.00    4.60
   7   7  10    3.00    5.50
  -7  -7  10    4.10    6.00
   7  -7  12   84.79   13.20
  -7   7  12   68.19   15.80
  -7  -7 -12   61.09   12.10
   7   7 -12   63.19   18.50
  -7   7 -12   73.69   15.80
  -7  -7  12   90.59   21.40
  -7   7  14   -4.00    7.50
   7  -7  14   -7.20    7.50
  -7  -7  14   -7.60    9.00
  -7   7 -14    5.00    5.70
   7   7  14   -6.40    6.60
   7   7  14   -8.20    7.40
   8   7  -1  370.96   26.10
   8  -7   1  359.66   25.00
  -8  -7  -1  343.47   24.90
   8  -7   1  376.56   25.20
   8  -7   1  355.76   25.10
   8   7  -1  340.27   28.20
   8   7   1  339.67   28.30
   8  -7  -1  370.06   24.70
   8  -7  -1  361.96   25.30
  -8  -7   1  343.57   24.50
   8  -7  -1  380.06   25.30
   8   7  -3   -3.30    2.70
   8  -7   3   -0.70    1.90
  -8  -7  -3   -0.20    1.50
   8  -7   3   -1.10    2.50
  -8   7  -3   -1.10    1.10
   8  -7  -3   -0.30    1.90
   8  -7  -3   -3.20    2.50
   8   7   3   -5.60    3.60
   8  -7  -3   -0.60    1.30
   8  -7   5  171.58   15.30
  -8   7   5  132.99   11.10
  -8  -7  -5  150.48   12.90
   8   7  -5  125.99   17.20
   8  -7   5  166.08   14.20
  -8   7  -5  157.78   11.80
  -8  -7   5  154.68   15.70
   8   7   5  150.68   19.60
   8   7   5  167.38   12.30
   8  -7  -5  186.38   13.90
  -8  -7  -7   -1.10    2.50
   8   7  -7   -6.20    4.20
   8  -7   7   -8.40    4.40
   8  -7   7   -1.90    2.50
  -8  -7   7   -4.90    4.00
   8   7   7   -0.20    3.00
   8   7   7   -3.80    4.60
  -8   7   9   -3.20    3.60
   8  -7   9   -9.50    5.30
   8   7  -9   -1.30    5.00
  -8  -7  -9   -3.90    2.30
   8   7   9   -3.40    3.70
  -8  -7   9   -8.20    4.70
   8   7 -13    2.60    6.30
  -8   7  13    2.30    6.00
  -8  -7 -13    2.40    4.00
   8  -7  13    8.10    4.50
   8  -7  13   -5.90    7.90
   8  -7 -13   -3.70    5.60
  -8   7 -13    5.60    5.30
   8   7  13   -4.60    6.20
   8   7  13    6.80    7.30
  -8  -7  13    2.20    7.80
   9  -7   0    0.00    2.10
   9  -7   0    1.00    1.70
   9  -7   0    0.10    2.00
   9   7  -2  598.04   47.80
  -9  -7  -2  682.43   44.90
   9  -7   2  692.03   45.20
   9   7  -2  683.53   47.50
   9  -7   2  633.34   45.30
   9   7   2  642.04   47.50
  -9  -7   2  689.73   44.90
   9  -7  -2  705.03   45.70
   9  -7  -2  717.63   44.70
   9   7  -4    1.50    3.40
  -9  -7  -4    1.60    1.90
   9  -7   4    2.00    2.40
  -9  -7   4    8.40    3.20
  -9   7  -4    0.80    1.40
   9  -7  -4    4.50    1.30
   9   7   4    2.20    4.00
   9  -7  -4   -2.70    3.40
   9  -7  -4    5.70    2.60
   9  -7   6  748.93   50.49
   9  -7   6  719.83   49.70
   9   7  -6  810.72   52.39
  -9  -7  -6  712.73   48.80
   9   7  -6  741.03   51.19
   9   7   6  800.52   52.49
  -9   7  -6  727.93   48.40
   9   7   6  684.33   48.80
  -9  -7   6  714.33   50.49
   9  -7  -6  716.03   51.09
   9  -7  -6  720.83   49.30
  -9  -7  -8  173.98   13.90
   9  -7   8  113.89   18.80
   9   7  -8  180.78   19.90
   9  -7   8  156.18   16.20
  -9   7  -8  155.28   13.50
   9  -7  -8  150.18   18.70
  -9  -7   8  148.89   18.40
   9  -7  10   67.59   17.50
  -9  -7 -10   65.09   10.20
   9  -7  10   54.29   12.90
  -9   7  10   68.89   13.60
  -9   7 -10   86.19   10.50
   9  -7 -10   56.49   15.70
  -9  -7 -12  155.58   15.70
   9   7 -12  119.49   21.10
  -9   7  12  159.78   19.70
   9  -7  12  172.68   17.90
  -9  -7  12  120.69   22.80
  -9   7 -12  176.58   17.60
   9   7  12  164.98   26.20
   9  -7 -12  114.99   20.80
  10  -7   1 1799.12  121.29
  10   7  -1 1877.21  121.89
  10  -7   1 1927.91  121.39
  10  -7   1 1956.20  121.29
  10   7  -1 1833.62  122.79
 -10  -7  -1 1759.12  121.19
 -10  -7   1 1784.92  120.59
  10   7   1 1907.11  122.99
  10  -7  -1 1944.21  121.59
  10  -7  -1 1830.52  121.19
  10   7  -3  203.48   18.20
  10  -7   3  193.38   16.40
  10   7  -3  177.38   25.10
  10  -7   3  201.48   17.10
 -10  -7  -3  203.68   15.80
  10  -7  -3  228.68   16.10
  10  -7  -3  205.98   15.30
 -10  -7   3  212.98   16.50
  10   7   3  198.58   21.60
 -10   7  -3  189.88   14.70
  10  -7  -3  165.28   17.90
 -10  -7  -5   -1.40    1.90
  10  -7   5   -0.50    3.00
  10  -7   5    1.70    2.50
  10   7   5   -0.60    4.20
  10  -7  -5    1.10    2.40
 -10  -7   5   -1.40    3.60
 -10   7  -5   -1.50    1.50
  10  -7   7   14.30    5.00
  10   7  -7    1.40    6.40
 -10   7  -7   11.40    2.70
 -10  -7   7   21.20    5.40
  10   7   7   20.40    4.50
  10  -7  -7    5.90    4.90
  10   7   7   17.60    5.30
  10  -7   9   -1.10    3.10
  10   7  -9   -4.20    4.60
 -10   7   9    1.50    3.80
  10   7  -9   10.70    6.20
  10  -7   9   -5.70    5.00
 -10  -7  -9    2.10    2.60
  10   7   9   -6.60    5.10
 -10  -7   9   -5.00    5.00
  10  -7  -9   -4.70    4.10
  10   7   9   -4.20    5.10
 -10   7  -9   -0.50    2.60
 -10  -7 -11   48.40   11.20
 -10   7 -11   45.10   11.20
 -10   7  13   -0.90    6.30
 -10  -7 -13    2.70    4.00
  10   7 -13    4.60    6.80
  10  -7  13   -3.50    4.60
  10  -7  13   -5.30    8.00
  10   7  13   -4.10    7.10
 -10   7 -13    9.50    5.40
 -10  -7  13   -3.30    7.30
  10  -7 -13   -8.80    5.30
  11  -7   0   -0.10    2.10
  11   7   0    0.10    2.80
  11  -7   0   -1.60    2.40
  11   7  -2 1000.10   62.19
  11   7  -2  913.51   63.19
  11  -7   2  901.71   61.19
 -11  -7  -2  887.81   60.79
  11  -7   2  878.11   60.99
  11  -7  -2  914.31   60.79
  11  -7  -2  850.11   62.89
 -11  -7   2  933.71   60.59
  11   7   2  968.70   63.59
  11  -7  -2  931.31   60.89
 -11  -7  -4  210.78   16.40
  11   7  -4  205.08   19.50
  11   7  -4  169.68   22.40
  11  -7   4  198.78   17.30
  11  -7   4  219.58   18.00
  11  -7  -4  169.58   19.40
  11  -7  -4  240.28   16.90
 -11   7  -4  187.98   15.40
  11  -7  -4  222.28   15.90
  11   7   4  256.17   23.00
 -11  -7   4  245.88   19.50
  11   7  -6  267.47   31.30
 -11  -7  -6  339.57   23.00
  11  -7   6  296.77   24.80
  11  -7   6  310.17   24.60
  11   7  -6  326.27   26.60
  11  -7  -6  322.17   27.00
 -11  -7   6  324.47   25.10
  11   7   6  374.46   29.20
 -11   7  -6  268.97   24.50
 -11  -7  -8  180.08   13.80
  11  -7   8  112.79   18.40
  11   7  -8  171.38   19.70
  11  -7   8  165.38   16.50
  11   7   8  158.88   21.80
 -11   7  -8  135.59   13.30
 -11  -7   8  117.79   17.60
  11  -7  -8  145.89   18.90
 -11   7  10   -2.80    4.50
  11  -7  10    3.40    6.00
  11   7 -10    3.40    6.80
  11   7 -10   -8.10    5.30
  11  -7  10   -2.20    3.40
  11   7  10   -5.50    5.50
  11   7  10   -9.90    5.80
 -11  -7  10   -3.70    5.80
  11  -7  12   12.80    4.80
  11  -7  12    7.60    7.60
  11   7 -12   11.40    6.80
  11  -7 -12   11.30    7.00
 -11  -7  12   16.90    8.10
  11   7  12   18.60    7.10
  12   7  -1 1688.73  109.09
  12  -7   1 1607.14  108.59
  12   7  -1 1684.03  110.19
  12  -7   1 1607.04  108.49
  12  -7   1 1769.62  108.69
 -12  -7  -1 1580.64  108.29
  12  -7  -1 1512.65  108.89
 -12  -7   1 1735.43  107.69
  12   7   1 1734.13  110.39
  12  -7  -1 1597.04  108.39
  12  -7  -1 1710.53  108.19
  12   7  -3    3.90    4.30
 -12  -7  -3    0.50    2.00
  12  -7   3    4.20    2.50
  12  -7   3    4.40    2.50
  12   7  -3    3.60    3.20
 -12  -7   3    1.10    2.90
 -12   7  -3    1.70    1.60
  12  -7  -3   -0.50    3.10
  12  -7  -3    3.40    2.30
  12  -7  -3    1.90    2.00
  12   7   3   -0.50    4.20
  12  -7   5  275.37   23.00
  12  -7   5  291.37   22.90
  12   7  -5  307.77   25.10
  12   7  -5  238.88   28.20
 -12  -7  -5  316.67   21.60
 -12  -7   5  318.87   23.20
  12  -7  -5  322.07   22.10
  12   7   5  335.97   27.80
  12  -7  -5  228.88   25.70
  12  -7  -5  257.87   20.50
  12   7  -7   26.50    6.70
  12  -7   7   18.90    4.80
  12  -7  -7   24.80    5.60
 -12  -7   7   55.59   13.30
 -12   7  -7   38.80    8.10
 -12   7   9   -1.40    3.90
  12   7  -9    9.00    6.50
  12  -7   9   -3.10    3.00
  12  -7   9   -1.50    5.30
 -12  -7  -9   -2.20    2.70
  12  -7  -9   -5.30    4.30
 -12  -7   9   -2.30    5.10
  12   7   9   -4.80    5.00
  12  -7  11   -6.60    3.90
 -12   7  11   -1.90    5.70
  12   7 -11    7.80    6.70
  12  -7  11    1.20    6.90
 -12  -7 -11   -3.00    3.20
  12   7  11   -4.10    6.30
 -12  -7  11   -5.70    6.30
  13   7   0   -3.40    2.80
  13  -7   0   -2.10    2.60
  13  -7   0    1.20    2.50
  13  -7   0   -3.20    2.30
  13   7   0   -1.90    3.90
  13  -7   2 2048.50  137.49
  13   7  -2 2119.39  138.99
  13  -7   2 2135.09  136.99
  13   7  -2 2185.18  137.99
 -13  -7  -2 1958.40  136.89
 -13  -7   2 2194.48  136.69
  13  -7  -2 2067.89  136.99
  13  -7  -2 2135.39  137.79
  13   7   2 2141.19  139.19
  13  -7  -2 2053.59  137.19
  13   7  -4 1050.29   66.59
  13  -7   4  922.01   64.09
  13  -7   4  893.61   63.49
  13   7  -4  999.70   65.09
 -13   7  -4  869.51   62.79
  13  -7  -4  898.51   65.09
  13  -7  -4  947.01   63.09
  13   7   4 1039.20   66.49
  13  -7  -4  962.20   63.39
 -13  -7   4  960.30   63.79
  13  -7   6   -0.70    2.70
  13   7  -6   -5.50    4.20
 -13  -7  -6    1.80    2.30
  13  -7   6   -5.60    3.40
  13  -7  -6    0.00    2.70
  13  -7  -6    0.90    1.60
  13   7   6   -0.80    4.60
 -13  -7   6   -2.10    3.90
  13  -7   8   12.30    3.60
  13   7  -8    9.00    4.90
 -13   7   8   11.30    4.70
  13  -7   8   12.60    4.90
 -13  -7   8   10.90    4.70
 -13   7  -8    8.00    2.80
  13  -7  -8    6.20    4.90
  13   7   8    3.70    4.80
 -13  -7 -10   -5.10    3.10
  13  -7  10   -4.50    6.40
  13  -7  10   -3.50    3.70
  13   7 -10   -8.20    5.60
  13   7 -10   -2.20    6.00
 -13  -7  10   -2.00    5.80
  13   7  10   -4.40    6.10
  13   7  10   -9.30    7.70
  13  -7  12  -15.40    8.20
 -13   7  12   -9.80    5.60
 -13  -7  12   -4.90    7.20
  14   7  -1  849.02   58.69
  14   7  -1  848.92   60.79
  14  -7   1  875.41   57.49
  14  -7   1  867.31   58.29
  14  -7   1  885.11   58.49
  14  -7  -1  871.51   58.19
  14  -7  -1  878.81   57.39
 -14  -7   1  851.01   56.89
  14   7   1  865.21   60.89
  14  -7  -1  823.12   58.39
  14   7  -3  193.28   18.50
  14  -7   3  206.08   15.50
 -14  -7  -3  157.28   15.60
  14  -7   3  183.68   17.40
  14   7  -3  150.18   22.40
  14  -7  -3  210.18   15.40
  14  -7  -3  146.29   18.70
 -14  -7   3  161.48   16.40
  14   7   3  173.18   22.20
 -14   7  -3  173.08   14.80
  14  -7  -3  184.48   16.50
 -14  -7  -5  305.47   22.00
  14   7  -5  313.17   28.90
  14  -7   5  283.27   24.10
  14   7  -5  308.57   25.90
  14  -7   5  274.57   23.10
 -14  -7   5  289.47   23.80
  14  -7  -5  291.37   21.90
  14  -7  -5  257.27   25.70
  14  -7  -5  303.57   22.70
  14   7   5  340.57   28.90
  14  -7   7   -2.30    3.00
 -14  -7  -7    0.40    2.30
  14   7  -7   -1.60    4.40
  14   7  -7   -1.50    5.10
  14  -7   7   -0.10    3.50
  14   7   7   -0.70    4.60
  14  -7  -7   -5.20    4.80
 -14   7  -7   -0.60    1.90
 -14  -7   7   -2.70    4.50
 -14   7   9   13.60    5.40
  14   7  -9   19.80    6.20
  14  -7   9   14.30    5.70
  14   7  -9   13.60    5.80
  14  -7  -9    4.50    5.70
  14   7   9    9.90    5.60
 -14   7  -9    7.50    3.20
 -14  -7   9   11.30    5.50
  14   7 -11  -10.60    6.20
  14  -7  11   -3.00    4.20
 -14  -7 -11   -4.70    3.50
  14   7  11   -6.00    6.10
 -14  -7  11   -1.60    7.00
  15  -7   0   -1.80    2.40
  15  -7   2  848.72   58.59
  15   7  -2  847.82   61.09
 -15  -7  -2  820.42   57.79
  15  -7   2  880.31   57.59
  15   7  -2  877.11   58.99
  15   7   2  879.91   61.19
  15  -7  -2  851.11   58.99
  15  -7  -2  873.61   57.69
 -15  -7   2  894.61   57.59
  15  -7  -2  836.52   58.19
  15   7  -4  509.85   36.60
  15   7  -4  517.95   39.50
  15  -7   4  491.05   34.20
  15  -7   4  479.55   35.60
 -15  -7  -4  507.15   34.20
  15  -7  -4  489.25   34.70
 -15  -7   4  464.85   35.00
  15  -7  -4  454.65   36.70
 -15   7  -4  464.15   33.70
  15   7   4  529.75   39.30
  15  -7  -4  479.95   34.30
  15  -7   6   -2.60    3.20
 -15  -7  -6   -0.90    2.20
  15  -7   6   -0.50    3.00
  15   7  -6   -5.40    4.10
  15   7  -6   -1.20    5.00
  15   7   6   -1.30    4.90
 -15  -7   6   -3.10    4.10
 -15   7   8   -3.80    4.10
  15   7  -8   -7.80    4.80
 -15  -7  -8   -3.10    2.70
  15  -7   8   -0.50    3.00
  15  -7   8   -3.00    4.00
  15   7  -8    1.30    5.60
  15   7   8   -5.40    4.70
 -15  -7   8   -6.40    5.20
  15  -7  10    8.60    4.00
  15  -7  10   -2.10    6.30
  15   7 -10   10.90    6.60
  15   7  10    6.00    5.80
 -15  -7  10    4.50    6.70
  16  -7   1   93.59   13.90
  16   7  -1   96.59   14.20
  16  -7   1  117.69   14.40
  16  -7   1  124.29   11.60
  16  -7  -1  103.49   14.20
  16  -7  -1  120.19   11.60
  16   7   1   91.49   20.10
  16  -7   3  115.49   15.10
 -16  -7  -3  110.39   12.90
  16  -7   3  143.09   12.60
  16   7  -3  131.09   15.70
  16   7  -3   73.99   21.60
 -16  -7   3   95.29   14.10
 -16   7  -3  134.89   12.40
  16  -7  -3   94.19   16.50
  16   7   3  107.59   21.00
  16  -7  -3  127.39   14.40
  16  -7  -3  131.39   12.40
  16   7  -5  149.99   22.20
 -16  -7  -5  142.79   12.70
  16  -7   5  102.59   12.90
  16  -7   5  121.49   15.90
  16   7  -5  133.59   17.00
 -16   7  -5  127.09   11.90
 -16  -7   5  111.19   15.20
  16  -7  -5  105.59   17.60
  16  -7  -5  134.89   13.40
  16  -7  -5  108.49   13.30
  16   7   5  128.19   20.60
  16   7  -7   16.10    5.20
  16  -7   7   14.20    4.40
  16  -7   7    9.90    3.70
 -16  -7   7   19.20    5.30
  16  -7  -7    8.50    5.40
  16   7   7    9.80    4.80
  16  -7  -7   10.50    2.20
  16   7  -9  156.38   23.90
  16   7  -9  245.88   27.90
 -16   7   9  219.38   22.70
  16  -7   9  228.88   20.90
 -16  -7  -9  233.68   18.00
  16  -7  -9  181.48   25.20
 -16   7  -9  188.48   18.20
 -16  -7   9  178.88   23.10
  16   7   9  226.58   27.90
  16  -7  11   -6.70    6.80
 -16  -7 -11    9.90    4.00
  16  -7  11    7.90    4.20
  16   7 -11    5.00    6.30
 -16   7  11    6.30    6.10
  16   7  11    3.90    5.90
 -16  -7  11    0.80    7.40
  16  -7 -11    6.50    7.30
  17  -7   0   -3.90    2.80
  17  -7   0   -1.00    2.20
  17   7  -2   25.70    6.10
 -17  -7  -2   14.20    3.20
  17  -7   2   19.70    4.10
  17   7  -2   24.20    4.50
  17  -7  -2   18.70    4.50
  17   7   2   18.60    5.70
 -17  -7   2   24.00    4.50
  17  -7  -2   18.40    3.70
 -17  -7  -4   -1.50    2.20
  17   7  -4   -0.70    3.70
  17  -7   4    0.20    2.80
  17  -7   4   -2.80    3.00
  17   7  -4   -3.40    4.90
  17  -7  -4   -3.60    3.80
  17  -7  -4    0.00    2.60
  17   7   4   -5.20    4.60
 -17  -7   4   -5.10    3.80
 -17   7  -4   -1.30    2.00
  17   7  -6    3.30    5.40
 -17  -7  -6   -2.90    2.60
  17   7  -6   -2.30    4.50
 -17  -7   6   -2.60    4.40
  17   7   6   -1.00    5.00
  17  -7  -6   -4.10    4.90
  17  -7   8    4.10    3.40
 -17  -7  -8   -1.10    2.90
  17   7  -8   -1.80    5.80
 -17   7   8   -4.30    4.50
  17  -7   8   -4.90    4.50
  17   7  -8   -8.70    5.40
 -17  -7   8   -4.40    5.70
  17   7   8   -8.70    5.40
  17  -7  10    7.60    4.10
  17  -7  10    1.30    6.10
 -17   7  10    3.30    6.30
  17   7 -10    1.20    6.40
  17   7  10   10.80    5.60
 -17  -7  10    4.10    7.00
  17  -7 -10    7.00    6.60
 -17   7 -10    1.40    3.60
 -18  -7  -1   15.30    3.60
  18   7  -1   12.20    5.40
  18  -7   1   14.00    3.80
  18  -7   1   14.90    3.80
  18   7  -1   10.20    3.30
  18  -7  -1   12.50    4.00
  18   7   1   18.50    5.70
  18  -7  -1   17.80    3.90
  18  -7  -1   18.20    3.60
  18   7  -3  124.79   15.80
  18  -7   3  107.99   15.80
  18   7  -3  101.19   22.20
 -18  -7  -3  117.79   13.10
  18  -7   3  111.49   12.40
  18   7   3  123.69   21.30
  18  -7  -3  123.59   16.50
  18  -7  -3  113.99   12.20
 -18   7  -3  115.19   12.80
  18  -7  -3  105.49   15.20
  18  -7   5   60.49   11.50
  18   7  -5  105.49   22.70
  18   7  -5   86.09   16.20
  18  -7   5   52.19   15.20
 -18  -7  -5   74.09   11.40
 -18  -7   5   68.79   14.70
  18  -7  -5   73.39   17.20
  18  -7  -5   78.09   11.10
 -18   7  -5   57.09   10.30
  18   7  -7   -5.30    5.00
  18   7  -7   -1.30    6.00
  18  -7   7   -1.70    3.50
  18  -7  -7   -3.20    3.00
  18  -7  -7   -9.20    5.30
  18   7  -9  245.38   29.70
  18   7  -9  201.08   25.90
 -18  -7  -9  245.58   19.20
 -18   7   9  259.37   23.60
  18  -7   9  234.18   22.00
 -18  -7   9  170.18   24.30
  18   7   9  213.68   26.70
  18  -7  -9  207.68   26.70
 -18   7  -9  190.08   18.30
  19  -7   0   -0.70    2.60
  19  -7   0   -1.90    3.10
  19   7   0   -3.20    4.80
  19  -7   0    1.10    3.20
  19  -7   2  133.39   16.00
 -19  -7  -2  115.09   13.40
  19  -7   2  125.59   12.90
  19   7  -2  118.99   22.30
  19   7  -2  112.69   15.50
  19  -7  -2   84.29   12.30
 -19  -7   2   76.09   14.30
  19   7   2  103.79   21.90
  19  -7  -2  113.49   16.70
  19  -7  -2  107.09   15.70
  19   7  -4  235.08   22.20
  19  -7   4  211.68   18.40
  19   7  -4  257.27   28.50
 -19  -7  -4  226.78   19.00
  19  -7   4  196.78   21.70
  19  -7  -4  227.78   19.10
  19   7   4  228.78   26.40
 -19   7  -4  223.08   18.60
  19  -7  -4  223.08   22.70
 -19  -7   4  197.48   21.30
  19  -7  -4  197.98   20.60
  19  -7   6    8.60    4.10
 -19  -7  -6    9.50    3.40
  19   7  -6   10.80    5.60
  19   7  -6   10.30    6.60
  19  -7  -6    6.60    5.60
 -19  -7   6    8.70    5.50
  19   7   6    6.20    4.90
 -19   7  -6    6.60    3.20
  19  -7  -6   10.90    3.30
 -19   7   8   -1.60    4.90
  19  -7   8   -2.70    4.40
  19  -7   8    0.60    3.80
  19   7  -8   -4.00    5.80
 -19  -7  -8    1.70    3.00
  19   7  -8   -4.90    6.70
 -19   7  -8    0.10    2.70
 -19  -7   8   -4.20    6.00
  19   7   8   -3.90    5.40
  20  -7   1  179.28   15.20
  20   7  -1  141.19   17.50
  20  -7   1  156.08   17.80
  20  -7   1  170.48   18.50
  20   7  -1  159.38   24.40
 -20  -7  -1  136.19   16.50
  20  -7  -1  172.78   18.20
  20  -7  -1  136.69   17.90
  20  -7  -1  177.58   15.20
  20   7   1  168.98   24.20
  20  -7   3  155.28   17.80
  20  -7   3  139.99   14.00
  20   7  -3  125.79   24.00
  20   7  -3  145.59   17.90
 -20  -7  -3  125.89   14.90
  20  -7  -3  147.29   18.60
 -20   7  -3  117.99   15.20
  20  -7  -3  137.19   17.20
  20   7   3  120.49   23.70
  20  -7  -3  137.69   14.30
 -20  -7   3  101.19   17.70
 -20  -7  -5  330.87   25.00
  20   7  -5  300.87   28.10
  20  -7   5  325.87   27.70
  20   7   5  355.86   32.00
  20  -7  -5  339.47   29.90
  20  -7  -5  318.67   26.30
 -20  -7   5  308.57   27.70
 -20   7  -5  290.77   24.80
  20   7  -7   -5.20    6.80
 -20  -7  -7   -2.90    3.00
  20  -7   7   -3.40    3.80
 -20   7   7    0.60    4.80
  20  -7   7   -3.90    3.60
 -20   7  -7   -0.50    2.80
 -20  -7   7  -10.50    5.70
  20   7   7   -6.70    5.30
  21  -7   0   -0.80    3.50
  21   7   0   -4.00    5.80
  21  -7   0   -0.50    2.90
  21  -7   0   -3.40    3.60
  21  -7   2  250.47   22.30
  21  -7   2  188.08   18.60
  21   7  -2  236.98   21.50
  21   7  -2  224.88   28.40
 -21  -7  -2  206.08   20.10
  21  -7  -2  211.78   18.60
  21  -7  -2  244.48   22.00
  21   7   2  221.88   28.00
  21  -7  -2  205.68   22.60
 -21  -7  -4   94.29   14.10
  21  -7   4   99.29   13.40
  21   7  -4  129.29   26.30
  21  -7   4  100.09   17.50
  21   7  -4  127.49   17.90
 -21  -7   4   74.49   18.60
  21   7   4  126.59   22.90
  21  -7  -4  108.39   19.00
 -21   7  -4  122.89   14.10
  21  -7  -4   93.49   13.30
  21  -7  -4  111.09   16.80
  21  -7   6   -0.80    3.80
  21   7  -6   -4.10    5.20
 -21  -7  -6    1.10    3.10
  21  -7   6    1.20    3.70
  21   7  -6   -6.80    6.80
  21   7   6   -6.60    5.30
  21  -7  -6   -1.90    3.20
  21  -7  -6   -7.60    5.50
 -21   7  -6    3.10    2.90
  22  -7   1  790.62   54.29
  22   7  -1  821.02   59.79
  22  -7   1  811.92   56.09
  22   7  -1  744.73   55.09
  22  -7  -1  768.42   56.19
  22  -7  -1  753.52   54.09
  22   7   1  847.62   59.69
  22  -7  -1  816.12   55.99
  22   7  -3   -1.90    6.50
  22  -7   3    3.70    3.20
  22   7  -3   -0.50    3.50
  22  -7   3   -3.00    3.80
 -22  -7  -3   -0.50    2.90
  22   7   3   -2.50    5.60
  22  -7  -3   -1.00    4.60
  22  -7  -3   -5.30    3.60
 -22   7  -3    0.60    3.20
 -22  -7  -5  273.67   21.30
  22   7  -5  303.97   32.20
  22  -7   5  280.47   24.50
  22   7  -5  236.28   25.10
  22  -7   5  224.78   21.50
  22  -7  -5  255.07   23.20
  22  -7  -5  256.17   26.40
  22   7   5  260.37   29.30
 -22  -7   5  193.78   26.20
 -22   7  -5  242.78   21.50
  23  -7   0   -3.90    3.10
  23  -7   0   -1.50    3.70
  23  -7   0   -1.90    3.90
 -23  -7  -2  118.19   15.30
  23   7  -2   92.69   16.50
  23   7  -2   92.49   25.60
  23  -7   2  132.89   13.50
  23  -7   2  134.29   17.90
  23  -7  -2  104.09   18.10
  23   7   2  100.39   23.00
  23  -7  -2   97.09   18.00
  23  -7  -2   92.89   13.90
 -23  -7  -4    5.60    3.50
  23   7  -4    0.20    6.60
  23  -7   4    4.70    4.30
  23   7  -4    0.30    4.20
  23  -7  -4    6.40    5.40
  23  -7  -4    5.00    3.90
 -23   7  -4    5.20    3.40
  23   7   4    6.10    5.90
 -24  -7  -1  269.17   28.50
  24  -7   1  268.97   24.60
  24  -7   1  251.87   21.10
  24   7  -1  244.78   30.60
  24  -7  -1  246.68   24.90
  24   7   1  270.87   29.50
  24  -7  -1  254.07   24.70
  24  -7  -1  229.88   21.30
  24   7  -3   46.30   36.80
 -24   7   3   -1.50   38.60
 -24   7   3  -17.70   17.20
 -24  -7   3   44.90   32.20
   0  -8   0 4624.84  293.47
   0   8   0 4477.45  293.27
   0  -8  -2   34.40    4.50
   0   8  -2   34.10    6.60
   0   8   2   41.50    8.60
   0  -8   4   37.90    9.10
   0  -8  -4   33.70    6.90
   0   8  -4   31.40    6.70
   0  -8  -4   19.30    5.20
   0   8  -4   29.20    6.30
   0  -8   6    6.60    3.50
   0   8   6   -0.90    3.10
   0  -8  -6    5.80    2.40
   0   8  -6    4.70    1.90
   0   8  -8  667.43   39.00
   0   8   8  595.34   40.00
   0   8  -8  496.25   40.10
   0  -8  -8  602.74   39.60
   0   8   8  521.95   40.60
   0  -8 -10  360.16   26.40
   0   8 -10  321.27   26.40
   0   8  10  305.57   28.40
   0   8 -10  375.56   25.30
   0  -8  12   -5.10    6.50
   0   8 -12   -7.50    4.60
   0   8  12   -5.40    4.90
   0   8 -12   -2.90    3.50
   0   8 -14  109.29   17.60
   0  -8  14  119.99   23.70
   0   8 -14  126.59   20.60
   0  -8 -14  122.99   20.10
  -1  -8  -1  105.19    9.80
  -1   8   1  104.49    9.50
  -1  -8  -1  108.39    8.00
   1   8  -1  109.49   10.20
   1  -8   1  110.49   10.20
   1  -8  -1   91.29    7.60
  -1  -8   1  105.19    8.00
   1   8   1   87.99   11.30
  -1  -8   1   98.99   10.00
   1  -8  -1  104.89   10.40
  -1   8  -1  109.19    9.00
  -1  -8  -3  131.39   10.10
   1   8  -3  143.89   11.50
   1  -8   3  138.69   12.70
  -1   8   3  142.99   12.40
  -1  -8  -3  121.49   11.20
   1  -8  -3  132.79   11.50
   1  -8  -3  135.59   10.30
  -1  -8   3  141.19   12.50
  -1   8  -3  137.79   10.70
   1   8   3  144.09   14.10
   1   8  -5  131.99   10.60
  -1   8   5   86.79   13.00
  -1  -8  -5  123.69   10.50
   1  -8   5  110.99   13.00
   1   8  -5  130.09   11.40
  -1   8  -5  102.59   10.00
   1   8   5  111.49   14.10
  -1  -8   5  109.79   12.30
  -1   8  -5  130.59   10.00
   1  -8  -5  123.89   10.80
   1  -8  -5   93.99   10.30
   1   8  -7    3.50    2.00
   1  -8   7   -1.20    4.20
  -1   8   7   -4.80    3.20
   1   8  -7   -2.20    2.70
  -1  -8   7    2.00    4.10
   1   8   7   -3.40    3.40
  -1   8  -7    0.90    1.90
   1  -8   9    0.30    5.60
  -1   8   9    6.70    3.90
   1   8  -9    4.30    3.90
  -1   8   9    1.70    4.20
   1   8   9    1.20    4.00
  -1   8  -9    0.80    2.80
  -1  -8   9   11.50    5.30
  -1   8  11    0.40    4.50
   1  -8  11   -7.20    6.40
   1   8 -11    5.40    4.10
  -1  -8 -11   -0.30    3.40
   1   8 -11    0.70    3.20
   1   8  11   -1.10    4.10
  -1   8 -11    6.50    4.00
  -1  -8  11   -5.60    6.20
   1  -8 -11   -4.20    4.20
   1  -8  13   -0.50    7.70
   1   8 -13   -5.80    5.70
  -1  -8 -13   -7.90    5.30
   1   8 -13   -2.20    4.40
  -1   8  13    1.00    5.50
  -1   8 -13   -2.20    4.20
  -1  -8  13    2.90    7.20
   1   8  13   -0.50    6.70
  -1   8 -13   -7.00    5.80
   1   8  13   -6.00    5.80
  -2  -8   0 2568.24  169.28
   2   8   0 2719.83  169.68
   2  -8   0 2693.93  168.68
  -2   8   0 2557.04  168.98
   2  -8   0 2591.84  169.48
  -2  -8   0 2588.74  168.88
   2  -8   2   82.49   10.00
  -2  -8  -2   90.79    7.80
  -2   8   2   95.49    8.80
   2   8  -2  100.09   10.20
  -2  -8   2   84.39   10.10
   2   8   2   90.99   12.00
  -2   8  -2   99.69    8.30
   2  -8  -2   95.49    8.00
  -2  -8  -4  324.27   22.90
  -2   8   4  321.87   24.00
   2  -8   4  325.87   24.70
   2   8  -4  344.27   24.00
   2   8  -4  348.57   23.80
  -2  -8  -4  338.67   23.60
   2  -8  -4  339.07   23.40
   2  -8  -4  343.97   23.90
  -2   8  -4  352.06   23.10
   2   8   4  342.17   26.00
  -2  -8   4  349.57   24.70
   2  -8   6  133.99   16.60
   2   8  -6  192.98   15.20
  -2  -8  -6  153.18   13.50
  -2  -8   6  190.38   16.20
   2  -8  -6  176.78   14.20
   2  -8  -6  156.78   14.30
   2   8   6  170.98   17.40
  -2   8   8  213.08   18.30
  -2   8   8  238.98   17.90
  -2  -8  -8  234.08   17.10
   2   8   8  179.08   20.90
  -2  -8   8  202.28   20.20
   2   8   8  226.68   17.90
  -2   8  -8  182.88   17.00
   2  -8  -8  203.08   18.60
  -2   8  10  145.49   15.40
   2  -8  10   84.99   17.00
   2   8 -10  101.19   14.00
  -2  -8 -10  151.28   13.60
   2   8 -10  122.09   15.90
   2   8  10  124.49   19.30
  -2  -8  10  112.49   18.70
   2   8  10  130.99   14.60
  -2   8 -10  122.79   12.70
   2  -8 -10  120.09   15.60
   2   8 -12   -2.60    4.70
  -2   8  12   -4.10    4.90
   2  -8  12   -8.60    5.50
   2   8 -12   -1.20    4.00
  -2   8 -12   -6.70    4.50
  -2  -8  12   -0.80    6.60
  -2   8 -12   -5.20    3.20
   2   8 -14   69.89   17.70
   2   8 -14   69.29   16.90
  -2   8  14   62.69   17.10
   2  -8  14   83.19   20.40
  -2   8 -14   90.89   19.30
  -3  -8  -1  788.42   51.69
   3   8  -1  814.92   52.49
  -3   8   1  783.82   51.39
   3  -8   1  829.32   52.19
  -3  -8  -1  783.12   51.39
  -3  -8   1  746.23   51.79
   3  -8  -1  784.82   52.19
   3   8   1  773.12   52.69
  -3   8  -1  715.43   51.29
   3  -8  -1  852.11   51.39
   3   8  -3 1245.78   81.29
  -3  -8  -3 1210.08   80.69
   3   8  -3 1210.48   81.19
  -3   8   3 1203.38   80.69
   3  -8   3 1264.77   81.59
  -3  -8  -3 1242.98   80.89
   3   8   3 1306.07   82.29
   3  -8  -3 1234.78   81.19
  -3  -8   3 1274.47   81.49
   3  -8  -3 1242.88   80.89
   3  -8   5   67.09   12.20
  -3   8   5   80.29   10.00
  -3  -8  -5   86.99    7.90
  -3  -8  -5   77.69    8.80
   3  -8  -5   63.59   11.00
   3   8   5   84.59   14.60
   3  -8  -5   84.49    9.40
  -3  -8   5   70.49   11.50
  -3   8  -5   60.09    6.80
   3  -8   7  153.58   17.30
   3   8  -7  156.08   15.90
   3   8  -7  170.68   14.30
  -3  -8  -7  151.38   13.50
   3   8   7  150.88   14.90
  -3  -8   7  174.58   16.80
   3   8   7  175.88   18.40
   3  -8  -7  143.49   14.80
   3  -8   9    1.40    5.20
  -3  -8  -9    0.50    2.90
  -3   8   9    2.90    3.80
  -3  -8   9   -0.30    5.20
   3   8   9    6.10    3.80
   3  -8  -9   -5.40    3.40
  -3   8  -9    4.80    2.80
  -3   8  11    1.30    4.50
  -3  -8 -11   -3.20    3.30
   3  -8  11   -6.70    5.10
   3   8 -11    3.70    4.60
  -3   8 -11   -0.40    3.50
  -3  -8  11   -0.20    5.70
   3   8  11   -3.70    3.90
   3   8  11   -8.40    6.00
   3   8 -13    7.00    5.00
   3  -8  13   -3.50    7.00
   3   8 -13   -2.50    6.30
  -3   8  13    2.90    5.30
   3   8  13   -3.30    5.30
  -3   8 -13   -3.70    4.20
  -3   8 -13   -7.60    5.70
  -3  -8  13    0.20    7.70
   3   8  13   -3.00    6.70
  -4   8   0  970.40   67.59
  -4  -8   0 1019.10   67.79
   4  -8   0 1129.89   68.49
  -4  -8   0  963.90   67.89
   4  -8   0 1096.99   67.59
   4   8   0 1071.99   68.99
   4   8  -2  331.87   24.40
  -4  -8  -2  328.97   22.50
  -4  -8  -2  331.67   22.50
   4   8  -2  314.27   23.50
   4  -8   2  316.67   23.60
  -4   8   2  326.47   22.20
   4  -8  -2  367.46   22.90
  -4  -8   2  324.47   23.20
   4   8   2  325.87   25.50
   4  -8  -2  328.17   23.20
  -4  -8  -4  179.48   13.30
   4  -8   4  165.78   13.20
   4  -8   4  166.68   15.70
  -4   8   4  183.88   13.20
  -4  -8  -4  184.78   13.60
   4   8  -4  193.68   15.60
   4   8  -4  177.68   15.60
  -4  -8   4  182.08   15.10
   4  -8  -4  158.18   17.90
   4   8   4  190.18   18.10
   4  -8  -4  176.68   14.20
  -4   8  -4  164.58   12.10
  -4  -8  -6  781.72   50.99
   4   8  -6  843.12   52.49
   4  -8   6  813.02   52.89
  -4   8   6  723.43   51.39
   4  -8   6  741.23   50.89
   4   8  -6  889.91   51.99
   4   8   6  758.72   53.59
   4  -8  -6  768.22   51.89
  -4   8  -6  725.53   50.59
   4  -8  -6  760.42   51.59
  -4  -8   6  701.13   52.39
   4  -8   8   -0.60    1.90
   4   8   8   -4.50    3.10
   4   8 -10   -4.00    4.60
   4  -8  10    1.40    5.60
  -4  -8 -10   -0.40    2.80
  -4   8  10    4.00    4.00
   4   8  10    4.70    4.00
  -4  -8  10    4.80    6.00
  -4   8 -10    7.60    3.00
   4  -8 -10   -4.30    4.10
   4   8  10   -1.90    5.10
   4  -8  12  -10.30    6.80
   4   8 -12   -5.30    5.30
  -4   8  12   -2.00    4.70
   4   8  12   -8.30    4.50
  -4  -8  12   -1.30    6.30
   4   8 -14   -3.20    8.20
  -4   8  14   -4.80    6.00
   4  -8  14    1.90    8.30
   4   8  14    3.40    6.30
   4   8  14  -10.30   12.30
  -4   8 -14    2.40    6.40
  -4  -8  14   -8.80    8.10
   5   8  -1 1040.40   67.89
   5  -8   1 1057.49   67.89
  -5  -8  -1 1032.70   67.39
   5  -8   1  948.41   67.09
   5   8  -1 1015.60   68.59
  -5  -8  -1 1031.30   67.19
   5   8   1 1049.20   68.99
   5  -8  -1 1169.08   67.59
  -5  -8   1  948.31   67.29
   5  -8  -1 1030.30   67.89
   5   8  -3  682.73   43.90
  -5   8   3  598.64   41.80
   5  -8   3  613.14   43.10
  -5  -8  -3  638.14   42.20
   5  -8   3  615.64   42.30
   5   8  -3  645.54   43.30
  -5  -8  -3  645.64   42.10
   5   8   3  637.24   44.60
   5  -8  -3  618.74   42.60
  -5  -8   3  632.34   42.80
   5  -8  -3  708.23   43.00
  -5  -8  -5   24.20    6.70
   5   8  -5   14.20    3.60
   5   8  -5    7.00    3.30
   5  -8   5   16.50    3.70
  -5  -8   5    7.40    3.60
   5  -8  -5   13.00    2.70
  -5   8  -5   14.00    1.80
  -5  -8  -7  214.08   16.20
   5   8  -7  215.48   19.60
   5   8  -7  226.28   19.70
   5  -8   7  219.68   16.50
   5  -8   7  223.78   19.70
   5   8   7  232.78   17.20
  -5   8  -7  189.08   15.80
   5   8   7  218.08   22.40
   5  -8  -7  174.58   18.40
  -5  -8   7  193.78   19.50
  -5   8   9   -3.00    3.80
   5  -8   9   -3.10    4.90
   5  -8   9   -2.00    2.20
  -5   8  -9   -2.60    2.60
   5   8   9   -2.90    4.90
  -5  -8   9   -4.60    4.80
   5   8   9   -1.60    3.20
   5   8 -11   11.20    4.70
   5   8 -11   -1.10    4.80
  -5  -8 -11   -1.80    3.20
   5  -8  11   -9.70    6.10
  -5   8  11    1.30    4.70
  -5  -8  11    0.00    6.40
   5   8  11   -8.50    5.90
   5   8  11    0.50    4.10
  -5   8 -11    0.80    3.30
  -5   8  13   -2.10    5.50
   5   8 -13    8.90    6.10
   5  -8  13   -3.90    7.40
   5   8  13    1.90    5.30
  -5  -8  13   -4.40    7.80
   6   8   0 1652.63  102.49
   6  -8   0 1562.84  100.89
  -6  -8   0 1412.06  100.69
   6  -8   0 1673.13  101.49
   6  -8   0 1480.55  100.79
   6   8  -2 1500.45  100.79
  -6  -8  -2 1453.15   99.59
   6  -8   2 1399.16   99.59
   6   8  -2 1581.94  100.39
  -6  -8  -2 1563.14   99.29
   6  -8   2 1561.04  100.19
  -6  -8   2 1534.25   99.89
   6  -8  -2 1578.54  100.09
   6   8   2 1484.85  101.19
   6  -8  -2 1684.33  100.19
  -6  -8  -4  110.19   10.20
   6   8  -4  135.69   13.70
   6   8  -4  132.99   15.00
  -6  -8  -4  143.39   10.50
  -6   8   4  114.89    9.40
   6  -8   4  142.59   11.30
   6  -8  -4  124.49   11.80
   6   8   4   97.79   19.90
  -6  -8   4  120.59   13.00
   6  -8  -4  117.49   13.00
  -6   8  -4  107.39    9.10
   6  -8   6  324.57   21.60
   6  -8   6  320.47   24.20
   6   8  -6  299.47   24.40
  -6  -8  -6  319.47   21.40
   6   8  -6  281.67   24.40
   6  -8  -6  253.97   23.40
  -6  -8   6  276.17   23.70
   6   8   6  290.57   22.30
   6   8   6  287.37   26.00
   6  -8  -6  308.67   22.10
  -6   8  -6  282.67   20.40
  -6  -8  -8   11.80    2.50
   6   8  -8    6.40    4.50
   6   8  -8    4.40    4.70
   6  -8   8    7.40    5.30
   6  -8  -8    3.70    4.50
  -6  -8   8   19.60    5.60
   6   8   8   11.80    5.00
  -6   8  -8   11.00    2.80
   6  -8  10   -2.30    5.30
   6   8 -10   -2.00    4.30
  -6   8  10   -6.70    4.10
   6   8 -10    4.80    5.50
   6   8  10   -6.40    5.10
  -6   8 -10   -0.40    2.80
   6   8  10   -2.50    3.70
  -6  -8  10   -1.40    5.40
   6  -8  12    0.00    3.40
  -6   8  12   -1.50    5.60
   6   8 -12   -2.10    5.80
   6  -8  12   -5.60    7.60
  -6  -8  12    7.80    6.70
   6   8  12    7.70    5.40
   6   8  12   -4.40    6.40
  -6   8 -12   -2.50    4.40
   6  -8  14   -3.50    7.80
  -6   8 -14   -0.30    5.90
   6   8  14   -0.40    6.30
  -6  -8  14  -10.00   10.40
   7  -8   1  389.66   25.80
   7   8  -1  352.76   28.30
   7   8  -1  395.66   26.40
   7  -8   1  361.16   25.10
   7  -8   1  354.96   25.00
  -7  -8  -1  346.27   24.40
  -7  -8  -1  362.36   25.20
  -7  -8   1  332.37   25.10
   7  -8  -1  367.96   24.80
   7   8   1  356.56   28.80
   7  -8  -1  369.46   25.50
   7  -8  -1  394.86   25.70
   7  -8   3  169.48   12.80
   7  -8   3  162.08   13.90
   7   8  -3  161.58   15.00
   7   8  -3  160.58   16.90
  -7  -8  -3  161.38   12.30
  -7  -8  -3  134.89   11.40
  -7  -8   3  139.89   13.60
   7  -8  -3  149.69   12.90
   7   8   3  108.79   18.90
   7  -8  -3  163.68   14.50
  -7   8   5  535.65   39.10
   7   8  -5  579.94   42.30
   7   8  -5  632.24   42.20
   7  -8   5  636.84   41.40
  -7  -8  -5  590.94   39.80
   7  -8   5  608.04   40.20
   7   8   5  595.44   39.60
  -7   8  -5  571.24   39.10
   7  -8  -5  575.84   41.50
   7   8   5  606.94   43.40
   7  -8  -5  617.84   40.60
  -7  -8   5  605.14   41.30
   7   8  -7  452.65   33.30
  -7  -8  -7  401.96   29.70
   7  -8   7  448.76   30.50
   7  -8   7  412.26   32.80
   7   8  -7  460.15   32.90
  -7  -8   7  407.96   32.20
   7   8   7  492.05   34.90
   7  -8  -7  408.76   30.60
   7  -8  -7  405.46   32.00
  -7   8  -7  458.25   29.40
   7   8   7  410.46   30.00
  -7  -8  -9   -2.30    2.50
   7   8  -9   -4.50    9.10
   7  -8   9   -1.30    2.60
  -7   8   9   -0.20    3.80
   7  -8   9   -3.60    4.90
   7   8  -9   -3.60    4.50
   7   8   9    2.60    3.50
  -7   8  -9   -2.20    2.60
  -7  -8   9   -4.10    4.80
   7   8   9   -7.20    5.00
   7   8 -11   99.49   16.50
  -7   8  11   80.69   15.20
   7  -8  11   94.79   13.30
  -7  -8 -11   87.69   11.70
  -7  -8  11   85.59   18.90
   7  -8 -11   58.59   15.90
   7   8  11   87.19   22.50
  -7   8 -11  112.89   13.80
   7   8  11   56.69   14.10
   7   8 -13   11.70    6.60
  -7   8  13    8.50    6.00
   7  -8  13    1.40    7.80
  -7  -8  13   15.20    7.60
   7   8  13    8.90    7.60
  -7   8 -13   13.60    5.60
   7  -8 -13    1.10    6.20
   7   8  13   10.70    6.30
   8  -8   0  394.96   25.40
  -8  -8   0  306.47   24.00
   8  -8   0  372.36   24.70
   8  -8   0  357.96   25.10
   8  -8   2  161.58   13.50
   8  -8   2  145.59   12.60
   8   8  -2  148.79   14.70
  -8  -8  -2  149.79   12.40
   8  -8  -2  158.88   13.20
   8  -8  -2  123.69   13.60
   8  -8  -2  149.88   11.70
   8  -8   4  196.68   16.10
   8   8  -4  159.48   20.60
   8   8  -4  195.28   18.30
   8  -8   4  182.08   17.00
  -8  -8  -4  190.78   15.20
   8  -8  -4  223.38   16.00
   8   8   4  201.98   21.50
   8  -8  -4  194.78   17.90
  -8  -8   4  225.78   16.90
  -8  -8  -6    0.60    2.00
   8   8  -6   -1.90    4.00
   8  -8   6    4.70    2.20
   8  -8   6    1.40    4.00
  -8  -8   6   -4.30    4.00
   8  -8  -6    7.20    2.70
   8   8   6    2.50    2.40
   8   8  -8   -3.70    4.30
  -8  -8  -8   -3.00    2.40
   8  -8   8   -4.10    4.90
   8  -8   8   -2.10    2.50
  -8  -8   8    1.90    5.00
   8   8   8   -1.50    4.90
   8   8   8    1.80    3.40
   8   8 -10    3.70    5.20
  -8   8  10    0.90    4.30
   8  -8  10   -4.20    5.80
   8  -8  10    1.50    3.00
   8   8 -10   21.30    8.90
  -8  -8 -10    3.60    2.90
   8   8  10    3.50    4.40
   8   8  10   -2.70    5.50
  -8  -8  10   -0.60    6.60
   8  -8 -10   -3.80    4.10
   8  -8  12   56.59   13.30
  -8  -8 -12   46.80   11.50
   9  -8   1  764.02   50.09
  -9  -8  -1  734.73   49.80
   9  -8   1  730.43   49.80
   9  -8   1  788.22   49.90
   9   8  -1  754.62   51.09
   9   8  -1  719.93   52.39
   9  -8  -1  792.82   50.29
   9  -8  -1  748.53   49.60
   9   8   1  752.92   52.69
  -9  -8   1  736.43   49.40
   9  -8  -1  708.83   50.29
   9   8  -3  459.45   33.70
   9  -8   3  489.55   33.30
  -9  -8  -3  456.55   32.00
   9   8  -3  439.36   37.90
   9  -8   3  456.85   32.40
  -9  -8   3  505.35   32.70
   9  -8  -3  515.95   32.50
   9  -8  -3  454.45   33.20
  -9   8  -3  419.86   31.30
   9   8   3  487.05   36.30
   9  -8  -3  479.85   31.50
  -9  -8  -5  468.95   31.70
  -9   8   5  401.46   30.60
   9   8  -5  477.35   34.40
   9  -8   5  487.05   33.20
   9  -8   5  470.95   32.40
   9   8  -5  415.76   45.70
   9   8   5  501.45   36.20
   9  -8  -5  485.05   32.40
  -9   8  -5  426.56   30.80
   9  -8  -5  463.45   34.20
  -9  -8   5  502.15   33.20
   9  -8   7  621.94   44.40
  -9  -8  -7  621.14   41.90
   9   8  -7  637.44   44.50
   9  -8   7  644.74   42.70
   9  -8  -7  602.44   44.50
  -9  -8   7  591.74   44.10
   9  -8  -7  580.04   42.60
   9   8   7  700.43   46.30
  -9   8  -7  597.14   41.40
  -9   8   9    2.80    3.60
   9  -8   9   -1.90    2.80
   9  -8   9    0.10    5.20
   9   8  -9    4.60    6.70
   9   8  -9    3.20    4.70
  -9  -8  -9   -1.20    2.60
   9   8   9   -0.10    3.80
   9  -8  -9   -4.60    4.30
   9   8   9   -4.60    5.20
  -9  -8   9  -10.00    5.70
  -9   8  -9    1.30    2.60
   9  -8  11  109.89   22.50
  -9  -8 -11  138.99   14.40
   9   8 -11  140.69   20.60
  -9   8  11  202.18   20.00
   9  -8 -11  137.09   19.70
  -9   8 -11  194.28   16.50
   9   8  11  180.08   25.10
  -9  -8  11  131.99   23.00
  -9   8  13   12.50    6.00
  -9  -8 -13   13.70    4.20
   9  -8  13   11.60    4.60
   9  -8  13    4.40    8.00
   9   8 -13    9.60    6.90
   9   8  13   13.80    7.60
   9   8  13   -4.40    6.70
  -9  -8  13   10.90    8.30
   9  -8 -13    8.30    5.70
  10  -8   0 3147.69  204.68
  10  -8   0 3279.17  204.78
  10  -8   0 2933.71  204.48
  10   8   0 3288.07  206.18
  10   8  -2  777.42   53.09
 -10  -8  -2  732.93   50.29
  10  -8   2  741.83   50.59
  10   8  -2  750.22   51.29
  10  -8   2  728.33   50.49
  10  -8  -2  746.83   49.99
  10  -8  -2  757.22   50.99
 -10  -8   2  735.13   50.09
  10   8   2  773.12   53.49
  10  -8  -2  795.82   50.49
  10   8  -4    1.30    4.80
 -10  -8  -4    6.40    2.20
  10  -8   4    2.40    3.20
  10   8  -4    1.80    3.60
  10  -8  -4    7.70    1.60
 -10  -8   4   17.30    5.80
  10  -8  -4    0.30    3.40
  10   8   4   10.90    4.50
  10  -8  -4   11.60    2.80
 -10  -8  -6   72.09    9.80
  10  -8   6   78.39   13.20
  10   8  -6   56.59   15.00
  10  -8   6   89.29   12.00
 -10  -8   6   69.79   14.10
  10   8   6   88.89   19.20
  10   8  -8    5.80    4.60
  10   8  -8   -2.90    6.30
  10  -8   8   -2.70    5.10
 -10  -8  -8    4.30    2.80
  10  -8   8    2.60    2.90
  10  -8  -8   -0.90    4.90
  10   8   8    2.40    5.00
 -10  -8   8   -0.20    4.90
 -10   8  10    2.60    5.00
  10   8 -10    1.50    5.30
  10  -8  10    0.50    6.20
  10  -8  10    4.30    3.30
 -10  -8 -10    5.00    3.00
  10   8  10   -0.40    5.20
  10  -8 -10    1.50    5.00
  10   8  10   -0.50    5.60
 -10   8 -10    8.60    3.10
 -10  -8  10   -1.10    6.00
 -10   8  12    9.00    5.90
  10  -8  12    5.60    8.10
 -10  -8 -12    6.80    3.90
  10  -8  12    5.80    4.20
  10   8 -12    6.50    6.90
 -10  -8  12    9.40    7.80
  10  -8 -12    2.60    6.40
  10   8  12    4.80    7.20
  11  -8   1  210.68   16.70
  11  -8   1  209.78   16.20
  11   8  -1  203.38   21.70
  11   8  -1  203.78   17.90
 -11  -8  -1  188.08   15.80
  11  -8   1  203.28   16.50
  11  -8  -1  182.18   16.20
  11  -8  -1  188.38   15.90
  11   8   1  171.98   22.00
  11  -8  -1  217.58   17.10
 -11  -8   1  174.68   15.10
  11  -8   3  786.82   53.09
  11   8  -3  817.92   54.29
 -11  -8  -3  775.12   52.69
  11   8  -3  825.22   55.79
  11  -8   3  759.62   53.09
  11  -8  -3  800.72   53.79
 -11   8  -3  712.13   51.99
 -11  -8   3  788.72   52.89
  11  -8  -3  819.02   52.89
  11   8   3  847.22   56.09
  11  -8  -3  772.12   52.29
  11  -8   5   25.80    4.50
 -11  -8  -5   17.00    2.80
  11  -8  -5   15.90    4.70
  11   8   5   22.10    5.20
  11   8  -7  416.46   31.70
  11  -8   7  394.96   28.90
  11  -8   7  362.06   30.00
  11   8  -7  454.05   35.60
 -11  -8  -7  409.86   27.70
 -11   8  -7  334.97   26.90
 -11  -8   7  354.16   30.10
  11   8   7  449.06   33.50
  11  -8  -7  365.96   31.00
  11   8  -9   -4.20    6.30
 -11  -8  -9   -0.30    2.60
  11   8  -9   -6.00    4.80
  11  -8   9   -1.90    5.30
  11  -8   9   -0.60    3.00
 -11   8   9   -0.30    4.00
 -11   8  -9   -4.40    2.70
  11   8   9   -5.70    5.40
 -11  -8   9   -2.40    5.10
 -11   8  11   99.79   16.60
  11  -8  11   82.89   21.60
 -11  -8 -11   73.49   12.30
  11  -8  11   96.39   16.00
 -11   8 -11   91.89   12.90
  11   8  11  101.69   24.20
 -11   8  13    4.60    6.00
  11   8 -13    2.30    6.90
  11  -8 -13   -6.60    8.40
  12  -8   0 1521.65  104.79
  12  -8   0 1584.44  104.79
  12  -8   0 1642.34  105.09
  12   8   0 1656.83  106.89
 -12  -8  -2  351.96   25.70
  12   8  -2  387.66   30.80
  12  -8   2  343.37   25.80
  12   8  -2  355.76   27.30
  12  -8   2  347.57   26.40
  12  -8  -2  379.26   25.70
  12  -8  -2  360.56   25.60
  12  -8  -2  354.16   27.00
 -12  -8   2  340.57   25.70
  12   8   2  371.56   30.80
  12   8  -4  116.09   21.60
  12   8  -4  187.08   17.90
  12  -8   4  137.69   15.00
 -12  -8  -4  149.99   13.40
  12  -8   4  158.58   15.60
  12  -8  -4  133.09   12.60
 -12  -8   4  185.88   15.40
  12  -8  -4  167.88   14.00
 -12   8  -4  135.09   12.30
  12  -8  -4  110.09   17.70
  12   8   4  166.58   21.50
  12  -8   6  211.28   17.20
  12  -8   6  164.58   17.60
  12   8  -6  125.59   25.70
 -12  -8  -6  179.48   15.30
  12   8  -6  178.58   20.10
 -12  -8   6  187.88   18.50
  12   8   6  213.58   23.20
  12  -8  -6  158.68   19.90
  12  -8   8    3.50    2.70
  12   8  -8   12.20    6.50
 -12  -8  -8    4.40    2.50
  12  -8   8    5.60    4.60
  12   8  -8    4.40    4.80
  12  -8  -8    1.10    4.40
  12   8   8    4.90    5.20
 -12  -8   8    2.60    5.30
 -12   8  10   -8.50    5.10
  12  -8  10   -4.00    6.80
  12  -8  10   -2.80    3.10
  12   8 -10   -4.90    7.30
  12   8  10   -8.90    5.60
 -12  -8  10   -6.50    5.80
  12   8 -12   -6.80    6.30
  12  -8  12    3.70    7.90
 -12  -8 -12   -5.40    3.70
 -12   8  12    0.40    5.90
  12  -8  12   -4.50    4.30
 -12   8 -12    0.00    4.10
  12  -8 -12   -6.30    6.20
  12   8  12   -9.90    6.90
 -12  -8  12   -2.50    7.90
  13   8  -1  812.82   58.09
  13  -8   1  832.12   55.39
 -13  -8  -1  781.52   55.09
  13   8  -1  830.82   56.09
  13  -8   1  863.91   54.99
 -13  -8   1  820.42   54.19
  13   8   1  856.21   58.49
  13  -8  -1  815.72   55.19
  13  -8  -1  835.42   55.69
  13  -8  -1  760.82   54.99
  13   8  -3 2283.67  143.09
  13   8  -3 2330.57  144.09
  13  -8   3 2089.59  141.89
 -13  -8  -3 2066.89  141.79
  13  -8   3 2059.19  142.19
  13   8   3 2352.46  144.39
  13  -8  -3 2217.98  142.89
 -13  -8   3 2255.57  141.99
  13  -8  -3 2141.29  141.69
 -13   8  -3 1916.01  141.69
  13  -8  -3 2266.07  142.09
  13   8  -5   16.10    4.60
  13   8  -5   -0.60    5.90
 -13  -8  -5   10.70    2.70
  13  -8   5    7.70    3.70
 -13   8  -5   10.60    2.30
 -13  -8   5   12.40    4.30
  13   8   5   16.90    5.40
  13  -8   7   13.80    3.40
  13   8  -7   23.10    6.70
  13   8  -7   16.30    5.20
 -13   8  -7   32.30    7.80
  13   8   7   18.20    5.70
  13  -8  -7   13.00    5.10
 -13  -8   7   18.90    5.10
  13  -8   9    7.30    5.30
 -13   8   9   -3.50    4.20
 -13  -8  -9    1.90    3.10
  13   8  -9   15.70    7.00
  13   8  -9   -3.90    5.00
  13  -8   9    4.40    3.50
  13   8   9   -5.00    5.10
 -13  -8   9   -3.20    6.00
  13   8   9   -6.40    5.30
  13  -8  -9   -6.30    5.10
  13   8 -11   12.90    7.30
  14   8   0 1568.44  105.09
  14  -8   0 1516.45  102.79
  14  -8   0 1569.04  102.49
  14  -8   0 1599.14  103.09
  14   8  -2   16.70    4.20
  14   8  -2   10.60    5.00
 -14  -8  -2   13.50    3.00
  14  -8  -2   14.90    4.10
 -14  -8   2   16.70    3.70
  14   8   2   16.90    5.10
  14  -8   4  513.45   37.60
  14  -8   4  516.05   38.20
  14   8  -4  602.14   39.80
 -14  -8  -4  526.05   37.20
  14   8  -4  550.24   41.90
  14  -8  -4  511.25   39.50
  14   8   4  585.74   42.30
  14  -8  -4  564.54   37.60
 -14   8  -4  498.95   36.50
 -14  -8   4  558.64   38.50
  14  -8  -4  522.55   37.10
  14  -8   6   51.99   12.20
  14   8  -6   71.09   16.10
  14  -8   6   54.99   11.60
  14  -8  -6   31.90    7.10
  14   8   6   88.29   19.70
 -14   8  -6   50.59    7.90
 -14  -8  -8    5.00    2.80
  14  -8   8    6.10    4.40
  14   8  -8    2.90    5.00
  14  -8   8    7.10    3.20
  14   8  -8    9.10    6.10
  14   8   8   -1.10    5.40
 -14  -8   8   -2.20    5.10
  14  -8  -8   -0.60    5.30
 -14   8  -8    2.40    2.70
  14   8 -10    3.60    6.10
  14  -8  10    2.70    3.60
  14   8 -10   12.70    6.90
 -14  -8 -10    3.20    3.40
  14  -8  10    4.70    6.40
 -14   8  10    2.30    5.60
  14  -8 -10   -0.80    5.80
  14   8  10    7.20    6.30
  14   8  10   -4.80    5.50
 -14  -8  10    3.40    7.30
  15  -8   1  249.78   19.50
  15   8  -1  181.18   25.00
  15  -8   1  253.27   18.20
  15   8  -1  209.58   20.00
  15  -8   1  220.78   19.50
  15   8   1  217.18   25.00
  15  -8  -1  232.98   19.80
  15  -8  -1  232.38   19.20
  15  -8  -1  189.78   17.90
  15  -8   3 1030.40   71.39
 -15  -8  -3 1022.90   70.79
  15   8  -3 1127.69   74.29
  15   8  -3 1093.99   72.19
  15  -8   3 1030.50   70.79
  15  -8  -3 1090.59   70.99
  15   8   3 1174.68   74.39
 -15   8  -3 1003.30   70.49
  15  -8  -3 1045.10   70.99
  15  -8  -3 1013.40   72.19
 -15  -8   3 1103.09   71.09
  15  -8   5   41.00   10.30
  15   8  -5   20.30    6.10
  15   8  -5   21.20    4.90
 -15  -8   5   17.80    4.90
  15  -8  -5   15.70    3.10
  15  -8  -5   14.70    4.90
  15   8   5   22.20    5.80
 -15  -8  -7   -2.80    2.60
  15   8  -7   -2.70    4.50
  15  -8   7   -2.60    3.10
  15   8  -7   -4.50    5.70
  15  -8   7   -4.70    3.60
 -15   8  -7   -2.40    2.00
  15   8   7   -7.80    4.90
 -15   8   9   -1.60    4.90
 -15  -8  -9    9.60    3.20
  15   8  -9    2.30    5.80
  15  -8   9    4.00    5.40
  15   8  -9    5.90    6.80
  15   8   9    5.10    6.00
 -15   8  -9    5.60    3.20
  15  -8  -9   -3.10    6.10
 -15  -8   9    2.20    6.10
 -15  -8 -11   -3.60    3.50
  15   8 -11   -3.60    6.20
  15  -8  11   -0.80    3.70
  15  -8  11   -3.90    6.90
 -15   8  11   -3.60    5.70
  15  -8 -11   -4.40    6.40
  15   8  11   -5.20    6.30
 -15  -8  11    0.60    6.90
  16   8   0  249.38   27.90
  16  -8   0  298.87   21.30
  16  -8   0  293.27   22.80
  16  -8   0  264.67   22.90
  16  -8   2    4.00    2.80
  16   8  -2    5.10    3.20
  16   8  -2   -1.40    5.20
 -16  -8  -2    0.20    2.60
  16  -8   2   10.40    3.10
  16  -8  -2    6.70    2.90
  16   8   2    5.50    4.90
  16  -8  -2    2.50    3.80
  16  -8  -2    5.90    2.80
 -16  -8   2   -2.40    3.20
 -16  -8  -4  230.18   18.40
  16  -8   4  223.08   18.70
  16   8  -4  240.48   26.10
  16  -8   4  218.68   20.40
  16   8  -4  265.57   22.00
  16  -8  -4  222.68   18.80
  16  -8  -4  207.48   21.80
  16   8   4  240.48   25.80
 -16   8  -4  220.98   17.80
 -16  -8   4  226.18   20.80
  16  -8  -4  233.78   18.60
  16  -8   6    4.90    3.60
 -16  -8  -6    3.00    2.50
  16   8  -6    2.40    4.50
  16   8  -6    2.20    5.70
 -16  -8   6    1.90    4.60
  16  -8  -6   -0.30    4.70
 -16   8  -6    3.30    2.20
  16  -8  -6    2.60    2.90
  16   8   6    1.70    5.30
 -16  -8  -8  205.78   16.90
  16  -8   8  209.68   19.50
  16   8  -8  182.08   23.30
  16  -8   8  176.28   20.80
  16   8   8  216.98   26.40
  16  -8  -8  186.08   23.70
 -16  -8   8  185.08   22.80
 -16   8  -8  188.88   16.50
  16  -8  10   97.79   21.40
  16   8 -10  154.08   22.30
 -16   8 -10  116.59   14.10
 -16  -8  10  142.99   22.60
  16  -8 -10  129.39   22.30
  17   8  -1   48.30   11.50
  17  -8   1   47.10   11.50
  17  -8   1   43.00   11.90
 -17  -8  -1   22.90    4.10
  17   8  -1   23.30    5.80
  17   8   1   25.30    6.10
  17  -8  -1   21.50    3.80
  17  -8  -1   27.80    4.70
  17   8  -3   10.20    3.80
  17  -8   3    7.50    3.40
  17   8  -3    1.00    5.10
 -17  -8  -3    5.40    2.60
  17  -8  -3    6.30    4.40
  17  -8  -3   13.50    3.30
  17  -8  -3    5.50    3.10
 -17  -8   3    7.60    4.80
  17   8   3    5.80    4.70
 -17   8  -3   10.50    2.70
  17   8  -5   -3.50    5.60
  17  -8   5   -2.10    3.20
  17   8  -5   -0.20    4.00
 -17  -8  -5   -1.00    2.60
  17  -8   5   -1.50    3.30
 -17   8  -5   -1.70    2.00
  17   8   5    0.80    5.20
  17  -8  -5    3.60    2.90
 -17  -8   5   -2.70    4.50
  17  -8  -5   -4.70    4.40
  17  -8  -5   -3.90    2.60
  17  -8   7   -4.80    4.00
  17   8  -7    5.30    6.80
  17  -8   7   -2.30    3.30
 -17   8   9   -0.40    5.40
  17   8  -9    1.60    6.10
  17   8  -9    4.00    7.10
  17  -8   9   -3.10    5.90
 -17  -8   9    1.10    6.70
  17   8   9    4.80    6.00
  17  -8  -9    6.60    6.60
  18  -8   0  152.58   16.70
  18  -8   0  163.18   16.80
  18  -8   0  143.29   13.80
  18   8   0  125.09   22.80
  18  -8   2    4.70    3.00
 -18  -8  -2    3.80    2.50
  18  -8   2    4.40    3.20
  18   8  -2   -0.20    5.10
  18   8  -2    2.80    3.00
 -18  -8   2   -4.80    3.60
  18  -8  -2    1.00    2.80
  18  -8  -2    3.30    3.90
  18   8   2   -0.10    4.80
  18  -8  -2    0.60    2.90
  18  -8   4  186.28   17.80
  18   8  -4  216.68   27.60
 -18  -8  -4  224.18   18.00
  18  -8   4  182.58   20.20
  18   8  -4  217.08   20.40
 -18  -8   4  195.38   20.70
  18   8   4  263.67   26.20
  18  -8  -4  184.18   18.90
  18  -8  -4  218.38   17.80
 -18   8  -4  199.78   17.20
  18  -8  -4  204.88   21.60
  18   8  -6    3.80    5.20
  18  -8   6    1.00    3.20
 -18  -8  -6    4.90    3.10
  18   8  -6   10.60    6.50
  18  -8   6    1.40    3.60
 -18   8  -6    5.70    2.70
  18  -8  -6    0.00    5.10
  18   8   6    1.60    5.30
  18  -8  -6    4.50    2.60
 -18  -8   6    1.20    5.40
  18   8  -8  153.98   27.80
  18  -8   8   99.09   18.20
 -18  -8  -8  146.39   14.50
  18   8  -8  121.79   21.90
  18  -8   8  167.68   17.70
 -18   8   8  160.58   18.80
  18  -8  -8  105.69   21.90
 -18  -8   8  127.09   21.60
  18   8   8  156.48   25.10
  19   8  -1   21.20    6.50
 -19  -8  -1   20.40    4.10
  19   8  -1   15.50    3.90
  19  -8  -1   22.80    4.30
  19   8   1   14.60    5.50
  19  -8   3  248.58   21.70
  19  -8   3  224.78   19.10
  19   8  -3  266.17   28.20
 -19  -8  -3  219.18   19.40
  19   8  -3  236.78   21.90
  19   8   3  275.57   27.40
  19  -8  -3  236.48   23.00
  19  -8  -3  204.38   19.10
 -19   8  -3  218.48   19.50
  19  -8  -3  197.58   21.00
 -19  -8   3  195.48   25.70
  19  -8   5    8.70    3.90
  19   8  -5   19.90    7.00
  19   8  -5   15.20    5.00
 -19  -8  -5   13.90    3.70
  19  -8   5   14.20    3.80
  19   8   5   14.70    5.70
 -19  -8   5   15.70    6.10
  19  -8  -5   12.20    3.50
  19  -8  -5   17.00    5.70
 -19   8  -5   13.00    3.20
  19   8  -7   -4.90    5.30
 -19  -8  -7    4.80    2.90
  19  -8   7    2.70    3.60
  19   8  -7    2.30    6.90
  19  -8   7   -6.40    3.90
  19  -8  -7   -0.30    6.00
  19  -8  -7    1.00    2.30
 -19  -8   7   -6.70    5.80
  19   8   7    0.90    5.50
  19  -8   9    7.20    5.70
 -19  -8   9    4.80    7.40
 -19   8  -9    1.50    3.50
  19  -8  -9   13.80    6.90
  20  -8   0  347.07   27.50
  20  -8   0  355.16   25.70
  20   8   0  318.77   32.80
  20  -8   0  319.57   27.50
  20   8  -2    3.70    6.00
  20  -8   2    6.00    3.50
  20   8  -2    1.00    3.60
  20  -8   2    6.60    3.30
 -20  -8  -2    3.10    3.10
  20  -8  -2    1.60    3.40
  20   8   2    3.90    5.60
 -20  -8   2   -7.80    4.40
  20  -8  -2    3.80    3.50
  20  -8  -2    2.40    4.20
  20  -8   4  390.76   30.90
  20  -8   4  317.87   28.70
  20   8  -4  402.26   31.80
  20   8  -4  438.06   37.40
  20  -8  -4  419.36   29.30
 -20  -8   4  357.46   31.70
  20  -8  -4  392.36   30.30
 -20   8  -4  361.86   28.80
  20  -8  -4  378.06   32.60
  20   8   4  412.96   36.20
  20  -8   6  150.98   17.80
  20   8  -6  117.79   20.30
  20  -8   6  106.69   14.60
  20   8  -6  190.48   27.90
 -20   8  -6  129.39   14.00
  20   8   6  142.99   24.00
  20  -8  -6  117.29   20.70
  20  -8  -6  124.79   14.80
 -20  -8   6   91.79   20.10
  20   8  -8    6.30    8.00
 -20   8   8    8.20    5.40
  20   8  -8    6.10    6.00
 -20  -8  -8    6.40    4.60
  20  -8   8    5.70    4.70
 -20  -8   8   -7.70    7.10
  20   8   8    2.40    6.10
 -20   8  -8    0.40    3.00
  20  -8  -8    0.40    6.10
  21  -8   1   73.29   16.20
  21  -8   1   87.29   12.10
  21  -8   1   92.09   15.70
 -21  -8  -1   77.79   14.20
  21  -8  -1   76.39   11.80
  21  -8  -1   78.79   15.60
  21   8   1   84.69   23.50
  21  -8  -1   91.49   16.60
  21   8  -3  418.16   37.70
  21  -8   3  317.17   28.30
  21  -8   3  393.16   30.30
  21   8  -3  357.46   30.00
 -21  -8  -3  346.87   28.30
  21   8   3  427.96   35.70
 -21  -8   3  349.27   31.40
 -21   8  -3  341.57   28.80
  21  -8  -3  364.06   28.10
  21  -8  -3  393.96   29.90
  21  -8  -3  371.96   31.90
 -21  -8  -5    0.40    2.90
  21  -8   5    3.90    3.40
  21   8  -5   -2.50    7.00
  21  -8   5   -2.60    3.40
  21   8  -5   -3.50    4.60
  21   8   5   -7.60    5.50
  21  -8  -5   -2.00    5.50
  21  -8  -5   -1.90    3.30
 -21   8  -5    1.30    2.80
 -21   8   7    0.00    5.40
  21   8  -7   -1.30    5.90
  21   8  -7    2.30    7.90
  21  -8   7   -2.30    3.90
  21  -8   7   -2.30    7.30
  21  -8  -7   -5.90    5.90
 -21   8  -7   -2.30    3.00
  21  -8  -7   -5.20    3.60
  22   8   0 1172.98   78.79
  22  -8   0 1047.20   73.99
  22  -8   0 1130.59   75.29
  22  -8   0 1068.49   75.59
  22  -8   2  163.98   19.50
  22   8  -2  157.38   18.00
  22   8  -2  171.48   27.50
  22  -8   2  157.18   15.50
 -22  -8  -2  163.58   17.40
  22  -8  -2  122.69   19.70
  22  -8  -2  137.89   15.40
  22  -8  -2  146.09   18.80
  22   8   2  158.08   26.30
 -22  -8  -4  157.78   16.20
  22  -8   4  150.78   15.70
  22   8  -4  157.98   20.10
  22   8  -4  155.18   28.90
  22  -8   4  156.88   19.40
  22  -8  -4  147.29   18.30
  22  -8  -4  162.68   22.30
  22  -8  -4  153.08   16.00
  22   8   4  156.98   26.00
 -22   8  -4  157.88   16.30
 -22  -8  -6  202.68   21.00
  22  -8   6  144.79   17.20
  22  -8  -6  174.28   23.50
 -22   8  -6  174.68   16.70
  23  -8   1   73.59   16.00
  23  -8   1   64.79   11.30
 -23  -8  -1   48.70   13.90
  23  -8  -1   55.89   15.80
  23  -8  -1   42.40   11.20
  23  -8   3   57.39   12.00
  23   8  -3   70.09   15.30
 -23  -8  -3   72.89   13.20
  23   8  -3   97.09   26.10
  23   8   3   95.49   23.30
  23  -8  -3   78.09   13.20
 -23   8  -3   57.89   14.10
  23  -8  -3   86.59   16.40
  23  -8  -3   77.49   18.40
  24  -8   0  392.56   32.50
 -24  -8   0  380.66   33.80
  24   8   0  415.46   38.40
  24  -8   0  378.16   30.10
  24  -8   0  430.86   32.40
  24  -8  -2   25.10    4.90
   0   9   1  746.23   48.90
   0   9  -1  762.12   48.70
   0  -9   1  708.33   48.90
   0  -9  -1  747.13   48.90
   0  -9   1  744.63   47.80
   0  -9  -1  715.63   47.90
   0   9  -3  101.09    9.20
   0  -9  -3  111.99    8.80
   0   9   3  116.79   12.20
   0  -9   3  109.39   11.60
   0   9  -3  118.09   10.10
   0  -9  -3  111.49   10.30
   0   9  -5   39.80    7.30
   0  -9   5   55.49   10.40
   0   9  -5   44.10    8.10
   0  -9  -5   50.29    8.00
   0   9   7  275.07   24.90
   0  -9  -7  314.17   22.90
   0   9  -7  349.77   22.70
   0  -9   7  320.07   25.00
   0   9  -9  651.43   46.40
   0   9   9  705.73   46.60
   0   9   9  663.03   47.30
   0   9 -11    6.50    4.00
   0  -9 -11    3.50    4.30
   0   9  11    0.90    4.40
   0  -9  11   -5.50    6.10
   0   9  11   -7.60    5.70
   0   9  13    7.70    5.80
   0  -9  13    6.70    7.80
   0   9 -13    6.80    6.00
   0   9 -13   13.40    4.70
   0  -9 -13   -1.30    5.30
  -1  -9   0    1.40    1.00
  -1  -9   0    3.90    2.10
   1   9   0    2.00    2.00
   1  -9   0    0.30    0.70
   1  -9   0    0.60    2.30
  -1   9   0    0.70    1.50
   1   9  -2    9.00    2.10
  -1  -9  -2   10.10    1.60
  -1  -9  -2    6.60    2.20
   1  -9   2    7.70    2.60
  -1   9   2    6.80    2.10
   1   9  -2    7.70    1.70
  -1  -9   2    9.90    2.60
   1  -9  -2   13.50    3.80
  -1   9  -2   10.30    1.90
   1  -9  -2    4.70    2.40
   1   9   2    7.80    2.60
  -1   9   4  111.19   12.90
  -1  -9  -4  134.09   11.10
   1   9  -4  125.49   11.10
   1   9  -4  131.99   11.30
  -1  -9  -4  117.29    9.90
   1   9   4  116.39   14.30
  -1   9  -4  123.19   10.50
   1  -9  -4  125.69   11.00
   1  -9  -4  115.69   10.20
  -1  -9   4  123.69   12.70
  -1  -9  -6    5.80    2.40
   1   9  -6   -0.60    2.80
   1  -9   6    1.90    3.80
   1  -9  -6    4.90    2.70
   1  -9  -6   -3.30    2.10
  -1   9  -6    1.20    1.80
  -1  -9   6    4.70    3.50
   1   9   6    1.70    3.40
  -1  -9  -8    4.70    2.70
  -1   9   8    5.90    3.60
   1  -9   8   -2.80    4.80
  -1  -9   8    2.10    4.50
   1  -9  -8    4.40    3.10
   1   9   8    3.60    3.80
   1   9 -10   -2.60    3.20
  -1   9  10    4.00    4.70
  -1  -9 -10    4.30    3.70
  -1   9  10    3.30    4.40
   1  -9  10   -3.40    5.80
   1   9  10    1.70    4.20
   1   9  10   -6.00    4.90
   1  -9 -10    6.90    4.10
  -1  -9  10   -0.60    5.50
   1  -9  12   -7.30    6.20
  -1   9  12   -5.40    4.70
   1   9 -12   -2.90    4.80
   1   9 -12    1.30    3.90
   1   9  12   -5.10    5.00
  -1  -9  12   -3.80    6.60
  -1   9 -12    0.80    3.70
  -2  -9  -1  562.74   37.90
  -2   9   1  576.04   37.70
   2   9  -1  571.64   38.50
  -2  -9  -1  599.54   37.40
   2  -9   1  553.34   38.40
   2  -9  -1  560.24   38.30
  -2  -9   1  543.35   38.00
   2   9   1  581.64   39.00
   2  -9  -1  580.04   37.20
  -2   9  -1  565.14   37.60
  -2  -9   1  551.64   37.30
  -2   9   3  136.19   12.50
   2   9  -3  154.88   12.40
   2   9  -3  146.29   13.00
   2  -9   3  139.49   13.50
  -2  -9  -3  143.49   11.10
  -2  -9  -3  132.99   12.10
  -2  -9   3  156.98   13.50
   2  -9  -3  163.18   11.60
   2  -9  -3  141.49   12.40
  -2   9  -3  149.49   11.40
   2   9   3  155.48   15.50
   2   9  -5  382.36   25.70
   2  -9   5  346.47   26.60
   2   9  -5  384.16   25.20
  -2   9   5  308.77   25.90
  -2  -9  -5  336.87   24.40
  -2  -9  -5  356.86   24.90
  -2  -9   5  362.16   26.40
  -2   9  -5  402.06   24.70
   2   9   5  364.06   27.40
   2  -9  -5  365.86   25.90
   2  -9  -5  371.76   25.40
  -2   9  -5  298.57   24.20
   2  -9   7    2.30    4.30
  -2  -9   7    0.20    4.10
   2  -9  -7    7.60    2.90
   2   9   7    6.00    3.90
  -2   9   9  256.37   20.50
  -2  -9  -9  265.17   19.10
  -2   9   9  240.38   20.70
   2  -9   9  230.18   23.00
   2   9   9  244.38   20.50
   2   9   9  223.88   23.50
  -2  -9   9  190.08   22.90
  -2   9  -9  235.58   19.80
  -2   9  -9  267.07   19.20
   2  -9  -9  249.58   21.10
   2   9 -11    4.80    4.50
  -2   9  11    1.10    4.60
  -2  -9 -11   -1.90    3.40
   2  -9  11   -7.70    6.00
   2   9  11   -8.10    6.00
  -2  -9  11   -5.60    6.50
  -2   9 -11    7.60    4.00
   2   9  11   -1.30    4.30
  -2   9 -11   -0.80    3.00
  -2   9  13    2.40    5.40
   2  -9  13    0.10    7.10
   2   9 -13    4.70    6.40
   2   9 -13    9.20    4.90
  -2   9 -13   -3.20    6.30
  -2  -9  13    7.60    7.80
   2  -9 -13   -6.40    5.30
   2   9  13    2.80    5.30
  -2   9 -13   10.50    4.50
   3  -9   0   30.30    4.90
  -3   9   0   32.80    5.70
  -3  -9   0   22.20    5.50
  -3  -9  -2  721.03   50.59
  -3  -9  -2  776.72   50.29
   3   9  -2  719.33   50.79
   3  -9   2  767.22   51.29
   3   9  -2  807.32   51.49
  -3   9   2  782.92   50.49
  -3  -9   2  786.42   51.09
  -3   9  -2  731.33   50.29
   3   9   2  785.72   51.99
   3  -9  -2  748.73   51.09
   3  -9  -2  837.22   50.49
  -3   9   4  461.65   31.30
   3   9  -4  467.55   31.90
  -3  -9  -4  455.95   30.80
  -3  -9  -4  456.85   31.20
   3  -9   4  470.35   32.90
   3   9  -4  466.45   31.80
  -3  -9   4  449.66   32.20
   3  -9  -4  451.95   31.20
   3   9   4  463.85   33.70
   3   9  -6   56.49   10.30
   3   9  -6   49.20   11.50
  -3  -9  -6   39.60    7.80
   3  -9   6   48.60   12.50
   3  -9  -6   47.50    9.40
   3   9   6   60.39   15.60
  -3  -9  -8   32.80    8.50
  -3   9   8   15.20    3.50
   3  -9   8   13.20    5.40
   3   9   8    9.10    4.80
   3  -9  -8   14.50    3.80
  -3   9  -8   33.70    8.70
  -3  -9   8   10.10    5.30
   3  -9  10   -6.10    5.40
  -3   9  10    2.50    4.20
  -3  -9 -10    1.80    2.90
   3   9 -10   -2.10    4.60
  -3   9 -10   -1.50    2.80
  -3  -9  10   -0.80    5.80
   3   9  10    2.60    3.70
   3  -9 -10   -3.80    3.90
   3   9  10    6.30    5.50
  -3   9  12   -5.90    4.70
   3   9 -12   -6.00    5.20
   3  -9  12   -6.50    6.50
   3   9 -12    4.00    4.20
  -3  -9  12    2.50    7.20
   3   9  12   -5.20    4.60
  -3   9 -12   -1.10    3.60
   3   9 -14    5.80    7.40
  -3  -9 -14    3.00    6.30
  -3   9  14    1.10    5.90
   3   9 -14    1.30    6.00
   3  -9  14    9.90    8.00
   3   9  14    7.70    5.80
   3  -9 -14    3.20    6.40
  -3  -9  14    6.60   11.00
  -3   9 -14   -1.00    5.00
  -4  -9  -1 1210.58   79.49
  -4   9   1 1133.09   79.19
   4  -9   1 1248.38   80.09
   4   9  -1 1273.57   80.59
  -4  -9  -1 1167.98   79.39
  -4  -9   1 1134.19   79.59
   4  -9  -1 1320.07   80.19
  -4   9  -1 1134.49   79.29
   4  -9  -1 1375.26   79.59
   4   9   1 1223.38   80.79
   4  -9   3    0.10    2.90
  -4   9   3    4.20    1.50
   4   9  -3    6.20    2.40
  -4  -9  -3    2.50    1.50
   4   9  -3    6.50    2.60
   4   9   3    7.90    3.50
   4  -9  -3    5.70    2.40
   4  -9   5 1270.67   80.09
  -4  -9  -5 1217.68   78.59
  -4   9   5 1186.68   78.79
   4   9  -5 1234.78   79.49
  -4  -9  -5 1211.78   78.89
   4   9  -5 1242.48   79.69
   4  -9  -5 1199.48   79.29
   4  -9  -5 1194.78   79.29
   4   9   5 1253.17   80.89
  -4   9  -5 1116.19   78.09
  -4  -9   5 1144.39   79.69
  -4   9   7   51.79   12.20
   4  -9   7   83.29   13.90
  -4   9  -7   60.69    8.30
   4  -9  -7   77.29   12.00
  -4  -9   7   66.99   14.00
   4   9   7   94.99   15.00
   4  -9   9   -0.60    5.40
  -4   9   9    7.30    4.00
  -4  -9   9    2.70    5.70
   4   9   9    8.40    3.60
  -4   9  -9    2.60    2.60
   4   9   9    2.20    5.10
   4   9 -11    0.00    4.80
   4   9 -11    7.40    4.00
  -4   9  11   -4.50    4.70
   4  -9  11   -9.60    6.00
  -4  -9  11   -2.10    5.70
  -4   9 -11   -0.80    3.60
   4   9  11   -5.00    5.90
   4   9  11   -6.10    4.20
  -4   9  13   -3.30    5.70
   4   9 -13   -2.40    5.70
   4  -9  13   -1.60    8.10
  -4  -9  13    6.40    7.70
   4   9  13    1.50    5.50
  -4   9 -13   -6.50    4.30
   4   9  13  -10.20    7.20
   5  -9   0   40.00    6.20
  -5  -9   0   39.70    6.90
  -5  -9   0   37.60    6.60
  -5   9   2 1630.04  116.89
   5   9  -2 1772.02  117.79
  -5  -9  -2 1861.11  117.19
   5  -9   2 1912.51  118.09
   5  -9   2 1681.13  117.19
  -5  -9  -2 1748.43  117.29
   5   9  -2 1811.32  118.29
   5  -9  -2 1988.60  117.69
   5   9   2 1806.62  118.79
   5  -9  -2 1831.22  117.79
  -5  -9   2 1871.41  117.69
  -5   9   4   78.19    8.00
   5  -9   4   89.59    8.40
   5   9  -4   82.69   12.90
  -5  -9  -4   85.09    8.60
  -5  -9  -4   64.99    8.60
   5  -9   4   67.59   11.60
   5   9  -4   78.09   11.80
   5  -9  -4   86.49    9.70
   5  -9  -4   77.99   10.40
  -5  -9   4   74.69   10.50
   5   9   4   99.59   16.10
  -5   9   6  125.19   13.30
   5   9  -6  166.08   15.80
  -5  -9  -6  152.68   12.40
   5   9  -6  114.69   18.50
  -5   9  -6  120.69   11.30
   5  -9  -6  126.79   14.40
   5  -9  -6  174.18   13.40
   5   9   6  139.49   19.60
  -5  -9   6  123.19   16.00
   5   9  -8    4.30    4.70
  -5  -9  -8    8.90    2.60
   5  -9   8   15.20    5.40
   5   9  -8   -0.70    4.20
  -5   9  -8    9.00    2.60
  -5  -9   8    6.50    4.70
   5   9   8    7.40    5.00
   5  -9  -8    3.20    3.70
   5  -9  10   -4.70    5.40
   5   9 -10    5.10    4.40
  -5   9  10   -1.70    4.00
   5   9 -10   -1.90    4.30
  -5   9 -10    3.00    2.70
   5   9  10    1.90    3.70
  -5  -9  10   -1.40    5.30
   5   9  10   -5.50    5.20
   5   9 -12   -5.80    5.70
   5   9 -12    2.80    5.80
   5  -9  12   -6.60    7.40
  -5   9  12   -2.90    5.20
   5   9  12   -3.00    4.80
   5   9  12  -10.90    7.10
  -5  -9  12   -6.00    6.90
  -5   9  14  -10.00    6.00
   5  -9  14   -5.50    7.80
  -5   9 -14    5.00    6.30
  -5  -9  14   -8.10    8.80
   5   9  14   -1.80    6.10
  -6  -9  -1 2212.28  144.99
   6  -9   1 2026.00  144.89
   6   9  -1 2303.87  145.69
   6   9  -1 2308.27  146.39
  -6  -9  -1 2231.28  145.19
   6  -9   1 2286.87  145.69
   6  -9   1 2212.38  144.89
   6   9   1 2390.86  146.79
   6  -9  -1 2245.98  145.59
   6  -9  -1 2371.66  145.29
  -6  -9   1 2087.79  145.19
   6   9  -3  208.98   19.30
   6   9  -3  199.48   17.70
   6  -9   3  187.28   19.40
  -6  -9  -3  227.38   15.50
   6  -9   3  243.58   16.00
  -6   9   3  186.98   14.90
   6  -9  -3  222.78   16.60
   6   9   3  197.78   32.40
   6  -9  -3  205.88   17.20
  -6  -9   3  226.38   17.30
   6  -9   5  501.95   32.70
  -6  -9  -5  486.75   32.50
   6   9  -5  424.96   35.40
  -6   9   5  409.46   32.10
   6   9  -5  496.55   34.80
   6  -9   5  531.15   34.50
   6  -9  -5  465.95   34.10
  -6   9  -5  473.05   31.70
   6   9   5  512.95   36.90
   6  -9  -5  500.85   33.40
  -6  -9   5  491.85   34.30
  -6  -9  -7  105.09   10.70
   6   9  -7   65.89   15.80
   6  -9   7  120.79   11.10
   6  -9   7   98.79   15.80
  -6   9  -7   83.79    9.50
   6  -9  -7   68.69   14.10
   6   9   7   89.09   18.40
   6  -9  -7  107.19   11.80
   6   9   7  111.59   11.50
  -6  -9   7   79.39   14.80
   6  -9   9   -2.00    4.90
  -6   9   9   -2.40    4.00
   6   9   9   -1.00    3.30
  -6  -9   9   -4.80    4.60
   6   9   9   -5.70    5.10
   6  -9  11   -6.00    6.10
  -6  -9 -11    2.90    3.20
  -6   9  11   -1.20    5.00
   6   9 -11    3.10    5.00
   6  -9  11   -0.50    3.00
   6   9  11   -8.10    6.20
  -6  -9  11   -0.50    6.20
   6   9  11   -2.80    4.20
  -6   9 -11    5.40    3.50
   6  -9 -11   -7.40    5.00
   6   9 -13    7.90    7.10
   6  -9  13    7.70    8.00
   6   9 -13   -4.10    6.40
  -6   9  13   -0.40    5.50
  -6  -9  13   -3.60    7.40
   6   9  13   -0.10    5.30
  -6   9 -13   -2.30    5.50
   6   9  13   -6.20    7.30
   7  -9   0    7.00    2.80
   7   9   0   12.40    7.70
  -7  -9   0    1.50    2.00
  -7  -9   0   -1.20    1.90
   7  -9   0    2.30    2.00
  -7  -9  -2 1127.19   69.09
   7   9  -2 1125.49   70.49
  -7  -9  -2  894.21   69.99
   7  -9   2 1031.40   69.49
   7   9  -2  974.60   74.99
   7  -9  -2 1130.59   70.09
  -7  -9   2 1066.09   69.89
   7  -9  -2 1136.89   70.09
   7   9   2 1066.69   71.89
  -7  -9  -4  100.49    9.60
  -7   9   4   85.29    8.00
   7   9  -4   98.69   13.40
  -7  -9  -4   98.29    8.70
   7  -9   4  104.79   12.30
  -7   9  -4   88.99    7.50
   7  -9  -4   73.49   10.80
  -7  -9   4   93.79   16.30
   7   9   4   91.19   17.30
  -7  -9  -6  632.74   42.00
   7  -9   6  622.94   42.20
   7   9  -6  645.14   44.30
   7  -9   6  674.63   44.10
   7   9  -6  614.24   45.00
  -7   9  -6  632.34   41.30
   7  -9  -6  625.74   42.70
  -7  -9   6  579.34   43.60
   7   9   6  599.84   42.00
   7  -9  -6  636.84   43.80
   7   9   6  630.14   45.60
   7  -9   8  151.48   17.70
   7  -9   8  142.39   13.90
  -7  -9  -8  127.99   13.00
   7   9  -8  133.79   18.20
   7   9  -8  135.49   19.70
  -7  -9   8  132.09   17.70
   7  -9  -8  128.69   17.10
  -7   9  -8  142.19   12.50
   7   9   8  183.58   21.30
   7   9 -10   51.79   15.10
  -7  -9 -10   37.60    9.60
  -7   9  12   84.89   16.70
  -7  -9 -12   79.29   12.20
   7   9 -12   90.39   18.50
   7  -9  12   97.89   14.20
   7   9  12   59.89   15.50
  -7   9 -12  108.39   16.70
  -7  -9  12   93.79   21.00
   7  -9 -12   63.69   18.10
   7   9  12  124.69   24.10
   8  -9   1  299.97   20.90
   8   9  -1  271.97   25.50
  -8  -9  -1  281.37   20.10
   8   9  -1  322.87   22.50
   8  -9   1  311.17   21.10
   8  -9   1  273.07   22.90
   8  -9  -1  320.97   21.60
   8  -9  -1  303.07   21.60
   8   9   1  254.27   25.70
   8  -9  -1  309.87   20.70
  -8  -9   1  270.17   20.90
   8  -9   3    1.30    3.20
  -8  -9  -3    0.20    1.80
   8   9  -3   -6.70    3.90
   8  -9   3    5.90    1.80
   8  -9  -3    2.70    2.90
   8  -9  -3    3.70    2.80
   8   9   3   -5.00    4.10
  -8  -9   3    1.90    2.80
  -8  -9  -5   10.00    2.30
   8  -9   5   17.10    4.00
   8   9  -5    6.30    4.00
   8   9   5    5.30    4.80
  -8   9  -5   13.20    2.00
  -8  -9   5    7.60    4.20
   8  -9  -5   14.60    3.10
   8  -9   7    1.50    2.40
  -8  -9  -7   -1.70    2.60
   8   9  -7   -4.80    4.20
   8  -9   7    2.10    4.40
   8   9   7   -5.10    4.90
   8   9   7    0.00    2.90
  -8  -9   7   -5.40    4.30
   8  -9  -7    5.20    3.20
   8   9  -9   -2.00    4.60
   8  -9   9   -1.50    5.50
   8   9  -9    3.60    5.00
  -8  -9  -9   -2.30    2.40
  -8   9  -9    3.10    2.60
  -8  -9   9   -3.80    4.90
   8  -9  -9   -4.10    4.20
   8   9   9    0.90    3.50
  -8   9  11    4.60    5.60
   8   9 -11   14.60    6.00
   8  -9  11   -3.90    7.30
  -8  -9 -11    7.40    3.40
   8   9  11   -0.60    4.90
   8  -9 -11    4.00    5.40
  -8  -9  11    1.60    7.20
   8   9  11    8.70    6.70
   8  -9  13   -1.10    8.00
  -8   9  13   -3.20    5.60
  -8  -9 -13    0.80    4.00
   8   9 -13    3.50    7.10
   8  -9  13    1.70    4.10
   8   9  13   -4.20    6.00
   8   9  13   -1.70    7.60
  -8   9 -13    8.60    5.40
   8  -9 -13   -6.80    5.70
  -8  -9  13    5.80    8.30
   9   9  -2 1320.17   85.99
   9   9  -2 1248.78   84.59
  -9  -9  -2 1198.98   83.79
   9  -9   2 1290.27   84.29
   9  -9   2 1193.38   83.69
   9  -9  -2 1220.98   83.29
   9  -9  -2 1324.37   84.39
   9  -9  -2 1376.86   84.19
  -9  -9   2 1336.57   83.89
   9   9   2 1290.27   86.19
  -9  -9  -4    6.50    2.10
   9  -9   4    8.20    3.30
   9   9  -4    6.20    3.70
   9   9  -4   -3.60    4.40
   9  -9  -4    6.90    3.50
  -9   9  -4    5.40    1.50
   9  -9  -4    6.70    2.80
  -9  -9   4   14.00    3.90
   9   9   4    7.90    4.40
   9   9  -6  961.00   60.49
   9  -9   6  879.61   56.99
  -9  -9  -6  820.02   56.49
   9   9  -6  893.81   58.99
   9  -9   6  865.91   58.09
   9   9   6  931.11   60.59
   9   9   6  724.33   56.19
   9  -9  -6  882.51   57.29
  -9  -9   6  824.72   58.09
  -9   9  -6  792.32   55.89
   9  -9  -6  843.62   58.69
   9   9  -8  155.58   17.90
  -9  -9  -8  124.09   12.00
   9  -9   8  148.49   13.90
   9  -9   8  120.69   17.90
  -9   9  -8  110.69   13.10
  -9  -9   8  107.09   17.00
   9   9   8  116.79   13.20
   9  -9  -8  110.89   16.90
  -9   9  10   58.19   14.00
   9  -9  10   64.09   12.10
  -9  -9 -10   60.99   10.50
  -9  -9 -12  120.19   14.60
  -9   9  12  121.09   18.50
   9   9 -12  103.39   20.20
   9  -9  12  149.49   17.00
   9   9  12  161.28   26.80
  -9   9 -12  147.69   17.20
   9  -9 -12   89.69   20.10
  -9  -9  12  103.09   21.80
  10  -9   1 1757.12  109.19
 -10  -9  -1 1633.14  109.09
  10   9  -1 1689.03  109.79
  10  -9   1 1658.63  109.29
  10   9  -1 1700.53  110.89
  10  -9   1 1586.64  108.99
  10  -9  -1 1483.55  108.89
 -10  -9   1 1687.93  108.59
  10  -9  -1 1745.83  109.39
  10   9   1 1780.12  111.09
  10  -9  -1 1675.53  109.29
  10  -9   3  297.57   21.70
  10   9  -3  297.37   27.00
  10  -9   3  299.37   22.30
  10   9  -3  290.47   23.40
 -10  -9  -3  272.27   21.10
  10  -9  -3  306.17   21.60
  10  -9  -3  300.27   20.40
 -10  -9   3  313.67   21.90
  10  -9  -3  277.27   22.90
 -10   9  -3  252.07   20.10
  10   9   3  301.97   27.10
  10   9  -5   24.20    5.00
  10  -9   5   26.70    4.80
 -10  -9  -5   20.40    3.10
 -10   9   5   34.00    5.30
 -10   9  -5   32.20    5.50
  10   9   5   10.50    5.40
 -10  -9   5   20.50    4.50
 -10  -9  -7   10.00    3.00
  10  -9   7    7.40    4.70
  10   9  -7   19.10    5.10
  10   9   7   16.40    3.70
  10   9   7   17.10    5.50
 -10  -9   7   18.30    5.50
  10   9  -9   12.70    6.80
  10  -9   9    1.50    2.80
 -10  -9  -9   -1.00    2.60
  10   9  -9   -2.90    4.60
  10  -9   9   -4.20    5.60
  10   9   9   -7.00    5.40
 -10  -9   9   -3.50    5.50
 -10   9  -9    2.60    2.50
  10   9   9   -3.50    5.60
  10  -9  -9   -5.50    4.50
  10   9 -11    4.90    6.20
 -10   9  11    4.90    5.30
 -10  -9 -11    7.60    3.70
  10  -9 -11    6.60    5.60
 -10  -9  11   14.50    7.00
  10   9  11   16.00    7.10
 -10   9  13   -6.30    7.70
  10   9 -13   -1.30    6.70
  10  -9  13   -8.40    7.50
  10  -9  13   -6.40    4.30
 -10   9 -13    3.90    5.10
 -10  -9  13    9.00    8.80
  10   9  13   -1.20    7.50
  11   9   0   -2.90    4.00
  11  -9   0    1.20    2.40
  11  -9   0    2.60    2.40
  11  -9   0    1.40    2.00
 -11  -9  -2  635.24   43.60
  11   9  -2  685.23   47.10
  11  -9   2  644.04   43.70
  11  -9   2  679.93   44.00
  11   9  -2  668.93   44.90
  11  -9  -2  660.53   43.80
  11  -9  -2  542.55   43.90
  11   9   2  669.93   47.30
  11  -9  -2  600.74   46.30
 -11  -9   2  669.43   43.50
  11  -9   4   57.49   10.40
 -11  -9  -4   51.89    9.10
  11  -9   4   57.29   10.90
 -11  -9   4   66.29   11.30
  11  -9  -4   60.09    7.30
 -11   9  -4   58.59    7.00
 -11  -9  -6  264.77   21.40
  11   9  -6  294.47   31.00
  11  -9   6  274.67   24.00
  11   9  -6  300.97   26.20
  11  -9   6  315.37   22.60
  11  -9  -6  324.27   22.40
  11  -9  -6  243.28   25.40
  11   9   6  312.37   28.50
 -11  -9   6  292.27   24.30
  11  -9   8   83.99   16.40
  11   9  -8  132.59   17.80
  11  -9   8  117.99   12.80
 -11  -9  -8  115.39   11.40
  11  -9  -8   74.89   16.60
  11   9   8  129.39   20.60
  11   9   8   68.79   13.70
 -11  -9   8   72.09   16.30
  11  -9  10   12.20    3.70
  11   9 -10   21.20    8.90
  11  -9  10    6.40    6.70
  11   9 -10   -0.40    5.70
 -11  -9 -10   10.00    3.30
 -11   9  10   10.20    5.60
  11  -9 -10    5.20    5.20
  11   9  10    3.10    5.50
  11   9  10   10.10    6.30
 -11  -9  10   12.60    6.60
  11  -9  12    8.60    8.10
 -11  -9 -12   36.30   10.30
  11   9 -12   11.80    7.10
  11  -9 -12   14.50    7.00
 -11  -9  12   23.50    7.60
  12  -9   1 1049.30   67.49
 -12  -9  -1  970.40   67.09
  12  -9   1 1011.10   67.49
  12   9  -1 1024.80   67.99
  12  -9   1  975.20   67.19
  12   9  -1 1024.50   69.99
  12  -9  -1 1004.10   66.99
  12  -9  -1 1056.69   67.39
 -12  -9   1  969.00   66.49
  12   9   1 1055.29   70.19
 -12  -9  -3    0.50    2.30
  12   9  -3    4.80    3.50
  12   9  -3   -2.60    4.90
  12  -9   3    4.90    2.50
  12  -9   3    1.60    3.00
  12  -9  -3   -0.90    3.40
 -12  -9   3    0.80    3.40
  12  -9  -3    0.60    2.50
  12   9   3   -5.00    4.60
  12  -9   5  192.28   19.00
  12   9  -5  164.18   26.40
  12   9  -5  220.48   21.10
 -12  -9  -5  197.38   16.80
  12  -9   5  242.68   18.20
  12   9   5  213.38   24.50
  12  -9  -5  167.18   20.90
  12  -9  -5  231.68   17.90
 -12  -9   5  223.28   19.60
 -12   9   7   31.10    5.40
  12   9  -7   23.10    7.20
  12  -9   7   54.49   13.20
 -12  -9   7   20.60    5.30
  12  -9  -7   17.20    5.00
  12   9  -9    5.80    7.70
 -12   9   9   -4.80    4.30
  12  -9   9   -0.90    2.80
  12  -9   9    0.00    5.70
 -12  -9  -9   -2.50    2.90
 -12  -9   9   -8.70    5.80
  12   9 -11   -6.20    6.30
  12  -9  11   -0.90    7.40
 -12   9  11   -1.80    5.30
  12   9 -11   -0.60    8.90
  12  -9  11   -1.40    3.70
 -12  -9 -11   -0.70    3.30
 -12  -9  11    5.00    6.90
  12   9  11   -1.60    6.90
 -12   9 -11    0.20    3.80
  13  -9   2 1650.93  110.79
  13  -9   2 1692.93  110.79
 -13  -9  -2 1598.04  110.59
  13   9  -2 1753.42  111.69
  13   9  -2 1744.03  113.09
  13   9   2 1763.22  113.39
 -13  -9   2 1754.12  110.39
  13  -9  -2 1593.44  110.59
  13  -9  -2 1653.23  110.49
  13  -9  -2 1713.03  111.39
 -13  -9  -4  713.43   50.79
  13  -9   4  748.23   51.49
  13   9  -4  846.42   55.49
  13   9  -4  794.02   53.09
  13  -9   4  735.63   51.49
 -13  -9   4  748.33   51.69
  13   9   4  832.22   55.19
  13  -9  -4  816.92   51.39
 -13   9  -4  652.83   50.19
  13  -9  -4  708.63   52.69
  13   9  -6    1.40    6.30
 -13  -9  -6    8.50    2.50
  13  -9   6    6.60    3.10
  13  -9   6    7.20    4.10
  13   9  -6   11.00    4.50
 -13  -9   6   10.40    4.80
  13  -9  -6   -1.70    4.80
  13   9   6    8.70    5.00
  13   9  -8   20.20    7.10
  13  -9   8    7.60    3.20
  13  -9   8    6.60    4.50
  13   9  -8    2.20    5.10
 -13  -9  -8    8.00    2.70
 -13  -9   8   -2.30    5.60
  13  -9  -8    1.30    4.70
  13   9   8   -0.40    5.70
  13  -9  10   -8.40    6.20
 -13   9  10   -9.20    5.00
  13   9 -10   -6.90    8.00
 -13  -9  10  -12.50    7.20
  13  -9  12   -6.10    3.90
  13  -9  12   -5.50    7.90
  13   9 -12   -5.10    6.20
 -13   9  12  -12.40    6.60
 -13  -9  12  -13.70    7.80
 -13   9 -12   -3.90    4.10
  14   9  -1  521.85   37.40
  14  -9   1  520.55   36.70
  14  -9   1  525.45   36.90
  14  -9   1  541.75   36.30
 -14  -9  -1  496.05   36.30
  14   9  -1  517.05   40.90
  14   9   1  510.75   41.00
  14  -9  -1  533.15   36.30
  14  -9  -1  516.75   36.40
  14  -9  -1  513.85   37.20
 -14  -9   1  527.75   35.50
 -14  -9  -3  150.38   15.10
  14   9  -3  178.08   18.10
  14  -9   3  188.48   15.40
  14   9  -3  174.28   23.10
  14  -9   3  195.98   16.50
 -14  -9   3  153.38   16.40
 -14   9  -3  154.18   14.30
  14  -9  -3  153.28   18.10
  14  -9  -3  153.38   14.70
  14   9   3  180.18   23.50
  14  -9  -3  163.88   15.30
  14   9  -5  344.87   31.00
 -14  -9  -5  310.07   22.60
  14  -9   5  271.97   23.90
  14  -9   5  296.47   23.80
  14   9  -5  310.57   26.20
 -14  -9   5  288.87   24.80
  14  -9  -5  338.37   23.50
  14   9   5  323.47   29.60
  14  -9  -5  253.17   26.10
 -14  -9  -7   -2.90    2.30
  14  -9   7    0.60    4.00
  14  -9   7   -0.60    2.90
  14   9  -7    5.20    6.50
  14   9  -7   -5.30    4.40
 -14  -9   7   -4.70    5.10
  14   9   7   -2.70    5.30
  14  -9  -7   -0.10    3.30
  14   9  -9    2.60    5.70
 -14   9   9    1.40    5.30
 -14  -9  -9    3.90    3.40
  14   9  -9   14.80    7.70
  14  -9   9    5.90    3.20
  14  -9   9    9.40    5.60
 -14   9  -9   -0.70    3.20
  14  -9  -9   -4.10    5.50
 -14  -9   9   -2.70    6.20
  14   9   9   -2.90    6.10
  15   9   0   -4.60    4.50
  15  -9   0    2.50    2.40
  15  -9   0   -1.10    3.10
  15  -9   0    2.10    3.00
  15  -9   2 1007.20   67.59
  15  -9   2  995.50   67.99
  15   9  -2 1081.59   68.99
  15   9  -2 1012.10   70.99
 -15  -9  -2  942.11   67.49
  15  -9  -2  998.40   67.49
 -15  -9   2 1051.99   67.29
  15  -9  -2 1014.40   68.59
  15  -9  -2 1009.50   67.69
  15   9   2 1021.50   70.69
 -15  -9  -4  322.57   24.50
  15  -9   4  330.97   25.80
  15   9  -4  353.86   28.00
  15   9  -4  390.66   32.00
  15  -9   4  315.07   24.90
  15  -9  -4  290.57   27.30
  15   9   4  381.06   31.40
  15  -9  -4  349.37   25.20
  15  -9  -4  318.57   24.40
 -15  -9   4  316.87   26.40
 -15  -9  -6   -1.10    2.40
  15  -9   6   -4.60    3.50
  15   9  -6   -2.90    4.30
  15   9  -6   -7.40    5.50
  15  -9  -6   -4.00    2.70
  15   9   6   -2.30    4.50
  15   9  -8    0.40    5.40
 -15  -9  -8    2.70    2.90
  15  -9   8    2.20    5.00
  15   9  -8    4.00    6.80
  15  -9   8    4.10    3.00
  15  -9  -8   -8.30    5.40
 -15  -9   8   -1.20    5.80
 -15   9  -8   -0.60    2.90
  15   9   8    0.50    5.90
 -15   9  10    2.70    6.20
 -15  -9 -10    7.00    3.70
  15   9 -10   -2.10    6.10
  15  -9  10    3.00    6.90
  15   9 -10    4.70    7.80
  15  -9 -10   -2.40    5.80
 -15  -9  10    4.50    7.20
  15   9  10    5.40    6.40
  16  -9   1  206.78   15.60
  16  -9   1  174.98   17.10
 -16  -9  -1  135.09   16.00
  16   9  -1  143.09   23.80
  16  -9   1  162.08   16.90
  16   9  -1  188.58   17.60
  16  -9  -1  166.28   17.70
  16   9   1  166.58   23.00
  16  -9  -1  174.08   16.60
  16  -9  -1  183.68   15.20
  16  -9   3   92.49   11.10
 -16  -9  -3   72.79   11.20
  16   9  -3   82.29   14.20
  16  -9   3   80.09   12.80
 -16  -9   3   70.79   13.20
  16  -9  -3   77.49   11.50
 -16   9  -3   77.79   10.40
  16  -9  -3   76.89   11.10
  16   9   3   85.39   20.30
  16  -9  -3   67.59   14.80
  16  -9   5   89.09   12.50
 -16  -9  -5  107.19   11.10
  16   9  -5  116.89   23.60
  16  -9   5   64.69   14.20
  16   9  -5  104.09   16.30
  16  -9  -5   85.49   11.00
  16   9   5  129.89   21.40
  16  -9  -5   87.89   16.80
 -16   9  -5   82.49   10.20
  16  -9  -5  111.19   12.50
 -16  -9   5   99.59   15.60
  16  -9   7   54.99   13.90
  16   9  -7   97.09   24.50
 -16  -9  -7   61.49   10.50
  16   9  -7   63.89   17.30
  16  -9   7   70.79   13.80
 -16   9  -7   47.00    9.10
 -16   9   9  250.97   23.60
 -16  -9  -9  285.27   20.40
  16  -9   9  218.88   25.70
  16   9  -9  239.48   26.60
 -16  -9   9  246.98   27.40
  16  -9  -9  231.38   27.00
 -16   9  -9  207.48   19.70
  16   9   9  296.17   30.40
  17  -9   0   -1.60    2.90
  17  -9   0    2.90    2.60
  17  -9   0   -2.50    2.70
 -17  -9  -2   48.90   10.30
  17  -9   2   56.79    9.80
  17   9  -2   56.39   12.70
  17  -9   2   45.10   12.30
  17  -9  -2   57.79   11.60
  17  -9  -2   46.10   13.30
  17  -9  -2   67.79    9.90
 -17  -9   2   38.00    5.50
  17   9  -4   -4.40    5.60
  17  -9   4   -2.30    3.00
 -17  -9  -4   -0.20    2.50
  17  -9   4    2.10    3.10
  17   9  -4    3.40    4.00
  17  -9  -4    1.40    2.80
 -17   9  -4   -0.30    2.10
 -17  -9   4   -6.80    4.30
  17   9   4   -1.10    4.70
  17  -9  -4   -1.50    4.20
 -17  -9  -6   -2.80    2.70
  17   9  -6    1.40    5.00
  17   9  -6    0.30    6.60
  17  -9   6   -7.20    4.00
  17  -9   6   -4.00    3.00
  17  -9  -6    2.30    3.20
 -17  -9   6   -3.90    5.20
  17  -9  -6   -8.00    4.80
  17   9   6   -3.40    5.40
 -17  -9  -8   -5.00    2.90
  17  -9   8    4.70    3.40
  17  -9   8   -7.60    5.20
  17   9  -8   -1.50    5.80
  17   9  -8    1.40    7.50
  17  -9  -8   -3.60    5.80
  17   9   8   -2.10    6.00
 -17  -9   8   -7.60    6.30
 -17   9  -8   -3.00    2.90
  17   9 -10   10.00    6.60
 -17   9  10    8.60    6.20
  17  -9  10    6.70    7.10
  17   9 -10   17.60    8.50
 -17  -9  10   -4.80    7.50
  17   9  10   11.40    6.50
  17  -9 -10    3.40    6.50
  18  -9   1   60.29   10.60
  18   9  -1   62.09   13.00
  18  -9   1   56.69   12.30
  18  -9   1   53.59   12.70
 -18  -9  -1   50.29   11.20
  18  -9  -1   51.69   12.50
  18  -9  -1   50.99   10.30
  18  -9  -1   61.69   13.80
 -18  -9  -3  102.09   12.40
  18   9  -3  109.99   15.20
  18  -9   3   92.19   11.80
  18  -9   3   84.89   14.50
  18  -9  -3   87.49   12.10
  18  -9  -3   69.99   13.40
 -18   9  -3   93.09   11.70
  18  -9  -3   93.39   16.00
  18   9   3   96.19   22.00
  18  -9   5  172.48   18.10
  18   9  -5  261.17   30.60
  18   9  -5  215.28   22.30
 -18  -9  -5  217.98   17.80
  18  -9   5  181.18   19.90
  18   9   5  257.87   26.90
  18  -9  -5  200.08   22.40
  18  -9  -5  183.98   17.60
  18  -9  -5  231.58   18.70
 -18   9  -5  178.28   16.90
 -18  -9   5  180.28   21.50
  18  -9   7    4.80    4.90
 -18  -9  -7    1.10    3.40
  18   9  -7   14.40    8.00
  18  -9   7   12.30    4.00
  18   9  -7    7.10    5.80
  18   9   7    5.70    6.20
  18  -9  -7    6.40    6.00
 -18   9  -7   11.40    3.10
 -18  -9   7    6.60    6.50
 -18  -9  -9  277.87   22.80
  18  -9   9  297.67   25.20
  18   9  -9  336.37   35.50
 -18   9   9  299.57   26.30
  18   9  -9  242.58   28.70
  18   9   9  328.67   31.90
  18  -9  -9  261.37   29.10
 -18  -9   9  227.08   29.30
  19  -9   0    0.40    2.90
  19  -9   0    2.40    3.00
  19   9   0    0.30    5.60
  19  -9   0    0.90    3.40
  19  -9   2  165.38   15.60
  19   9  -2  174.48   25.70
  19   9  -2  163.48   17.90
  19  -9   2  187.28   17.90
 -19  -9  -2  166.78   16.30
  19  -9  -2  176.18   19.30
  19   9   2  152.28   24.90
  19  -9  -2  140.19   16.10
  19  -9  -2  163.38   17.70
 -19  -9   2  159.78   17.10
  19  -9   4  107.29   15.80
  19  -9   4  109.49   13.30
 -19  -9  -4  103.69   12.90
  19   9  -4  110.19   17.30
  19   9  -4  111.89   27.40
  19   9   4  131.19   23.70
  19  -9  -4   99.09   18.00
 -19   9  -4   80.69   12.20
 -19  -9   4   76.89   17.80
  19  -9  -4   86.89   14.40
  19  -9  -4  115.39   13.50
  19  -9   6   -5.00    3.60
  19   9  -6  -11.20    7.10
  19   9  -6   -4.10    5.10
  19   9   6   -6.40    5.70
 -19   9  -6   -2.00    2.70
  19  -9  -6   -1.60    2.60
  19  -9  -6   -5.60    5.30
 -19  -9  -8    1.90    3.10
  19  -9   8    7.10    3.50
  19   9  -8    7.60    8.00
  19   9  -8    4.30    6.10
  19  -9   8    1.70    5.10
  19   9   8    4.10    5.40
  19  -9  -8   -0.50    6.10
 -19   9  -8    0.20    2.90
 -19  -9   8   -6.10    7.00
  20  -9   1  213.38   20.50
  20   9  -1  214.48   27.90
 -20  -9  -1  194.18   18.90
  20  -9   1  214.48   20.40
  20  -9   1  211.08   18.00
  20  -9  -1  195.48   18.40
  20   9   1  167.08   26.00
  20  -9  -1  200.38   21.30
  20  -9  -1  231.28   20.20
  20  -9   3  139.69   16.80
  20   9  -3  110.19   17.20
 -20  -9  -3  120.09   14.40
  20  -9   3  130.49   14.00
  20   9  -3   98.09   25.90
  20  -9  -3  127.99   18.20
 -20   9  -3   91.69   14.60
  20  -9  -3   90.89   13.90
  20  -9  -3  117.29   16.00
  20   9   3  128.79   23.30
  20   9  -5  268.57   27.40
 -20  -9  -5  290.07   23.60
  20  -9   5  321.37   26.20
 -20   9  -5  270.17   23.60
  20  -9  -5  307.87   29.30
 -20  -9   5  249.28   28.00
  20  -9  -5  315.27   24.50
  20  -9  -5  347.57   24.70
  20   9   5  347.47   32.80
  20  -9   7    0.00    3.50
  20   9  -7   -7.80    5.20
  20   9  -7    1.50    7.90
  20  -9   7   -0.50    4.30
 -20  -9  -7   -2.40    3.10
  20  -9  -7   -4.50    5.80
  20   9   7   -4.30    5.40
 -20   9  -7    1.10    2.80
  21  -9   0    1.30    3.20
  21   9   0   -1.70    6.30
  21  -9   0    1.50    4.10
  21  -9   0   -2.00    3.60
  21   9  -2  387.86   37.50
  21  -9   2  336.87   29.10
  21   9  -2  400.66   31.00
  21  -9   2  402.46   30.80
 -21  -9  -2  377.66   29.40
  21  -9  -2  400.06   32.50
  21  -9  -2  393.96   30.50
  21  -9  -2  372.76   29.30
  21   9   2  396.76   35.80
  21  -9   4   79.09   13.60
  21   9  -4   84.79   16.80
  21   9  -4  143.49   27.90
 -21  -9  -4   94.29   13.90
  21  -9   4   86.19   16.00
 -21   9  -4   83.19   13.30
  21   9   4  112.49   24.40
  21  -9  -4   99.79   15.30
  21  -9  -4  111.19   19.00
  21  -9  -4  123.89   14.40
  21   9  -6   -4.60    4.80
 -21  -9  -6   -0.10    3.20
  21   9  -6   -5.00    8.00
  21  -9   6   -3.80    3.40
  21  -9   6   -4.90    3.90
 -21   9  -6   -1.80    2.90
  21  -9  -6   -7.60    5.50
  22  -9   1  595.44   43.70
 -22  -9  -1  616.04   44.40
  22   9  -1  652.03   50.39
  22  -9   1  646.14   45.00
  22  -9  -1  649.14   45.00
  22   9   1  643.74   49.90
  22  -9  -1  572.74   46.00
  22  -9  -1  597.84   43.60
  22  -9   3   10.80    3.90
  22   9  -3   -0.10    7.00
  22  -9   3    5.00    3.80
  22   9  -3    5.00    4.00
 -22  -9  -3    5.40    3.50
  22  -9  -3    5.00    3.70
  22   9   3   -1.60    6.00
  22  -9  -3    9.30    5.40
  22  -9  -3    3.20    3.80
 -22   9  -3    6.00    3.60
  22  -9   5  198.88   20.00
  22   9  -5  156.68   20.80
 -22  -9  -5  207.58   23.10
  22   9  -5  204.28   32.30
  22  -9   5  137.29   17.00
  22   9   5  150.78   35.40
  22  -9  -5  161.18   18.60
 -22   9  -5  168.08   16.90
  22  -9  -5  191.28   22.80
  23  -9   0   -0.10    3.90
 -23  -9   0   -0.10    4.10
  23  -9   0    0.20    3.90
  23   9   0   -0.80    6.20
  23  -9   0   -1.10    3.30
  23  -9   2   87.39   13.20
 -23  -9  -2  111.39   14.60
  23  -9   2  122.89   17.00
  23   9  -2   76.49   16.40
  23   9  -2  101.79   26.80
  23  -9  -2   96.89   18.80
  23  -9  -2  110.19   16.70
  23  -9  -2   93.99   13.10
  23   9   2   96.89   25.10
  23  -9   4    3.10    3.70
  23  -9  -4    2.40    3.50
   0 -10   0  277.07   19.60
   0 -10   0  254.27   17.60
   0  10   0  264.97   19.40
   0  10   2    4.60    2.20
   0 -10   2    6.20    2.60
   0 -10  -2    5.60    1.20
   0 -10  -2    5.40    2.30
   0  10  -2    3.40    1.70
   0 -10  -4  253.97   17.80
   0  10   4  232.18   20.60
   0 -10  -4  254.07   18.80
   0 -10   4  271.87   19.90
   0 -10  -6  121.29   12.10
   0  10  -6  143.99   12.50
   0  10   6  133.09   16.30
   0 -10  -6  155.08   12.80
   0  10  -8  856.11   63.29
   0  10  -8 1074.39   62.79
   0  10   8  941.71   64.39
   0 -10  -8 1022.40   63.09
   0 -10   8  835.22   64.49
   0  10 -10  135.79   15.00
   0  10  10  131.19   18.30
   0  10 -10  128.69   13.80
   0  10  10  121.79   15.40
   0 -10 -10  127.29   15.30
   0  10  12   -5.60    4.70
   0 -10  12   -6.40    7.20
   0  10 -12    0.00    3.90
   0  10 -12   -3.30    4.70
   0  10 -14  163.28   21.10
   0 -10 -14  157.88   23.50
   0  10 -14  124.69   19.10
  -1 -10  -1   62.29    6.00
  -1  10   1   53.69    8.50
  -1 -10  -1   67.19    8.40
   1 -10   1   61.59    9.40
   1  10  -1   72.59    9.20
   1  10   1   50.79   10.20
  -1 -10   1   67.99    8.90
  -1 -10   1   63.09    5.80
   1 -10  -1   63.89    5.40
  -1  10  -1   60.49    7.90
   1 -10  -1   65.49    8.90
  -1  10   3   58.19   10.40
   1  10  -3   73.99    9.20
   1 -10   3   82.09   10.30
  -1 -10  -3   79.19    9.20
   1  10  -3   78.69    8.00
  -1 -10  -3   69.69    7.00
  -1 -10   3   86.79    9.90
   1  10   3   66.49   11.90
   1 -10  -3   81.29    9.60
   1 -10  -3   76.99    7.00
  -1  10  -3   71.99    8.30
   1  10  -5   -2.40    2.00
   1 -10   5    1.20    3.40
   1  10  -5   -1.30    2.50
  -1 -10  -5    1.70    2.40
  -1  10  -5   -2.40    1.70
   1 -10  -5    3.00    2.30
  -1 -10   5    0.00    3.50
   1  10   5   -2.80    3.30
   1  10  -7   -3.30    2.60
   1 -10   7    3.20    4.70
  -1  10   7    6.20    3.80
  -1 -10  -7   -0.20    2.40
  -1 -10   7   -2.90    4.60
   1  10   7   -1.20    4.20
   1 -10  -7    2.00    2.70
  -1  10  -7   -4.20    2.70
  -1  10  -7   -2.60    2.30
   1  10  -9    1.20    4.20
  -1  10   9    7.80    4.30
   1 -10   9    1.20    5.40
  -1  10   9    1.60    4.00
   1  10   9    4.10    3.80
  -1  10  -9    5.80    3.50
  -1 -10   9   -4.20    5.80
  -1  10  -9   -3.60    3.00
   1  10   9   -0.50    4.80
  -1  10  11   -3.60    4.80
   1  10 -11    6.80    4.60
   1  10 -11    3.00    3.50
  -1 -10  11   -3.50    5.80
   1  10  11   -0.40    4.20
   1  10  11   -8.00    5.60
  -1  10 -11    1.80    3.90
   1 -10  13    6.20    7.40
   1  10 -13   -1.00    4.90
  -1  10  13    2.00    6.10
  -1 -10 -13   -6.90    5.80
   1  10 -13   -0.90    6.30
   1 -10 -13    1.00    5.70
  -1 -10  13    4.70    7.10
  -1  10 -13    2.30    4.60
  -1  10 -13    0.60    5.80
   1  10  13   -1.30    8.00
   1  10  13    0.40    5.40
  -2  10   0  298.07   21.70
   2 -10   0  328.77   20.60
  -2 -10   0  307.37   22.10
   2  10   0  326.17   23.20
   2 -10   0  301.47   22.50
  -2 -10   0  303.27   21.00
   2  10  -2    1.00    2.00
   2 -10   2   -0.30    2.50
  -2 -10  -2   -1.80    1.90
  -2  10   2   -1.90    1.60
   2 -10  -2    1.90    1.30
   2 -10  -2   -2.90    2.00
   2  10   2    1.80    2.50
  -2  10  -2    0.60    1.40
  -2 -10   2    1.80    2.30
  -2  10   4  100.49   12.60
  -2 -10  -4  111.09    9.90
   2 -10   4  129.59   13.60
   2  10  -4  144.69   11.70
   2  10  -4  105.69   12.20
  -2 -10  -4  117.09   11.10
   2 -10  -4  114.49   10.70
   2 -10  -4  117.99   11.80
  -2 -10   4  119.09   12.70
   2  10   4  118.19   15.60
  -2  10  -4  134.49   10.30
  -2 -10  -6  105.49   11.10
   2 -10   6  102.99   13.90
   2  10  -6  104.79   12.90
  -2 -10  -6   80.99   10.50
   2  10  -6   97.69   11.80
  -2 -10   6  109.19   14.30
   2  10   6  126.89   16.20
   2 -10  -6  124.39   11.60
  -2  10   8  201.08   18.00
   2 -10   8  173.88   19.60
  -2 -10  -8  207.98   15.30
  -2  10  -8  150.08   15.80
   2  10   8  142.99   20.90
   2  10   8  197.08   16.50
  -2 -10   8  139.79   18.90
   2 -10  -8  177.88   17.00
  -2  10  -8  181.68   15.20
  -2 -10 -10   57.99   11.00
  -2  10  10   70.69   12.70
   2  10 -10   58.69   13.60
   2  10 -10   42.10   12.80
   2  10  10   60.69   12.40
  -2  10 -10   70.09   10.50
  -2  10  12   -4.40    4.80
   2 -10  12   -8.30    7.20
   2  10 -12   -4.00    5.50
   2  10 -12   -1.40    4.10
  -2 -10  12   -4.80    6.40
   2  10  12   -4.70    4.40
   2  10  12   -9.10    8.30
  -2  10 -12   -5.00    3.70
   2  10 -14   67.09   19.10
  -2  10 -14   58.49   16.00
   2  10  14   63.59   17.00
  -2  10 -14   92.49   18.00
  -3 -10  -1  442.86   30.50
   3 -10   1  453.75   31.10
  -3  10   1  437.26   30.20
   3  10  -1  474.35   31.70
  -3 -10  -1  431.86   29.80
  -3 -10   1  418.96   30.50
   3 -10  -1  485.85   29.70
  -3  10  -1  438.36   29.90
   3 -10  -1  433.26   31.00
  -3 -10   1  440.16   29.80
   3  10   1  470.35   32.00
  -3 -10  -3  273.97   20.70
  -3  10   3  263.47   20.40
   3 -10   3  299.67   22.80
  -3 -10  -3  283.07   19.80
   3  10  -3  291.47   21.60
   3  10  -3  283.77   20.90
  -3  10  -3  270.87   22.30
   3 -10  -3  299.37   20.00
   3 -10  -3  255.47   24.20
   3  10   3  314.77   23.40
  -3 -10   3  302.67   21.40
  -3  10   5  226.38   20.30
  -3 -10  -5  267.47   18.40
   3 -10   5  264.67   21.10
  -3 -10  -5  227.08   19.10
   3  10  -5  278.07   20.40
   3 -10  -5  249.08   19.60
  -3 -10   5  225.78   20.90
   3 -10  -5  271.87   19.20
   3  10   5  296.77   23.30
  -3  10   7   17.20    4.00
   3  10  -7    4.30    4.10
   3 -10   7   13.30    4.70
  -3  10  -7   12.60    2.60
  -3 -10   7   12.50    4.30
   3 -10  -7   11.60    3.30
   3  10   7    0.50    5.50
  -3 -10  -9   -0.30    2.70
   3 -10   9   -9.40    5.60
  -3  10   9   -0.40    4.40
  -3  10  -9    7.80    4.20
  -3  10  -9   -0.40    2.50
   3 -10  -9   -2.50    3.60
   3  10   9    4.90    5.00
   3  10   9    4.50    3.60
  -3 -10   9    0.90    5.50
   3  10 -11    4.70    4.70
  -3  10  11   -0.30    5.10
   3  10 -11    6.90    3.90
  -3  10 -11    1.40    3.90
   3  10  11   -3.30    4.10
  -3  10 -11   -1.40    3.20
  -3 -10  11   -0.60    6.50
   3  10  11   -7.40    5.70
   3 -10  13   10.30    8.10
  -3 -10 -13   -1.60    4.80
   3  10 -13    2.30    6.60
  -3  10  13    7.20    6.40
   3  10 -13    1.70    5.50
   3  10  13    6.80    5.40
   3  10  13   -1.80    7.60
  -3  10 -13    6.60    4.30
  -3  10 -13    2.40    6.40
   3 -10 -13   -4.00    5.60
  -3 -10  13   17.10    8.00
  -4  10   0  983.70   69.79
   4 -10   0 1154.98   69.69
  -4 -10   0 1037.70   70.29
   4  10   0 1087.09   71.29
  -4 -10   0 1076.09   69.99
   4 -10   0 1100.19   70.69
   4  10  -2  464.65   32.30
   4  10  -2  439.66   31.40
   4 -10   2  442.86   32.10
  -4 -10  -2  433.66   30.60
  -4 -10  -2  470.05   30.90
  -4  10   2  448.16   30.70
   4  10   2  455.85   33.30
  -4  10  -2  450.95   31.00
   4 -10  -2  493.65   30.80
   4 -10  -2  471.45   31.70
  -4 -10   2  449.26   31.40
  -4 -10  -4  675.53   44.40
  -4  10   4  635.24   44.50
  -4 -10  -4  643.44   44.70
   4 -10   4  684.93   45.90
   4  10  -4  705.83   45.60
   4 -10  -4  654.53   45.20
   4 -10  -4  664.13   44.90
  -4 -10   4  681.43   45.70
   4  10   4  699.33   47.20
  -4 -10  -6  469.35   30.10
  -4  10   6  422.66   31.30
   4 -10   6  457.25   32.50
   4  10  -6  464.25   32.10
   4  10  -6  488.25   31.80
   4  10   6  459.35   34.90
   4 -10  -6  452.65   31.30
  -4 -10   6  391.86   32.00
  -4  10  -6  371.16   29.50
   4 -10  -6  437.76   31.00
   4 -10   8   -5.40    4.90
   4  10   8   -0.10    3.30
   4  10 -10    4.30    4.40
  -4  10  10    1.00    4.10
   4  10 -10   -0.20    3.80
  -4 -10 -10   -2.50    2.70
  -4  10 -10    6.00    3.00
  -4 -10  10    1.10    5.80
   4  10  10   -2.80    5.30
   4  10  10    1.90    4.00
   4  10 -12    3.50    5.80
   4  10 -12    2.10    5.00
   4 -10  12   -1.70    7.20
  -4  10  12   -3.00    5.40
  -4 -10  12    5.50    7.70
  -4  10 -12   -2.70    4.90
   4  10  12  -10.60    7.20
  -4  10 -12    1.60    3.70
   4  10  12   -3.70    5.00
   4 -10  14   -2.50    8.40
  -4  10  14   -4.90    5.90
   4  10 -14  -11.80    7.10
  -4 -10 -14   -7.60    5.80
  -4  10 -14   15.80    6.90
   4  10  14    0.10    5.50
  -4 -10  14   -0.20    8.30
   5 -10   1 1262.67   83.59
  -5  10   1 1213.68   82.49
   5  10  -1 1392.16   84.49
  -5 -10  -1 1255.07   82.79
  -5 -10  -1 1191.68   82.69
   5 -10  -1 1263.47   83.99
  -5 -10   1 1181.78   82.89
   5 -10  -1 1408.76   82.89
  -5 -10  -3  657.53   45.50
   5 -10   3  680.43   46.70
  -5  10   3  671.83   45.30
  -5 -10  -3  725.83   45.50
   5  10  -3  705.83   46.50
   5 -10  -3  693.13   46.10
  -5 -10   3  695.73   46.20
   5  10   3  620.54   53.19
   5 -10  -3  714.33   46.00
  -5  10   5    8.00    2.30
   5  10  -5    9.10    3.60
   5  10  -5    9.10    3.60
   5  10   5   11.90    4.60
   5 -10  -5    8.60    3.20
  -5 -10   5    7.70    3.50
   5 -10  -5   11.50    3.10
   5  10  -7    7.50    4.20
   5  10  -7   17.10    4.60
  -5  10   7   15.80    3.60
  -5 -10   7   16.50    4.80
   5  10   7   17.30    5.40
   5 -10  -7   13.80    4.10
  -5  10  -7   28.70    6.70
   5 -10   9   -7.60    4.90
   5  10   9    1.80    3.50
  -5 -10   9   -1.50    5.00
   5  10   9   -4.00    5.10
   5 -10  11   -7.80    6.10
  -5 -10 -11   -4.00    3.30
   5  10 -11    8.10    5.10
   5  10 -11    1.20    4.90
  -5  10  11   -0.30    4.70
   5  10  11   -3.00    4.30
  -5  10 -11    1.00    3.50
  -5 -10  11   -1.90    6.90
   5  10  11   -9.30    6.00
   5  10 -13  -10.70    6.30
   5 -10  13    1.70    7.50
   5  10 -13   -4.70    6.70
  -5  10  13   -3.60    5.50
   5  10  13   -0.30    5.20
  -5  10 -13   -6.60    4.30
  -5 -10  13   -4.90    7.40
  -6 -10   0 2244.88  145.29
   6  10   0 2088.89  146.89
   6 -10   0 2421.56  145.19
  -6 -10   0 2311.07  145.39
   6 -10   0 2150.28  146.99
   6 -10   2 1121.49   76.79
   6  10  -2 1083.99   78.59
  -6 -10  -2 1101.49   76.79
   6  10  -2 1202.58   77.69
   6 -10   2 1213.78   77.79
  -6  10   2 1102.79   76.49
  -6 -10  -2 1227.28   76.79
   6 -10  -2 1271.27   77.49
   6 -10  -2 1216.98   77.59
  -6 -10   2 1183.98   77.29
   6  10   2 1242.08   79.29
   6  10  -4   61.59   14.00
   6  10  -4   68.19   12.20
  -6 -10  -4   78.69    8.60
   6 -10   4   93.29    8.70
   6 -10   4   94.79   12.20
  -6  10   4   75.09    7.90
   6 -10  -4   50.69   11.60
   6  10   4   86.99   16.90
  -6 -10   4   88.59   11.50
   6 -10   6  212.08   15.20
  -6  10   6  162.88   15.80
   6 -10   6  218.78   18.60
   6  10  -6  198.18   19.00
   6  10  -6  148.89   19.80
  -6 -10  -6  209.88   15.20
   6 -10  -6  207.38   16.40
   6  10   6  188.28   22.20
   6 -10  -6  187.68   17.70
  -6 -10   6  181.38   18.30
  -6  10  -6  190.18   14.00
   6 -10   8    6.00    2.30
   6 -10   8    9.50    4.80
  -6 -10  -8    4.90    2.70
   6  10  -8   -4.40    4.40
  -6  10  -8    4.20    2.40
   6 -10  -8   -2.10    3.90
   6  10   8   12.90    3.70
   6  10   8   -2.40    5.00
  -6 -10   8   -0.70    4.90
  -6  10  10    1.60    4.40
   6 -10  10   -2.30    6.00
  -6 -10 -10    2.10    2.90
   6  10 -10    3.00    4.80
  -6 -10  10   -2.20    6.10
   6 -10  12   -3.90    7.30
   6  10 -12    2.80    6.10
  -6  10  12   -1.70    5.50
   6  10 -12   13.00    6.70
  -6 -10 -12   -3.50    3.60
   6  10  12   -4.90    5.00
  -6 -10  12    0.80    7.40
  -6  10 -12   -1.80    4.50
   6  10  12   -4.80    7.40
   7 -10   1 1071.39   74.59
   7  10  -1 1179.88   76.69
   7 -10   1 1170.18   75.49
  -7 -10  -1 1132.49   74.69
  -7 -10  -1 1130.89   74.99
   7 -10   1 1187.28   74.69
   7  10   1 1214.08   77.39
   7 -10  -1 1186.08   75.09
  -7 -10   1 1030.00   74.89
   7 -10  -1 1155.28   75.39
   7 -10   3  175.18   15.50
   7  10  -3  162.68   16.10
   7  10  -3  165.88   18.40
  -7  10   3  158.48   12.40
   7 -10   3  178.08   13.70
  -7 -10  -3  161.48   13.50
  -7 -10  -3  191.78   13.10
   7 -10  -3  150.48   14.90
  -7 -10   3  174.68   15.00
   7 -10  -3  179.78   15.40
   7  10   3  161.48   20.10
  -7 -10  -5  512.45   33.80
  -7  10   5  455.05   33.30
   7  10  -5  503.45   36.20
   7 -10   5  533.55   35.50
   7 -10   5  507.75   33.90
   7  10  -5  503.25   36.80
   7  10   5  541.95   38.10
   7 -10  -5  502.05   35.40
   7 -10  -5  470.75   34.90
  -7  10  -5  464.75   32.80
  -7 -10   5  506.95   35.30
   7  10  -7  321.47   25.60
   7  10  -7  277.67   26.70
   7 -10   7  298.07   22.40
  -7 -10  -7  291.87   22.00
  -7  10   7  262.77   22.60
   7 -10   7  318.17   25.60
   7  10   7  304.77   22.50
   7  10   7  337.07   29.10
   7 -10  -7  327.17   23.20
  -7  10  -7  320.27   21.20
   7 -10  -7  287.17   24.60
  -7 -10   7  296.27   25.50
  -7 -10  -9   -3.60    2.50
   7  10  -9   -4.60    4.80
   7  10  -9   -3.50    4.40
   7 -10   9   -0.50    5.20
   7  10   9   -4.50    3.20
  -7 -10   9   -6.30    4.90
  -7  10  -9    0.00    2.30
   7  10 -11  119.39   18.40
   7 -10  11  104.69   13.10
  -7 -10 -11   98.69   12.30
  -7  10  11   86.19   16.20
  -7  10 -11  121.19   14.60
   7  10  11   88.49   21.90
   7  10 -13    9.30    7.90
   7 -10  13    4.40    7.70
   7  10 -13    0.90    6.80
  -7  10  13    6.50    6.10
  -7 -10 -13    5.30    3.90
  -7 -10  13    4.60    8.10
  -7  10 -13   12.90    5.70
   7  10  13    2.20    5.80
   7  10  13    2.20    8.10
   8 -10   0  173.08   14.10
   8  10   0  130.19   19.40
   8 -10   0  157.58   13.00
   8 -10   0  162.28   12.40
  -8 -10   0  130.99   12.30
   8 -10   2   96.99   11.50
  -8 -10  -2   87.39    9.30
   8 -10   2   86.89    9.70
   8  10  -2   84.39   13.00
  -8 -10   2   95.89   10.40
   8 -10  -2   72.29   10.60
   8 -10  -2   88.59   10.80
   8  10  -4   11.00    4.70
  -8 -10  -4   18.80    2.70
   8  10  -4   15.90    4.10
  -8  10   4   14.60    1.90
   8 -10   4   19.90    4.00
   8  10   4   13.90    4.70
   8 -10  -4   18.20    3.30
  -8 -10   4   18.40    3.70
   8 -10  -4   12.20    3.60
  -8  10  -4   15.80    4.30
   8 -10   6    2.20    2.20
   8 -10   6   -2.40    3.80
   8  10   6   -4.50    2.70
   8 -10  -6    1.20    3.00
   8  10  -8   10.50    4.70
   8 -10   8    8.90    2.80
   8  10  -8    2.90    5.20
   8 -10   8    8.70    5.10
  -8 -10  -8    4.80    2.90
  -8 -10   8    1.50    5.20
   8  10   8   -1.10    5.50
   8 -10  -8   -0.40    4.40
  -8  10  -8    9.30    2.50
   8  10   8    6.60    3.50
   8 -10  10   -7.10    6.40
  -8 -10 -10    4.80    3.00
   8  10 -10    5.90    5.10
   8 -10  10    2.70    2.90
   8  10 -10   13.70    5.90
  -8  10  10   -1.30    4.60
  -8 -10  10   -6.10    5.80
   8  10  10   -6.60    6.10
   8  10  10    0.00    4.20
   8 -10  12   -4.60    7.70
   8 -10  12    8.70    4.00
   8  10 -12    6.30    6.70
  -8 -10 -12    6.60    3.80
  -8  10  12    5.50    6.00
   8  10  12   17.40    7.90
   8  10  12   -2.00    5.40
   8 -10 -12   -1.70    5.80
  -8 -10  12    8.80    7.40
   9 -10   1  319.87   23.20
   9 -10   1  321.07   24.20
   9  10  -1  313.67   28.20
   9 -10   1  366.46   23.50
  -9 -10  -1  333.97   22.50
   9  10  -1  332.17   24.80
  -9 -10  -1  330.67   23.60
   9  10   1  334.77   28.30
   9 -10  -1  295.37   23.00
   9 -10  -1  321.37   23.90
  -9 -10   1  321.07   23.10
   9 -10  -1  350.26   23.90
  -9 -10  -3   52.49    8.00
   9 -10   3   58.99    8.90
   9 -10   3   50.59   10.30
  -9 -10   3   75.09   10.20
   9 -10  -3   35.60    9.40
   9 -10  -3   57.09   12.40
  -9  10  -3   57.49    6.00
  -9  10   5  483.45   35.50
   9  10  -5  570.34   41.00
   9 -10   5  543.25   36.70
  -9 -10  -5  551.94   36.50
   9  10  -5  565.44   39.20
   9 -10   5  588.04   38.40
  -9  10  -5  491.25   35.60
   9 -10  -5  553.44   38.60
   9  10   5  589.04   41.50
   9 -10  -5  521.85   37.50
   9  10   5  463.35   35.90
  -9 -10   5  561.44   38.30
  -9 -10  -7  337.17   25.00
   9 -10   7  378.36   28.20
   9 -10   7  361.06   25.50
   9  10  -7  353.76   28.20
   9  10  -7  380.36   31.40
   9  10   7  287.17   24.70
  -9 -10   7  334.87   27.60
   9 -10  -7  359.46   25.90
   9 -10  -7  339.57   28.20
  -9  10  -7  345.27   24.20
   9  10  -9    2.10    6.10
   9  10  -9   -3.50    4.60
   9 -10   9   -4.20    5.40
   9 -10   9    0.60    2.60
  -9 -10  -9   -2.10    2.60
  -9  10  -9    5.30    2.50
   9  10   9   -1.20    3.50
   9  10   9   -9.10    5.60
   9  10 -11   84.89   18.50
  -9 -10 -11   88.69   13.10
  -9  10  11  105.99   17.50
   9 -10  11  127.09   14.80
  -9  10 -11  136.19   14.80
  -9 -10  11   83.69   20.70
   9  10  11  127.79   23.70
   9  10 -13    0.40    6.90
   9 -10  13   -0.50    4.30
   9 -10  13   -6.40    7.70
   9  10  13   -5.10    6.20
   9  10  13    3.80    8.10
   9 -10 -13   -3.70    6.80
  -9 -10  13    3.30   10.40
  10 -10   0 1003.80   64.79
  10  10   0 1040.40   67.09
 -10 -10   0  866.41   63.49
  10 -10   0 1028.90   64.89
  10 -10   0  939.71   64.09
  10 -10   2  676.53   47.80
  10  10  -2  725.43   51.19
  10 -10   2  709.33   48.30
  10  10  -2  692.33   49.00
 -10 -10  -2  697.43   47.90
  10  10   2  740.73   51.39
  10 -10  -2  698.73   48.50
  10 -10  -2  756.02   48.50
 -10 -10   2  750.02   48.10
  10 -10   4    3.40    2.00
 -10 -10  -4    0.40    2.00
  10  10  -4   -4.30    3.50
  10 -10  -4    0.60    2.70
 -10  10  -4   -0.90    1.40
 -10 -10   4   -5.00    3.30
  10  10  -6   73.99   15.20
 -10 -10  -6   78.59    9.90
 -10 -10   6   59.29   14.30
 -10  10  -6   52.19    8.10
  10 -10   8    3.50    2.40
  10  10  -8   -0.10    4.50
  10  10  -8   -2.20    6.20
 -10 -10  -8    0.70    2.60
  10 -10   8    0.40    4.80
  10  10   8    2.60    3.30
 -10  10  -8   -0.90    2.90
  10  10   8    0.80    5.30
 -10 -10   8   -4.30    4.60
  10  10 -10   16.10    8.00
 -10  10  10    0.40    4.80
  10  10 -10    1.20    5.60
  10 -10  10    2.50    3.20
 -10 -10 -10    2.10    3.10
  10  10  10    1.70    4.50
 -10 -10  10    2.10    7.10
  10 -10 -10   -3.90    5.10
  10  10  10   -0.40    6.40
 -10  10  12    2.90    6.00
 -10 -10 -12    2.60    3.80
  10 -10  12   -1.30    8.20
  10  10 -12   29.50   10.30
  10 -10  12    6.50    4.10
  10  10 -12    3.00    6.80
  10  10  12   -5.30    6.00
  10  10  12    6.20    8.00
 -10 -10  12    9.20    7.60
  10 -10 -12    0.70    6.50
  11 -10   1  251.77   18.90
  11 -10   1  240.98   19.10
  11  10  -1  216.38   24.50
 -11 -10  -1  250.57   18.50
  11  10  -1  246.68   20.20
  11 -10   1  246.78   18.50
  11 -10  -1  248.68   19.40
  11 -10  -1  237.48   19.00
  11  10   1  227.68   24.80
  11 -10  -1  232.48   17.90
 -11 -10   1  225.38   17.90
  11 -10   3  288.27   21.70
 -11 -10  -3  299.87   21.30
  11  10  -3  306.67   23.70
  11  10  -3  229.98   27.90
  11 -10   3  266.67   22.40
  11 -10  -3  283.47   23.30
 -11  10  -3  277.97   20.20
 -11 -10   3  301.77   22.10
  11  10   3  272.97   27.80
  11 -10  -3  330.67   21.90
  11  10  -5   11.00    6.50
 -11 -10  -5   20.60    3.20
 -11  10   5   33.30    6.00
  11  10  -5   26.60    5.10
  11  10   5   19.30    5.90
 -11 -10   5   29.60    5.50
  11 -10  -5   15.50    4.50
  11 -10   7  146.19   17.80
 -11 -10  -7  150.68   14.10
  11  10  -7  157.88   18.90
  11  10  -7  185.98   25.30
 -11 -10   7  139.99   18.00
  11 -10  -7  175.88   15.30
  11 -10  -7  142.19   19.00
  11 -10   9    0.20    2.90
  11  10  -9    3.30    7.30
  11 -10   9   -0.60    5.40
 -11 -10  -9   -1.90    2.80
  11  10  -9   -7.70    5.00
  11  10   9   -0.20    4.20
 -11 -10   9   -4.90    5.40
 -11  10  -9    1.80    2.70
  11  10   9   -1.40    5.90
  11 -10  -9   -8.80    5.20
  11 -10  11  125.79   15.00
 -11 -10 -11   79.19   13.10
 -11  10  11  109.29   17.60
  11  10  11  111.39   23.30
 -11 -10  11   92.69   22.00
  12 -10   0 1354.26   84.99
  12 -10   0 1264.07   84.69
  12  10   0 1293.17   87.29
  12 -10   0 1230.88   84.29
  12 -10   2  165.88   14.70
 -12 -10  -2  170.88   14.30
  12  10  -2  134.39   22.00
  12  10  -2  178.58   17.10
  12 -10   2  142.09   15.00
  12  10   2  145.59   21.30
  12 -10  -2  154.18   16.20
  12 -10  -2  150.48   14.70
 -12 -10   2  161.08   14.90
  12 -10  -2  170.98   13.70
  12 -10   4  103.29   13.80
  12  10  -4  118.79   15.80
  12  10  -4   84.19   22.50
  12 -10   4  131.89   12.40
 -12 -10  -4  115.69   11.40
  12  10   4   79.19   20.20
  12 -10  -4  109.79   12.80
  12 -10  -4   77.79   15.60
 -12 -10   4  116.49   14.40
 -12  10  -4  100.09    9.70
 -12 -10  -6   73.59   10.40
 -12  10   6   72.99    7.60
  12  10  -6   90.19   23.10
  12  10  -6   96.69   15.90
  12 -10   6   98.29   14.30
 -12  10  -6   70.19    9.10
  12  10   6  109.19   20.70
  12 -10  -6   72.49   15.20
 -12 -10   6   96.59   14.90
 -12 -10  -8    2.90    2.60
  12  10  -8    0.10    7.10
  12  10  -8    1.60    4.80
  12 -10   8    3.30    2.80
  12 -10   8    0.10    4.80
  12  10   8   -5.20    5.50
 -12 -10   8   -3.40    5.10
  12  10 -10    6.00    8.80
  12 -10  10   -7.30    7.20
 -12  10  10   -2.00    4.90
 -12 -10 -10    0.90    3.30
  12 -10  10    2.00    3.40
  12  10  10  -10.40    7.40
 -12 -10  10   -1.10    7.00
  12  10  10   -1.60    6.70
  12 -10 -10   -9.50    5.80
 -12  10 -10    1.60    3.40
  12  10 -12   12.90   14.20
 -12 -10 -12   -6.20    5.00
  12 -10  12   -5.60    8.20
  12  10 -12   -4.50    6.40
  12 -10  12   -3.40    3.80
 -12 -10  12   -1.20    7.20
 -12  10 -12    3.00    4.60
  12 -10 -12   -1.80    6.20
  12  10  12   -7.30    7.90
  13  10  -1  359.66   28.70
  13 -10   1  375.36   27.20
  13 -10   1  395.36   27.00
  13 -10   1  388.76   27.10
 -13 -10  -1  393.96   26.90
  13  10  -1  339.97   32.10
 -13 -10   1  354.26   25.80
  13 -10  -1  322.97   27.30
  13 -10  -1  366.06   26.50
  13  10   1  336.57   32.00
  13 -10  -1  403.36   27.80
  13 -10   3 1164.08   78.59
  13  10  -3 1271.67   81.99
  13  10  -3 1222.78   79.69
 -13 -10  -3 1136.79   78.19
  13 -10   3 1117.69   78.39
  13 -10  -3 1164.48   77.79
  13  10   3 1268.37   81.79
  13 -10  -3 1212.88   78.59
  13 -10  -3 1207.28   79.39
 -13  10  -3 1037.50   77.69
 -13 -10   3 1252.27   78.59
  13 -10   5   10.00    2.70
  13  10  -5   12.10    4.70
  13 -10   5   11.80    4.40
  13  10  -5    9.30    6.40
 -13 -10  -5    8.60    2.80
 -13 -10   5   13.80    4.60
 -13  10  -5   25.60    6.60
  13  10   5   12.80    5.00
  13 -10  -5    4.50    4.60
 -13  10   7    5.20    1.50
  13  10  -7    7.70    4.90
  13 -10   7    8.70    4.10
  13  10  -7    9.20    7.00
 -13 -10  -7    5.10    2.40
  13 -10   7    6.50    2.80
  13 -10  -7    6.40    3.30
  13 -10  -7    0.00    4.80
 -13  10  -7    4.50    2.50
  13  10   7    3.10    5.20
 -13 -10   7    4.50    4.90
  13 -10   9   -1.20    3.10
  13  10  -9    6.90    8.50
  13 -10   9   -3.40    5.90
 -13 -10  -9   -2.70    3.10
  13  10   9   -5.20    6.20
  13  10 -11    3.90    9.60
 -13  10  11   -1.80    6.10
  13 -10  11   -4.60    7.10
 -13 -10  11   -6.30    7.40
  13  10  11   -7.20    6.80
  14  10   0  337.27   32.00
  14 -10   0  344.77   26.20
  14 -10   0  371.76   26.20
  14 -10   0  366.96   27.00
  14 -10   2    6.10    3.30
 -14 -10  -2    5.30    2.80
  14  10  -2    2.20    3.40
  14 -10   2    8.40    2.50
  14  10  -2    3.40    5.20
  14 -10  -2    8.70    2.40
  14 -10  -2    2.30    3.30
 -14 -10   2    6.90    3.50
  14 -10  -2    8.90    3.70
  14  10   2   -0.70    5.20
  14  10  -4  312.87   24.40
  14 -10   4  286.47   21.80
  14 -10   4  253.67   22.00
  14  10  -4  275.27   29.80
 -14 -10  -4  248.08   20.80
 -14 -10   4  290.47   23.20
  14 -10  -4  255.67   24.20
  14  10   4  290.37   28.50
  14 -10  -4  239.98   20.10
  14 -10  -4  289.97   21.70
  14 -10   6    6.60    3.00
  14  10  -6    5.40    6.40
 -14 -10  -6    4.90    2.50
  14  10  -6    5.10    4.50
  14 -10   6    6.90    4.10
  14  10   6    6.60    5.60
 -14 -10   6    3.90    4.70
 -14  10  -6    3.50    2.20
  14 -10  -6    9.40    3.50
  14 -10  -6   -2.40    4.60
  14  10  -8   10.60    7.80
  14 -10   8    7.30    4.90
 -14 -10  -8    1.90    2.80
  14  10  -8    3.60    5.40
  14 -10   8    4.60    3.00
 -14 -10   8   -1.00    5.60
  14 -10  -8   -3.60    5.30
  14  10   8   -3.30    6.10
  14 -10  10   -1.50    3.50
  14  10 -10   -1.70    9.10
  14 -10  10   -3.30    6.50
 -14  10  10   -4.60    5.90
  14  10  10   -7.00    6.40
 -14 -10  10   -9.70    6.70
  15  10  -1  332.07   27.20
  15  10  -1  311.27   31.70
  15 -10   1  358.96   25.60
  15 -10   1  354.96   26.50
  15 -10   1  370.66   26.00
 -15 -10  -1  336.37   25.70
  15 -10  -1  299.37   25.50
  15 -10  -1  359.06   25.60
  15 -10  -1  364.36   27.00
  15  10   1  343.87   32.00
  15 -10   3  698.63   49.50
 -15 -10  -3  703.53   49.20
  15  10  -3  744.23   50.89
  15  10  -3  801.12   53.99
  15 -10   3  705.33   49.60
 -15 -10   3  726.33   50.19
  15 -10  -3  710.43   50.69
  15 -10  -3  745.53   49.50
  15  10   3  805.22   53.89
  15 -10  -3  732.63   49.00
 -15  10  -3  629.34   48.90
 -15 -10  -5    8.40    2.70
  15  10  -5    3.80    4.10
  15  10  -5    1.80    5.90
  15 -10   5    4.70    3.50
  15 -10   5    1.00    2.70
  15 -10  -5   -3.10    4.30
  15 -10  -5   -0.30    1.90
 -15  10  -5    4.00    2.00
 -15 -10   5    3.50    4.50
  15  10   5    7.40    5.40
  15 -10  -5   10.60    3.20
  15  10  -7   -1.80    6.80
  15  10  -7   -2.40    4.80
  15 -10   7    1.00    4.20
  15  10   7   -8.00    5.40
 -15 -10   7   -8.00    5.30
  15 -10  -7   -1.70    3.40
  15  10  -9   -0.60    6.10
 -15 -10  -9    8.70    3.50
  15  10  -9    9.10    8.70
  15 -10   9    4.50    5.50
 -15 -10   9   -3.90    6.70
  15  10   9   -2.80    6.50
  15 -10  -9   -2.60    6.00
 -15  10  11   -6.80    9.50
  15  10 -11    0.40    6.30
  15 -10 -11   -3.90    6.60
  16 -10   0  127.79   14.00
  16  10   0   92.39   21.80
  16 -10   0  141.89   13.50
  16 -10   0  116.79   15.10
  16 -10   2    5.50    3.10
 -16 -10  -2    0.00    2.60
  16  10  -2    2.90    3.30
  16 -10   2    2.90    2.50
  16  10  -2   -2.50    5.00
  16 -10  -2    1.40    2.50
  16  10   2   -2.00    4.60
 -16 -10   2   -2.90    3.50
  16 -10  -2    0.70    3.60
  16 -10  -2   -1.80    3.10
 -16 -10  -4  147.29   13.60
  16 -10   4  135.39   15.20
  16 -10   4  140.79   14.40
  16  10  -4  129.19   24.70
  16  10  -4  150.78   17.40
 -16  10  -4  121.79   12.40
  16 -10  -4  135.79   14.30
 -16 -10   4  149.09   17.30
  16 -10  -4  128.19   17.90
  16  10   4  159.68   22.90
 -16 -10  -6   -0.50    2.70
  16  10  -6   -7.80    6.40
  16 -10   6    0.60    3.90
  16  10  -6    1.70    4.70
 -16 -10   6   -1.60    5.10
  16 -10  -6   -4.90    4.80
  16  10   6   -6.80    5.30
 -16  10  -6    0.10    2.10
  16 -10  -6   -2.30    3.30
 -16 -10  -8  243.48   18.80
  16  10  -8  214.48   25.80
  16 -10   8  207.38   22.50
 -16  10  -8  208.28   18.30
  16  10   8  245.28   29.60
 -16 -10   8  203.28   24.50
  16 -10  -8  201.78   25.70
  16  10 -10  108.39   21.10
 -16 -10 -10  106.09   14.30
  16 -10  10  119.59   15.80
 -16  10  10   99.09   18.10
  16 -10 -10   78.09   20.90
  16  10  10  112.99   25.70
  17 -10   1    6.10    2.80
  17  10  -1   -1.20    5.10
 -17 -10  -1    9.50    3.30
  17 -10   1    9.80    3.10
  17 -10   1   12.20    3.60
  17  10   1    3.50    5.20
  17 -10  -1    5.40    2.80
  17 -10  -1   12.20    4.00
  17 -10  -1   12.30    3.30
  17 -10   3   14.50    3.60
  17  10  -3    4.30    6.40
 -17 -10  -3    8.10    2.70
  17 -10   3   10.50    3.40
  17  10  -3    9.70    3.60
  17  10   3    8.00    4.90
  17 -10  -3    8.20    3.00
  17 -10  -3   11.20    4.50
  17 -10  -3   13.80    3.40
 -17 -10  -5   -2.90    2.50
  17 -10   5   -3.40    3.40
  17  10  -5   -0.20    4.50
  17  10   5   -3.70    5.40
 -17  10  -5   -2.20    2.10
  17 -10  -5    0.80    3.10
  17 -10  -5   -5.00    4.70
  17 -10   7   -1.20    4.60
  17 -10   7   -1.40    3.20
 -17 -10  -7   -4.00    3.00
  17  10  -7  -10.00    7.50
  17  10  -7   -4.30    5.30
  17 -10  -7   -5.70    5.40
 -17  10  -7   -0.70    2.30
  17  10   7   -6.70    6.30
  17  10  -9    7.70    6.30
  17 -10   9    8.00    6.30
  17  10  -9   10.50    9.10
 -17  10   9    4.40    6.40
  17  10   9    9.60    6.20
  17 -10  -9   -0.20    6.30
 -17 -10   9    2.00    7.40
  18  10   0   13.10    6.30
  18 -10   0   11.40    3.20
  18 -10   0   15.60    4.10
  18 -10   0   18.70    4.00
  18  10  -2   -7.80    5.30
  18 -10   2   -2.20    2.70
 -18 -10  -2    2.30    2.60
  18  10  -2   -0.90    3.10
  18 -10   2   -5.20    3.10
  18 -10  -2   -2.60    3.70
  18 -10  -2   -3.00    2.60
  18  10   2   -6.10    4.70
  18 -10   4  179.78   18.90
  18 -10   4  182.58   17.60
  18  10  -4  212.08   20.80
 -18 -10  -4  196.88   17.20
  18  10  -4  207.38   28.70
 -18  10  -4  166.08   16.40
  18  10   4  219.28   26.40
 -18 -10   4  204.58   21.40
  18 -10  -4  192.08   17.90
  18 -10  -4  220.38   22.20
  18 -10  -4  168.38   17.40
  18  10  -6   -4.60    7.60
  18 -10   6   -4.70    3.00
  18 -10   6   -3.70    3.70
  18  10   6   -8.40    5.80
  18 -10  -6   -2.50    3.50
 -18  10  -6   -3.40    2.40
  18  10  -8  207.28   25.30
 -18 -10  -8  209.08   18.00
  18 -10   8  159.38   22.00
  18 -10   8  242.78   20.90
 -18 -10   8  183.18   25.00
  18  10   8  245.68   29.00
  18 -10  -8  199.88   25.60
  19 -10   1   63.89   13.60
  19 -10   1   72.09   11.60
  19 -10   1   65.39   13.70
 -19 -10  -1   69.69   12.40
  19 -10  -1   65.79   13.20
  19 -10  -1   70.79   15.00
  19  10  -3  173.68   19.40
  19 -10   3  154.38   16.30
  19 -10   3  178.78   18.10
 -19 -10  -3  174.78   16.70
  19  10  -3  167.18   27.80
 -19  10  -3  148.79   16.50
  19  10   3  169.98   25.70
  19 -10  -3  171.58   16.50
  19 -10  -3  171.58   17.20
 -19 -10   3  157.68   23.20
  19 -10  -3  165.18   20.60
  19  10  -5    1.30    4.40
 -19 -10  -5   -3.10    2.90
  19 -10   5   -1.00    3.30
  19 -10   5    0.70    3.80
  19 -10  -5   -2.80    5.40
 -19  10  -5    6.00    2.70
 -19 -10   5   -9.40    5.70
  19  10   5   -0.10    6.20
  19 -10  -5   -1.90    2.80
  19 -10  -5    8.90    4.20
  19 -10   7    4.80    3.60
  19  10  -7    6.10    8.50
  19  10  -7   -7.00    5.30
  19 -10   7   -2.90    4.50
 -19 -10  -7    3.70    3.10
  19 -10  -7   -3.40    5.70
  19  10   7   -6.60    5.80
  20 -10   0  227.58   20.50
 -20 -10   0  253.57   21.70
  20 -10   0  265.07   22.40
  20  10   0  225.08   29.80
  20 -10   0  247.88   23.10
 -20 -10  -2    6.40    3.30
  20 -10   2    4.30    3.80
  20  10  -2   -0.50    6.70
  20  10  -2    2.70    3.90
  20 -10   2    4.80    3.80
  20 -10  -2    3.00    4.60
  20  10   2   -7.00    6.00
  20 -10  -2    2.20    3.20
  20 -10   4  191.28   19.70
  20  10  -4  175.78   20.70
 -20 -10  -4  176.38   17.20
  20  10  -4  165.28   30.50
  20  10   4  198.88   26.00
 -20  10  -4  158.98   16.80
  20 -10  -4  165.08   17.40
  20 -10  -4  184.78   17.80
 -20 -10   4  183.48   22.80
  20 -10  -4  179.98   21.80
  20 -10   6   51.19   14.60
  20 -10   6   48.20   12.20
  20  10  -6   14.20    5.70
  20  10  -6   29.50    8.80
  20 -10  -6   22.20    6.50
 -20 -10   6   13.80    7.30
  20  10   6   12.30    6.40
  20 -10  -6   38.00   10.50
  21 -10   1  111.59   14.30
  21  10  -1  104.29   27.00
 -21 -10  -1  143.99   16.30
  21 -10   1  143.99   17.50
  21 -10   1  128.99   17.40
  21 -10  -1  111.89   14.60
  21  10   1   99.89   24.70
  21 -10  -1  139.59   18.20
  21 -10  -1  134.89   17.30
  21  10  -3  271.37   25.10
 -21 -10  -3  258.27   23.00
  21  10  -3  307.27   34.80
  21 -10   3  273.77   24.30
  21 -10  -3  290.47   23.80
 -21  10  -3  229.28   23.00
  21 -10  -3  277.07   27.00
  21  10   3  281.47   30.10
  21 -10  -3  286.77   22.80
  21 -10   5    6.00    3.90
 -21 -10  -5    8.50    3.50
  21  10  -5    4.50    4.70
  21  10  -5    4.90    8.40
  21 -10   5    8.60    3.90
  21  10   5    2.70    6.50
  21 -10  -5    5.60    5.70
  21 -10  -5    8.00    4.00
  21 -10  -5    2.80    3.30
 -21  10  -5    8.30    3.10
  22 -10   0  660.63   48.00
  22  10   0  681.03   52.29
  22 -10   0  687.93   47.00
  22 -10   0  596.24   45.90
  22  10  -2   56.29   14.70
  22 -10   2   49.20   11.00
  22  10  -2   31.10    8.10
  22 -10  -2   27.70    6.40
  22 -10  -2   34.80    5.90
  22  10   2   21.90    6.80
  22  10  -4   60.29   16.40
  22 -10   4   63.09   12.80
  22 -10   4   94.39   16.10
 -22 -10  -4   78.89   12.80
  22 -10  -4   76.49   19.00
  22 -10  -4   87.49   13.60
  22 -10  -4   74.09   14.40
 -22  10  -4   68.69   12.90
  23 -10   1   14.10    4.40
  23 -10   1    9.20    3.80
 -23 -10  -1    9.10    4.40
  23  10  -1    2.90    7.20
  23  10   1    9.40    7.20
  23 -10  -1    8.80    4.90
  23 -10  -1    7.70    4.00
  23 -10  -1   12.00    4.10
  23 -10   3    0.60    3.70
 -23 -10  -3    0.60    3.40
  23 -10  -3    5.10    3.50
 -23  10  -3   -1.90    3.10
   0  11   1  152.78   14.30
   0 -11   1  160.38   14.10
   0 -11  -1  168.18   13.90
   0 -11  -1  171.28   11.70
   0  11  -1  178.38   13.80
   0  11   3  298.97   23.70
   0 -11  -3  304.67   21.00
   0 -11   3  312.27   23.10
   0 -11  -3  294.47   22.40
   0  11  -3  331.07   22.20
   0 -11  -5   62.19    8.00
   0 -11  -5   87.69    9.80
   0  11  -5   58.19    9.30
   0  11  -5   61.09    9.60
   0  11   5   80.09   13.80
   0 -11   5   82.69   11.80
   0  11   7  847.52   57.49
   0  11  -7  909.41   55.59
   0 -11  -7  829.42   55.89
   0  11  -7  761.42   55.79
   0 -11  -7  894.51   55.69
   0 -11   7  761.22   57.09
   0  11  -9  268.37   23.40
   0  11   9  257.67   23.50
   0  11   9  293.57   25.80
   0  11  -9  322.37   22.60
   0 -11  -9  305.07   23.20
   0  11  11   -1.10    4.70
   0  11 -11    5.50    4.50
   0  11 -11    2.80    3.50
   0 -11  11    0.50    6.40
   0  11  11   -4.70    5.50
   0  11 -13   15.40    5.30
   0  11  13    7.50    5.90
   0 -11 -13   11.10    5.90
   0 -11  13   15.70    8.80
   0  11 -13   14.10    6.40
   1 -11   0   -1.50    2.30
   1  11   0   -1.00    2.00
  -1 -11   0    0.20    1.10
  -1  11   0   -2.40    1.80
  -1 -11   0    0.60    2.20
   1 -11   0   -0.60    0.70
  -1 -11  -2    3.10    1.30
  -1 -11  -2    2.90    2.20
   1  11  -2    4.70    4.20
   1 -11   2    4.90    2.60
  -1  11   2    0.80    2.20
   1 -11  -2    3.10    1.20
  -1  11  -2   -0.10    3.90
   1 -11  -2    2.80    2.10
   1  11   2    0.20    2.40
  -1 -11   2    2.60    2.50
  -1 -11  -4   -0.10    2.30
   1  11  -4    0.10    2.10
   1 -11   4   -2.30    3.20
   1  11  -4   -2.20    2.00
   1  11   4   -3.90    3.00
   1 -11  -4    1.30    2.10
   1 -11   6   -3.10    3.70
   1  11  -6   -3.40    3.10
   1  11  -6   -2.50    2.30
  -1 -11  -6    1.40    2.70
  -1 -11   6   -4.50    3.70
   1  11   6    0.50    3.70
   1 -11  -6   -1.90    2.70
   1 -11  -6   -1.60    2.20
   1  11  -8   -4.30    4.10
  -1  11   8    8.50    4.50
   1 -11   8   -2.70    5.00
   1  11   8    0.50    5.00
  -1  11  -8   -2.00    2.80
  -1  11  -8    2.20    3.40
  -1 -11 -10   -4.60    3.50
   1  11 -10   -2.20    3.30
   1  11 -10    7.30    4.40
  -1  11  10   -1.70    4.60
   1 -11  10   -9.00    5.80
  -1  11  10    2.40    4.50
   1  11  10   -2.10    5.10
   1  11  10    2.40    4.00
  -1 -11  10    0.30    5.60
  -1  11 -10    0.10    2.90
  -1  11 -10    6.70    3.60
   1  11 -12   -5.50    5.40
   1 -11  12   -9.30    7.00
   1  11 -12    1.50    4.30
  -1  11  12   -8.50    5.10
  -1  11 -12    0.30    4.10
   1  11  12   -7.20    8.40
   1  11  12   -5.40    4.90
  -1 -11  12   -1.00    7.10
   1  11 -14   88.09   18.60
  -1  11 -14   65.79   16.80
  -1  11 -14   99.99   17.70
   2  11  -1   -0.40    2.20
  -2 -11  -1   -2.10    2.10
   2 -11   1   -1.30    2.60
   2 -11  -1   -1.60    2.30
  -2 -11   1   -0.30    1.20
   2 -11  -1    0.10    1.20
  -2 -11   1   -0.10    2.30
   2  11   1   -2.90    2.50
  -2 -11  -3    6.10    1.70
   2 -11   3   10.10    3.30
   2  11  -3   10.40    2.20
  -2  11   3    3.40    2.40
   2  11  -3    8.30    2.60
  -2 -11  -3    8.80    2.70
   2 -11  -3    6.00    3.10
   2  11   3    3.30    3.30
   2 -11  -3    8.00    2.00
  -2  11  -3    8.60    2.00
  -2 -11  -5  109.29   12.30
   2 -11   5  149.09   14.80
  -2 -11  -5  124.49   10.80
  -2  11   5  118.09   14.40
   2  11  -5  124.89   13.00
   2  11  -5  127.49   12.90
  -2 -11   5  107.99   14.00
  -2  11  -5  131.59   11.00
   2 -11  -5  124.19   11.80
   2  11   5  156.88   17.60
   2 -11  -5  114.69   12.40
   2 -11   7   23.50    5.20
  -2  11   7   54.99   14.70
   2  11   7   11.30    5.50
  -2  11  -7   34.90    8.70
  -2 -11   7   22.00    5.30
  -2  11  -7   34.10    8.40
   2 -11  -7   20.60    3.70
  -2 -11  -9   52.29   10.30
  -2  11   9   69.09   14.40
  -2  11  -9   92.99   16.30
   2  11   9   76.19   12.20
   2  11   9  103.89   22.30
  -2  11  -9   75.99   10.40
  -2  11  11   -4.90    4.70
   2  11 -11    5.30    4.80
   2  11 -11    3.00    3.90
   2 -11  11  -12.00    6.40
[truncated: 470,486 more chars]
