# Supplementary material for: Topologically guided tuning of Zr-MOF pore structures for highly selective separation of C6 alkane isomers
Source: Nat Commun. 2018 May 1;9:1745. doi: 10.1038/s41467-018-04152-5 (PMC5931593; doi:10.1038/s41467-018-04152-5)
Supplement: Supplementary file 10 — Supplementary Data 7 [file 41467_2018_4152_MOESM10_ESM.xlsx]

## Sheet: polytopic
Notation	CSD RefCode	Composition	Compound	Authors	Publication	Space Group	Periodicity	Ratio Cluster:Linker	ligand	Vertex transitivity	Cluster representation	Vertex transitivity	Coordination of nodes	underlying net	Coordination number of cluster	Coordination figure of {Zr6O8} cluster	Corrdination number of ligand	Coordination figure of ligand	Shape of ligand	Length	Width	Length/Width	Length/Width
Zr-tptc-(Me)2	Zr-MOF-3	C7 H8.50 N0 O8 Zr1.50/intercluster bonds and atoms at rings>6 4-c		Jing Li		Imma	3D	2:2	ordered	2	lim	1	4,4-c	lvt	4	Square	4	Rectangle	Rectangle	11.27	4.94	2.28138	2.28
Zr-abtc	Zr-MOF-2	C32 H20 N4 O32 Zr6/intercluster bonds and atoms at rings>6 4-c		Jing Li		C2/m	3D	2:4	ordered	3	New 3,3,8-c net with point symbol {4.5^2}2{4^2.5^12.6^2.7^4.8^8}{5^3}2	2	4,8-c	scu	8	tetragonal prism (distorted)	4	square pyramid	Rectangle zig-zag (long direction is along and ortogonal to channels alternatively)	8.95	5.03	1.77932	1.772-1.783
PCN-128Y	BUNLAZ	C54 H106.9 O49.44 Zr3/intercluster bonds and atoms at rings>6	catena-[(\m~8~-4',4'',4''',4''''-ethene-1,1,2,2-tetrayltetrabiphenyl-4-carboxyato)-tetrakis(\m~3~-oxido)-tetra-aqua-tri-zirconium hydrate].	Qiang Zhang,Jie Su,Dawei Feng,Zhangwen Wei,Xiaodong Zou,Hong-cai Zhou	J.AM.CHEM.SOC.,2015,137,,10064	P6/mmm	3D	2:4	3,8	2	xly	2	4,8-c	csq	8	tetragonal prism	4	Rectangle pyramid	Rectangle (long direction is ortogonal to channels)	17.753	10.903	1.62827	1.62827
Zr-bptc	Zr-MOF-1	C24 H9 O16 Zr3/intercluster bonds and atoms at rings>6 4-c		Jing Li		Im-3	3D	2:6	ordered	2	kle	2	4,12-c	ftw	12	Cubooctahedron	4	square	Rectangle	7.4	5.092	1.45326	1.453-1.454
PCN-128W	BUNKUS	C56 H144.9 F3 O68.46 Zr3/intercluster bonds and atoms at rings>6	catena-[(\m~8~-4',4'',4''',4''''-ethene-1,1,2,2-tetrayltetrabiphenyl-4-carboxylato)-tetrakis(\m~3~-hydroxo)-(\m~2~-trifluoroacetato)-diaqua-tri-zirconiumhydrate].	Qiang Zhang,Jie Su,Dawei Feng,Zhangwen Wei,Xiaodong Zou,Hong-cai Zhou	J.AM.CHEM.SOC.,2015,137,,10064	P6/mmm	3D	2:4	3,8	2	xly	2	4,8-c	csq	8	tetragonal prism	4	Rectangle pyramid	Rectangle (long direction is ortogonal to channels)	17.263	11.889	1.45201	1.45201
BUT-15	BUT-15	C44 H24 N2 O16 Zr3/intercluster bonds and atoms at rings>6				I41/amd	3D	2:4	3,8	2	sqc3782	2	4,8-c	sqc	8	tetragonal prism (distorted)	4	Square	rectangle	16.144	11.972	1.34848	1.34848
BUT-14	BUT-14	C46 H26 O16 Zr3/intercluster bonds and atoms at rings>6				I41/amd	3D	2:4	3,8	2	sqc3782	2	4,8-c	sqc	8	tetragonal prism (distorted)	4	Square	rectangle	16.135	12.063	1.33756	1.33756
UCMC-313	EMIZAD	C48 H32 O16 Zr3/intercluster bonds and atoms at rings>6	catena-[(\m~8~-2,5,8,11-tetrakis(4-carboxylatophenyl)perylene)-bis(\m~3~-hydroxo)-bis(\m~3~-oxo)-diaqua-dihydroxy-tri-zirconium(iv) unknown solvate].	Jialiu Ma,Ly D.Tran,A.J.Matzger	CRYST.GROWTH DES.,2016,16,,4148	P6/mmm	3D	2:4	3,8	2	xly	2	4,8-c	csq	8	tetragonal prism	4	Rectangle pyramid	Rectangle (long direction is ortogonal to channels)	14.985	11.266	1.33011	1.33011
NUPF-1	QAGBUY	C320 H513 N61 O163 Zr6/intercluster bonds and atoms at rings>6, 16	catena-(bis(\m~8~-5,10,15,20-tetrakis(4-((4-Carboxylatophenyl)aminocarbonyl)phenyl)porphyrinato)-tetrakis(\m~3~-hydroxo)-tetrakis(\m~3~-oxo)-tetra-aqua-tetrahydroxy-hexa-zirconium dimethylformamide formic acid solvate dodecahydrate).	Lei Xu,Yan-Ping Luo,Lin Sun,Yan Xu,Zhong-Sheng Cai,Min Fang,Rong-Xin Yuan,Hong-Bin Du	Chem.-Eur.J.,2016,22,,6268	Cmcm	3D 2-fold; IIa	2:4	porph	2	scu hemi-augmented =sqc2145	2	4,8-c	scu	8	tetragonal prism	4	rectangle	Square	24.07	20.13	1.19573	1.19573
1-X	MALQAU	C102 H61 Cl1.2 I1.8 O38 P6 Pd3 Zr6/intercluster bonds and atoms at rings>6	tri-palladium hexa-zirconiumtris(4,4',4'',4'''-(benzen-2-ide-1,3-diylbis(oxyphosphanetriyl))tetrabenzoate)tetrakis(hydroxide) tetraoxide chloride iodide.	S.A.Burgess,A.Kassie,S.A.Baranowski,K.J.Fritzsching,K.Schmidt-Rohr,C.M.Brown,C.R.Wade	J.AM.CHEM.SOC.,2016,138,,1780	Pm-3	3D	2:6	Pd-pincer disorder	2	xxv	2	4,12-c	ftw	12	Cubooctahedron	4	square	Rectangle	11.19	9.69	1.15	1.1548
PCN-225	DODBUV	C48 H34 N4 O16 Zr3/intercluster bonds and atoms at rings>6	catena-[(\m~8~-4,4',4'',4'''-porphyrin-5,10,15,20-tetrayltetrabenzoato)-bis(\m~3~-hydroxy)-bis(\m~3~-oxido)-diaqua-bis(hydroxy)-tri-zirconium unknownsolvate].	Hai-Long Jiang,Dawei Feng,Kecheng Wang,Zhi-Yuan Gu,Zhangwen Wei,Ying-Pin Chen,Hong-Cai Zhou	J.AM.CHEM.SOC.,2013,135,,13934	I41/amd	3D	2:4	porph	2	sqc7923	2	4,8-c	sqc	8	tetragonal prism (distorted)	4	rectangle	Square	13.773	12.015	1.14632	1.14632
MOF-545-Fe	QEFWUV	C48 H58 Cl1 Fe1 N4 O25 Zr3/intercluster bonds and atoms at rings>6	catena-((\m~9~-5,10,15,20-tetra-4-carboxylatophenylporphyrinato)-tetrakis(\m~3~-hydroxo)-tetra-aqua-chloro-iron-tri-zirconium nonahydrate).	W.Morris,B.Volosskiy,S.Demir,F.Gandara,P.L.McGrier,H.Furukawa,D.Cascio,J.F.Stoddart,O.M.Yaghi	INORG.CHEM.,2012,51,,6443	P6/mmm	3D	2:4	porph	2	csq hemi-augmented	2	4,8-c	csq	8	tetragonal prism	4	Rectangle pyramid	Square	13.679	12.232	1.1183	1.1183
PCN-223(Fe)	TUTWUC	C48 H24 Cl1 Fe1 N4 O8 Zr2/intercluster bonds and atoms at rings>6	iron bis(zirconium) 5,10,15,20-tetrakis(4-benzoato)porphyrinate chlorideunknown solvate.	Dawei Feng,Zhi-Yuan Gu,Ying-Pin Chen,Jihye Park,Zhangwen Wei,Yujia Sun,M.Bosch,Shuai Yuan,Hong-Cai Zhou	J.AM.CHEM.SOC.,2014,136,,17714	P6/m	3D	2:6	porph	2	shp hemi-augmented	2	4,12-c	shp	12	hexagonal prysm	4	rectangle	Square	13.588	12.343	1.10087	1.10087
PCN-222	BEDYEQ	C48 H32 Cl1 Fe1 N4 O16 Zr3/intercluster bonds and atoms at rings>6	catena-[(\m~9~-5,10,15,20-tetrakis(4-Carboxylatophenyl)porphyrinato)-tetrakis(\m~3~-hydroxo)-chloro-tetrahydroxy-iron-tri-zirconium unknown solvate].	Dawei Feng,Zhi-Yuan Gu,Jian-Rong Li,Hai-Long Jiang,Zhangwen Wei,Hong-Cai Zhou	Angew.Chem.,Int.Ed.,2012,51,,10307	P6/mmm	3D	2:4	porph	2	csq hemi-augmented	2	4,8-c	csq	8	tetragonal prism	4	Rectangle pyramid	Square	13.356	12.638	1.05681	1.05681
NU-1100	BOLZIN	C312 H140 O64 Zr12/intercluster bonds and atoms at rings>6	catena-(hexakis(\m-4,4',4'',4'''-(pyrene-1,3,6,8-tetrayltetraethyne-2,1-diyl)tetrabenzoato)-octakis(\m-oxo)-octakis(\m-hydroxo)-dodeca-zirconium unknownsolvate).	O.V.Gutov,W.Bury,D.A.Gomez-Gualdron,V.Krungleviciute,D.Fairen-Jimenez,J.E.Mondloch,A.A.Sarjeant,S.S.Al-Juaid,R.Q.Snurr,J.T.Hupp,T.Yildirim,O.K.Farha	Chem.-Eur.J.,2014,20,,12389	Im-3	3D	2:6	ordered	2	kle	2	4,12-c	ftw	12	Cubooctahedron	4	square	Rectangle	16.01	15.44	1.0342	1.0342-1.0395
NU-1000	FIFFUX	C44 H22 O16 Zr3/intercluster bonds and atoms at rings>6	catena-[(\m~8~-4,4',4'',4'''-Pyrene-1,3,6,8-tetrayltetrabenzoato)-bis(\m~3~-oxo)-bis(\m~2~-oxo)-tetraoxo-tri-zirconium].	J.E.Mondloch,W.Bury,D.Fairen-Jimenez,S.Kwon,E.J.DeMarco,M.H.Weston,A.A.Sarjeant,S.T.Nguyen,P.C.Stair,R.Q.Snurr,O.K.Farha,J.T.Hupp	J.AM.CHEM.SOC.,2013,135,,10294	P6/mmm	3D	2:4		2	xly	2	4,8-c	csq	8	tetragonal prism	4	Rectangle pyramid	Rectangle (Square)	12.075	12.041	1.00282	1.00282
Zr-PTBA	MUBZUG	C156 H78 O36 Zr6/intercluster bonds and atoms at rings>7	catena-[tris(\m-4,4',4'',4'''-(pyrene-1,3,6,8-tetrayltetraethyne-2,1-diyl)tetrabenzoato)-tetrakis(\m-hydroxo)-tetrakis(\m-oxo)-hexa-zirconium unknownsolvate tetrahydrate].	S.B.Kalidindi,S.Nayak,M.E.Briggs,S.Jansat,A.P.Katsoulidis,G.J.Miller,J.E.Warren,D.Antypov,F.Cora,B.Slater,M.R.Prestly,C.Marti-Gastaldo,M.J.Rosseinsky	Angew.Chem.,Int.Ed.,2015,54,,221	R-3r	3D	2:6	disorder	2	xxv	2	4,12-c	ftw	12	Cubooctahedron	4	square	Rectangle	15.707	15.689	1.00115	1.00115
Zr-BTBA	MUBZOA	C144 H78 O36 Zr6/intercluster bonds and atoms at rings>6, 20	catena-[tris(\m-4,4',4'',4'''-([1,1'-biphenyl]-3,3',5,5'tetrayltetrakis(ethyne-2,1diyl))tetrabenzoato)-tetrakis(\m-hydroxo)-tetrakis(\m-oxo)-hexa-zirconiumunknown solvate tetrahydrate].	S.B.Kalidindi,S.Nayak,M.E.Briggs,S.Jansat,A.P.Katsoulidis,G.J.Miller,J.E.Warren,D.Antypov,F.Cora,B.Slater,M.R.Prestly,C.Marti-Gastaldo,M.J.Rosseinsky	Angew.Chem.,Int.Ed.,2015,54,,221	R-3r	3D	2:6	disorder	2	xxv	2	4,12-c	ftw	12	Cubooctahedron	4	square	Rectangle	15.76	15.759	1.00006	1.00006
PCN-230	TOVGES	(C136 H106 N4 O8)3 (Zr6 O8)/intercluster bonds and atoms at rings>8	PCN-230.		Journal of the American Chemical Society, 2015, 137, 413	Pm-3m	3D	2:6	porph	2	xxv	2	4,12-c	ftw	12	Cubooctahedron	4	square	Square	32.272	32.272	1	1
NU-1105	KAFRIV	C312 H210 O32 Zr6/intercluster bonds and atoms at rings>6		Pravas Deria, Diego A. Gómez-Gualdrón, Wojciech Bury, Herbert T. Schaef, Timothy C. Wang, Praveen K. Thallapally, Amy A. Sarjeant, Randall Q. Snurr, Joseph T. Hupp, Omar K. Farha	Journal of the American Chemical Society, 2015, 137, 13183	Pm-3m	3D	2:6	disorder	2	xxv	2	4,12-c	ftw	12	Cubooctahedron	4	Square	Rectangle	23.817	23.817	1	1
NU-1104	WUHDAG	C240 H130 N12 O32 Zr6/intercluster bonds and atoms at rings>16	catena-[tris(\m~8~-5,10,15,20-tetrakis(4-((4-carboxylatophenyl)ethynyl)phenyl)porphyrin-tetrakis(\m~3~-hydroxo)-tetrakis(\m~3~-oxo)-hexa-zirconium unknownsolvate].	Wang T.C.,Bury W.,Gomez-Gualdron D.A.,Vermeulen N.A.,Mondloch J.E.,Deria P.,Kainan ZHANG,Moghadam P.Z.,Sarjeant A.A.,Snurr R.Q.,Fraser STODDARTJ.,Hupp J.T.,Farha O.K.	J.AM.CHEM.SOC.,2015,137,,3585	Pm-3m	3D	2:6	porph	2	xxv	2	4,12-c	ftw	12	Cubooctahedron	4	square	Square	22.629	22.629	1	1
CPM-99(Fe)	JOZXAZ	C216 H124 Cl3 Fe3 N12 O32 Zr6/intercluster bonds and atoms at rings>6	catena-[tris(\m~9~-5,10,15,20-tetrakis(4'-carboxylatobiphenyl-4-yl)porphyrin-21,23-diyl)-tetrakis(\m~3~-hydroxo)-tetrakis(\m~3~-oxido)-trichloro-hexa-zirconium-tri-iron unknown solvate].	Qipu Lin,Xianhui Bu,Aiguo Kong,Chengyu Mao,Xiang Zhao,Fei Bu,Pingyun Feng	J.AM.CHEM.SOC.,2015,137,,2235	Pm-3m	3D	2:6	porph	2	xxv	2	4,12-c	ftw	12	Cubooctahedron	4	square	Square	19.127	19.127	1	1
FJI-H6 (NU-1102)	JOZWIG01	C216 H130 N12 O32 Zr6/intercluster bonds and atoms at rings>6, 16	catena-[tris(\m~8~-porphyrin-5,10,15,20-tetrayltetrakis(biphenyl-4-carboxylato))-tetrakis(\m~3~-hydroxo)-tetrakis(\m~3~-oxido)-hexa-zirconium unknownsolvate].	Jun Zheng,Mingyan Wu,Feilong Jiang,Weiping Su,Maochun Hong	Chemical Science,2015,6,,3466	Pm-3m	3D	2:6	porph	2	xxv	2	4,12-c	ftw	12	Cubooctahedron	4	square	Square	19.124	19.124	1	1
CPM-99 (H2) NU-1102	JOZWIG	C216 H130 N12 O32 Zr6/intercluster bonds and atoms at rings>6, 16	catena-[tris(\m~8~-porphyrin-5,10,15,20-tetrayltetrakis(biphenyl-4-carboxylato))-tetrakis(\m~3~-hydroxo)-tetrakis(\m~3~-oxido)-hexa-zirconium unknownsolvate].	Qipu Lin,Xianhui Bu,Aiguo Kong,Chengyu Mao,Xiang Zhao,Fei Bu,Pingyun Feng	J.AM.CHEM.SOC.,2015,137,,2235	Pm-3m	3D	2:6	porph	2	xxv	2	4,12-c	ftw	12	Cubooctahedron	4	square	Square	19.102	19.102	1	1
CPM-99 (Zn)	JOZWOM	C216 H136 N12 O38 Zn3 Zr6/intercluster bonds and atoms at rings>6	catena-[tris(\m~9~-5,10,15,20-tetrakis(4'-carboxylatobiphenyl-4-yl)porphyrin-21,23-diyl)-tetrakis(\m~3~-hydroxo)-tetrakis(\m~3~-oxido)-hexakis(aqua)-hexa-zirconium-tri-zinc unknown solvate].	Qipu Lin,Xianhui Bu,Aiguo Kong,Chengyu Mao,Xiang Zhao,Fei Bu,Pingyun Feng	J.AM.CHEM.SOC.,2015,137,,2235	Pm-3m	3D	2:6	porph	2	xxv	2	4,12-c	ftw	12	Cubooctahedron	4	square	Square	19.102	19.102	1	1
FJI-H6 (Cu)	UHOVEU	C216 H124 Cu3 N12 O32 Zr6/intercluster bonds and atoms at rings>6	catena-[tris(\m-porphyrin-5,10,15,20-tetrayltetrakis(biphenyl-4-carboxylato))-tetrakis(\m-hydroxo)-tetrakis(\m-oxo)-tri-copper-hexa-zirconium unknownsolvate].	Jun Zheng,Mingyan Wu,Feilong Jiang,Weiping Su,Maochun Hong	Chemical Science,2015,6,,3466	Pm-3m	3D	2:6	porph	2	xxv	2	4,12-c	ftw	12	Cubooctahedron	4	square	Square	19.098	19.098	1	1
CPM-99 (Co)	JOZWUS	C216 H136 Co3 N12 O38 Zr6/intercluster bonds and atoms at rings>6	catena-[tris(\m~9~-5,10,15,20-tetrakis(4'-carboxylatobiphenyl-4-yl)porphyrin-21,23-diyl)-tetrakis(\m~3~-hydroxo)-tetrakis(\m~3~-oxido)-hexakis(aqua)-hexa-zirconium-tri-cobalt unknown solvate].	Qipu Lin,Xianhui Bu,Aiguo Kong,Chengyu Mao,Xiang Zhao,Fei Bu,Pingyun Feng	J.AM.CHEM.SOC.,2015,137,,2235	Pm-3m	3D	2:6	porph	2	xxv	2	4,12-c	ftw	12	Cubooctahedron	4	square	Square	19.061	19.061	1	1
NU-1102	JOZWIG02	C216 H130 N12 O32 Zr6/intercluster bonds and atoms at rings>6, 16	catena-[tris(\m~8~-5,10,15,20-tetrakis(4'-Carboxylatobiphenyl-4-yl)porphyrin)-tetrakis(\m~3~-hydroxo)-tetrakis(\m~3~-oxo)-hexa-zirconium unknown solvate].	T.C.Wang,W.Bury,D.A.Gomez-Gualdron,N.A.Vermeulen,J.E.Mondloch,P.Deria,Kainan Zhang,P.Z.Moghadam,A.A.Sarjeant,R.Q.Snurr,J.Fraser Stoddart,J.T.Hupp,O.K.Farha	J.AM.CHEM.SOC.,2015,137,,3585	Pm-3m	3D	2:6	porph	2	xxv	2	4,12-c	ftw	12	Cubooctahedron	4	square	Square	19.044	19.044	1	1
PCN-228'	TOVGAO	C216 H120 N12 Ni3 O32 Zr6/intercluster bonds and atoms at rings>7	catena-[tris(\m-4',4'',4''',4''''-(porphyrinato-5,10,15,20-tetrayl)tetrakis(biphenyl-4-carboxylato))-octakis(\m-oxo)-tri-nickel-hexa-zirconium unknownsolvate].	Tian-Fu Liu,Dawei Feng,Ying-Pin Chen,Lanfang Zou,M.Bosch,Shuai Yuan,Zhangwen Wei,S.Fordham,Kecheng Wang,Hong-Cai Zhou	Journal of the American Chemical Society, 2015, 137, 413	Pm-3m	3D	2:6	porph	2	xxv	2	4,12-c	ftw	12	Cubooctahedron	4	square	Square	19.03	19.03	1	1
PCN-94	JIZLEL	C162 H96 O32 Zr6/intercluster bonds and atoms at rings>6	catena-(Hexa-zirconium tris(4',4'',4''',4''''-ethene-1,1,2,2-tetrayltetrabiphenyl-4-carboxylate) tetrahydroxide tetraoxide unknown solvate)	Zhangwen Wei, Zhi-Yuan Gu, Ravi K. Arvapally, Ying-Pin Chen, Roy N. McDougald Junior, Andrey A. Yakovenko, Dawei Feng, Mohammad A. Omary, Hong-Cai Zhou	Journal of the American Chemical Society, 2014, 136, 8269	Pm-3m	3D	2:6	disorder	2	xxv	2	4,12-c	ftw	12	Cubooctahedron	4	Square	Rectangle	14.731	14.731	1	1
MOF-525	MOF-525	C72 N6 O16 Zr3/intercluster bonds and atoms at rings>6	catena-((\m~8~-4,4',4'',4'''-(benzene-1,2,4,5-tetrayltetraethyne-2,1-diyl)tetrabenzoato)-tetrakis(\m~2~-hydroxo)-tetra-aqua-tri-zirconium).	Morris W.,Volosskiy B.,Demir S.,Gandara F.,Mcgrier P.L.,Furukawa H.,Cascio D.,Stoddart J.F.,Yaghi O.M.	INORG.CHEM.,2012,51,,6443	Pm-3m	3D	2:6	porph	2	xxv	2	4,12-c	ftw	12	Cubooctahedron	4	Square	Square	13.3	13.3	1	1
MOF-535	QEFXAC	C42 H30 O16 Zr3/intercluster atoms at rings>6	catena-((\m~8~-4,4',4'',4'''-(benzene-1,2,4,5-tetrayltetraethyne-2,1-diyl)tetrabenzoato)-tetrakis(\m~2~-hydroxo)-tetra-aqua-tri-zirconium).	Morris W.,Volosskiy B.,Demir S.,Gandara F.,Mcgrier P.L.,Furukawa H.,Cascio D.,Stoddart J.F.,Yaghi O.M.	INORG.CHEM.,2012,51,,6443	Pm-3m	3D	2:6	disorder	2	xvv	2	4,12-c	ftw	12	Cubooctahedron	4	Square	Rectangle	13.257	13.257	1	1
PCN-224Co	NADYUP	C144 H128 Co3 N12 O64 Zr12/intercluster bonds and atoms at rings>6	catena-[tris(\m-4,4',4'',4'''-(porphyrin-5,10,15,20-tetrayl)tetrabenzoato)-octakis(\m-hydroxo)-octakis(\m-oxido)-tetracosa-aqua-tri-cobalt-dodeca-zirconiumunknown solvate].	A.T.Gallagher,M.L.Kelty,J.G.Park,J.S.Anderson,J.A.Mason,J.P.S.Walsh,S.L.Collins,T.David Harris	Inorg.Chem.Front.,2016,3,,536	Im-3m	3D	2:3	porph	2	she	2	4,6-c	she	6	Hexagone	4	square	Square	13.037	13.037	1	1
PCN-224(Fe,O2)	NUSXEG	C144 H116 Fe3 N12 O70 Zr12/intercluster bonds and atoms at rings>6	catena-[tris(\m~9~-4,4',4'',4'''-(Porphyrinato-5,10,15,20-tetrayl)tetrabenzoato)-octakis(\m~3~-hydroxo)-octakis(\m~3~-oxo)-dodecahydroxy-dodeca-aqua-tris(dioxygen)-tri-iron(iii)-dodeca-zirconium unknown solvate].	J.S.Anderson,A.T.Gallagher,J.A.Mason,T.David Harris	J.AM.CHEM.SOC.,2014,136,,16489	Im-3m	3D	2:3	porph	2	she	2	4,6-c	she	6	Hexagone	4	square	Square	13.031	13.031	1	1
PCN-224Co	XAFNUQ	C144 H116 Co3 N12 O70 Zr12/intercluster bonds and atoms at rings>6	tri-cobalt(iii) dodeca-zirconium(iv)tris(5,10,15,20-tetrakis(4-carboxylatophenyl)porphyrinate)tris(dioxidan-1-id-2-yl radical anion) hexatriacontakis(hydroxide) unknownsolvate tetrahydrate.	A.T.Gallagher,M.L.Kelty,J.G.Park,J.S.Anderson,J.P.S.Walsh,J.A.Mason,S.L.Collins,T.David Harris	Chem.,2016,,,	Im-3m	3D	2:3	porph	2	she	2	4,6-c	she	12	octahedron	4	square	Square	13.02	13.02	1	1
Ir-PMOF-1(Zr)	VACLIX	C212 H192 Cl3 Ir3 N16 O84 Zr12/intercluster bonds and atoms at rings>6	catena-[tris(\m-5,10,15,20-tetrakis(4-carboxylatophenyl)porphyrin-21-23-diyl)-hexadecakis(\m-oxido)-icosa-aqua-tetrahydroxo-trichloro-tri-iridium-dodeca-zirconium benzoic acid N,N-dimethylformamide solvate].	Hao Cui,Yingxia Wang,Yanhu Wang,Yan-Zhong Fan,Li Zhang,Cheng-Yong Su	CRYSTENGCOMM,2016,18,,2203	Im-3m	3D	2:3	porph	2	she	2	4,6-c	she	6	Hexagone	4	square	Square	13.001	13.001	1	1
PCN-224(Ni)	DOGBEI	C144 H116 N12 Ni3 O64 Zr12/intercluster bonds and atoms at rings>6	Dodeca-zirconium hexatriacontahydroxide5,10,15,20-tetrakis(4-carboxylatophenyl)porphyrinato-nickel tetrahydrate.	Dawei Feng,Wan-Chun Chung,Zhangwen Wei,Zhi-Yuan Gu,Hai-Long Jiang,Ying-Pin Chen,D.J.Darensbourg,Hong-Cai Zhou	J.AM.CHEM.SOC.,2013,135,,17105	Im-3m	3D	2:3	porph	2	she	2	4,6-c	she	6	Hexagone	4	square	Square	12.965	12.965	1	1
PCN-224(Fe)	NUSXAC	C144 H116 Fe3 N12 O64 Zr12/intercluster bonds and atoms at rings>6	catena-[tris(\m~9~-4,4',4'',4'''-(Porphyrinato-5,10,15,20-tetrayl)tetrabenzoato)-octakis(\m~3~-hydroxo)-octakis(\m~3~-oxido)-dodeca-aqua-dodecahydroxy-tri-iron(ii)-dodeca-zirconium unknown solvate].	J.S.Anderson,A.T.Gallagher,J.A.Mason,T.David Harris	J.AM.CHEM.SOC.,2014,136,,16489	Im-3m	3D	2:3	porph	2	she	2	4,6-c	she	6	Hexagone	4	square	Square	12.954	12.954	1	1
PCN-224(Zr)	DOGBAE	C144 H116 N12 O64 Zr15/intercluster bonds and atoms at rings>6	catena-[tris(\m~9~-4,4',4'',4'''-(22,24-Dihydroporphyrin-5,10,15,20-tetrayl)tetrabenzoato)-hexadecakis(\m~3~-hydroxo)-tetra-aqua-icosahydroxo-pentadeca-zirconium unknown solvate].	Dawei Feng,Wan-Chun Chung,Zhangwen Wei,Zhi-Yuan Gu,Hai-Long Jiang,Ying-Pin Chen,D.J.Darensbourg,Hong-Cai Zhou	J.AM.CHEM.SOC.,2013,135,,17105	Im-3m	3D	2:3	porph	2	she	2	4,6-c	she	6	Hexagone	4	square	Square	12.855	12.855	1	1
MOF-841	BOHWIG	C31 H24 O18 Zr3/intercluster bonds and atoms at rings>6	catena-[(\m-4,4',4'',4'''-Methanetetrayltetrabenzoato)-bis(\m~3~-hydroxo)-bis(\m~3~-oxo)-diaqua-bis(formato)-tri-zirconium unknown solvate].	H.Furukawa,F.Gandara,Yue-Biao Zhang,Juncong Jiang,W.L.Queen,M.R.Hudson ?,O.M.Yaghi	J.AM.CHEM.SOC.,2014,136,,4369	I4/m	3D	2:4	Td	2	flu	2	4,8-c	flu	8	tetragonal prism	4	tetrahedron	Tetrahedron
PCN-521	DITJOH	C53 H32 O16 Zr3/intercluster bonds and atoms at rings>6	catena-[(\m~8~-4',4'',4''',4''''-Methanetetrayltetrabiphenyl-4-carboxylato)-tetrakis(\m~3~-oxo)-tetraoxo-tri-zirconium unknown solvate].	Muwei Zhang,Ying-Pin Chen,M.Bosch,T.Gentle III,Kecheng Wang,Dawei Feng,Z.U.Wang,Hong-Cai Zhou	Angew.Chem.,Int.Ed.,2014,53,,815	I4/m	3D	2:4	Td	2	flu	2	4,8-c	flu	8	tetragonal prism	4	tetrahedron	Tetrahedron
UCMC-312	EMIYUW	C40 H30 O16 Zr3/intercluster bonds and atoms at rings>6	catena-[(\m~8~-3,3',5,5'-tetrakis(4-carboxylatophenyl)-1,1'-biphenyl)-bis(\m~3~-hydroxo)-bis(\m~3~-oxo)-diaqua-dihydroxy-tri-zirconium(iv) unknown solvate].	Jialiu Ma,Ly D.Tran,A.J.Matzger	CRYST.GROWTH DES.,2016,16,,4148	Fmmm	3D	2:4	rectangular ligand	2	sqc495	2	4,8-c	flu	8	tetragonal prism	4	tetrahedron flattened	Tetrahedron
Zr-TCPS	XUBGUY	C28 H24 O16 Si1 Zr3/intercluster bonds and atoms at rings>6	catena-[bis(\m-hydroxo)-bis(\m-oxo)-(\m-tetrakis(4-carboxylatophenyl)silane)-diaqua-bis(hydroxy)-tri-zirconium unknown solvate].	Shufen Wang,Jingjing Wang,Weiwei Cheng,Xiaowei Yang,Zaiyong Zhang,Yan Xu,Hongke Liu,Yong Wu,Min Fang	DALTON TRANS.,2015,44,,8049	I4/m	3D	2:4	Td	2	flu	2	4,8-c	flu	8	tetragonal prism	4	tetrahedron	Tetrahedron
MOF-812	BOHWOM	C92.01 H76.69 N0.67 O39.67 Zr6/intercluster bonds and atoms at rings>6	catena-[tris(\m-4,4',4'',4'''-Methanetetrayltetrabenzoato)-tetrakis(\m-hydroxo)-tetrakis(\m-oxo)-tetra-aqua-hexa-zirconium N,N-dimethylformamide methanolsolvate].	H.Furukawa,F.Gandara,Yue-Biao Zhang,Juncong Jiang,W.L.Queen,M.R.Hudson ?,O.M.Yaghi	J.AM.CHEM.SOC.,2014,136,,4369	C2/c	3D	2:6	Td	2	ith	2	4,12-c	ith	12		4	tetrahedron	tetrahedron
BUT-12	BUT-12	C40 H28 O16 Zr3/intercluster bonds and atoms at rings>6				Pm-3m	3D	3:8	D3h	2	the	2	3,8-c	the	8	tetragonal prism	3	trigonal pyramid	triangle
NU-1200	ESEBOV	C120 H108 O48 Zr9/intercluster bonds and atoms at rings>6	catena-[tetrakis(\m-1,3,5-(tris(4-carboxylatophenyl))-2,4,6-trimethylbenzene)-hexakis(\m-oxo)-hexakis(\m-hydroxy)-hexakis(hydroxy)-hexaaqua-nona-zirconiumunknown solvate].	Tian-Fu Liu,N.A.Vermeulen,A.J.Howarth,Peng Li,A.A.Sarjeant,J.T.Hupp,O.K.Farha	EUR.J.INORG.CHEM.,2016,,,4349	Pm-3m	3D	3:8	D3h	2	the	2	3,8-c	the	8	tetragonal prism	3	trigonal pyramid	triangle
BUT-12	UNEJEE	C120 H108 O48 Zr9/intercluster bonds and atoms at rings>6	catena-[tetrakis(\m-4,4',4''-(2,4,6-trimethylbenzene-1,3,5-triyl)tribenzoato)-hexakis(\m-oxido)-hexakis(\m-hydroxo)-hexahydroxo-hexa-aqua-nona-zirconiumunknown solvate].	Bin Wang,Xiu-Liang Lv,Dawei Feng,Lin-Hua Xie,Jian Zhang,Ming Li,Yabo Xie,Jian-Rong Li,Hong-Cai Zhou	J.AM.CHEM.SOC.,2016,138,,6204	Pm-3m	3D	3:8	D3h	2	the	2	3,8-c	the	8	tetragonal prism	3	trigonal pyramid	triangle
MOF-808	BOHWUS	C12 H20.36 O22.18 Zr3/intercluster bonds and atoms at rings>10	catena-((\m-benzene-1,3,5-tricarboxylato)-bis(\m-oxo)-bis(\m-hydroxo)-tris(\m-formato)-tri-zirconium hydrate).	H.Furukawa,F.Gandara,Yue-Biao Zhang,Juncong Jiang,W.L.Queen,M.R.Hudson ?,O.M.Yaghi	J.AM.CHEM.SOC.,2014,136,,4369	Fd-3m	3D	2:4	D3h	2	spn	2	3,6-c	spn	6		3	trigonal pyramid	triangle
PCN-777	FOTNIN	C48 H226 N6 O122 Zr6/intercluster bonds and atoms at rings>6	catena-[bis(\m-4,4',4''-s-triazine-2,4,6-triyl-tribenzoato)-tetrakis(\m-hydroxo)-tetrakis(\m-oxo)-hexakis(hydroxo)-hexa-aqua-hexa-zirconiumnonacontahydrate].	Dawei Feng,Kecheng Wang,Jie Su,Tian-Fu Liu,Jihye Park,Zhangwen Wei,M.Bosch,A.Yakovenko,Xiaodong Zou,Hong-Cai Zhou	Angew.Chem.,Int.Ed.,2015,54,,149	F-43m	3D	2:4	D3h	2	spn	2	3,6-c	spn	6		3	trigonal pyramid	triangle
No name	QOKBOJ	C36 H48 N3 O19.5 Zr3/intercluster bonds and atoms at rings>6	catena-[(\m~6~-1,3,5-tris(4-Carboxylatophenyl)benzene)-bis(\m~3~-hydroxo)-bis(\m~3~-oxo)-triaqua-trihydroxy-tri-zirconium N,N-dimethylformamide solvatehemihydrate].	Rongming Wang,Zhiying Wang,Yuwen Xu,Fangna Dai,Liangliang Zhang,Daofeng Sun	INORG.CHEM.,2014,53,,7086	I41/amd	2D ICAT	3:6		2	kgd	2	3,6-c	kgd	6		3	triangle	triangle
Zr-MOF1	VAKMEC	C30 H24 O18 Zr3/intercluster bonds and atoms at rings>6	catena-[(\m-4,4',4''-benzene-1,3,5-tribenzoato)-tris(\m-formato)-bis(hydroxo)-bis(\m-oxo)-tri-zirconium dihydrate].	Lingyun Cao,Zekai Lin,Fei Peng,Weiwei Wang,Ruiyun Huang,Cheng Wang,Jiawei Yan,Jie Liang,Zhiming Zhang,Teng Zhang,Lasheng Long,Junliang Sun,Wenbin Lin	Angew.Chem.,Int.Ed.,2016,55,,4962	I41/amd	2D ICAT	3:6		2	kgd	2	3,6-c	kgd	6		3	triangle	triangle
UCMC-309	UCMC-309	C27 H24 O16 Zr3/intercluster bonds and atoms at rings>6	[Zr6(O)4(OH)4(BTB)2(OH)6(H2O)6] (H3BTB=1,3,5-(4-carboxylphenyl)-benzene)	Jialiu Ma,Antek G. Wong-Foy,Adam J. Matzger	Inorg. Chem.,2015,54,,4591	P-3	2D	3:6		2	kgd	2	3,6-c	kgd	6		3	trigonal pyramid	triangle
MOF-808-2.5SO4	BOMMOH	C18 H42.2 O46 S2.3 Zr6/intercluster bonds and atoms at rings>8	catena-[bis(Benzene-1,3,5-tricarboxylato)-bis(sulfato)-penta-oxo-dihydroxido-hexa-zirconium heptadecahydrate].	Juncong Jiang,F.Gandara,Yue-Biao Zhang,Kyungsu Na,O.M.Yaghi,W.G.Klemperer	J.AM.CHEM.SOC.,2014,136,,12844	Fd-3m	3D	2:4	D3h	2	spn	2	3,6-c	spn	6		3	trigonal pyramid	triangle
I·Rh	OWILAJ	C92 H69 Cl2 O17 P2 Rh2 Zr3/intercluster bonds and atoms at rings>6	catena-[bis(\m-tris(4'-carboxylatobiphenyl-4-yl)phosphine)-bis(\m-oxido)-bis(\m-hydroxo)-bis(bicyclo[2.2.1]hepta-2,5-diene)-dichloro-aqua-tri-zirconium-di-rhodium unknown solvate].	T.Sawano,Zekai Lin,D.Boures,Bing An,Cheng Wang,Wenbin Lin	J.AM.CHEM.SOC.,2016,138,,9783	P-1	3D	2:8	C3v	2	llj	2	3,12-c	llj	12		3	trigonal pyramid	trigonal pyramid
PCN-133	OQIKOQ	(Zr6 O8) (C27 H15 O6)2 (C14 H8 O6 S)3/intercluster bonds and atoms at rings>8				P6/mmm	3D		D3h, bent	2	tfz-d	2		tfz-d	8	hexagonal bipyramid	2+3		triangle+ditopic angular
PCN-134	OQIKUW	(Zr6 O8 O4) (C27 H15 O6)2 (C48 H26 N4 O8 Ni)/intercluster bonds and atoms at rings>6				P6/mmm	3D		D3h,porph	3	3,4,10-new	3		3,4,10-new	10		3+4	triangle+square	triangle+square(rectangle)	14.835	11.766	1.26084	1.26084

## Sheet: ditopic
Notation	CSD RefCode	Composition	Compound	Authors	Publication	Space Group	Periodicity	Coordination of nodes	Coordination figure of cluster node	Cluster representation	Coordination number of cluster	Shape of ligand	lenght
BINAP-MOF	BOGNES	C375 H713 N63 O157 P6 Zr3/intercluster bonds and atoms at rings>6	catena-(tris(\m-4,4'-((2,2'-bis(diphenylphosphino)-1,1'-binaphthalene-4,4'-diyl)diethyne-2,1-diyl)dibenzoato)-bis(\m-oxo)-bis(\m-hydroxo)-tri-zirconiumN,N-dimethylformamide solvate octaheptacontahydrate).	Falkowski J.M.,Sawano T.,Teng ZHANG,Tsun G.,Yuan CHEN,Lockard J.V.,Wenbin LIN	J.AM.CHEM.SOC.,2014,136,,5213	F23	3D	12-c		fcu	12	linear-branched	32.61
nitro-MOF	TURFIX	C90 H47 N3 O22 Zr3/intercluster bonds and atoms at rings>6	catena-[tris(\m~4~-4,4'-((2-Nitro[1,1'-biphenyl]-4,4'-diyl)di(ethyne-2,1-diyl))dibenzoato)-bis(\m~3~-hydroxo)-bis(\m~3~-oxo)-tri-zirconium unknown solvate].	T.Sawano,N.C.Thacker,Zekai Lin,A.R.McIsaac,Wenbin Lin	J.AM.CHEM.SOC.,2015,137,,12241	Fm-3m	3D	12-c		fcu	12	linear-branched	32.59
E2-MOF	NURDEL	C90 H50 O16 Zr3/intercluster bonds and atoms at rings>6	catena-[tris(\m-4,4'-(biphenyl-4,4'-diyldiethyne-2,1-diyl)dibenzoato)-bis(\m-oxo)-bis(\m-hydroxy)-tri-zirconium].	T.Sawano,Pengfei Ji,A.R.McIsaac,Zekai Lin,C.W.Abney,Wenbin Lin	Chemical Science,2015,,,	Fm-3m	3D	12-c		fcu	12	linear-branched	32.44
	WUPTUY	C72 H38 O16 Zr3/intercluster bonds and atoms at rings>6	catena-(tris(\m~4~-4,4'-(1,4-Phenylenediethyne-2,1-diyl)dibenzoato)-bis(\m~3~-hydroxo)-bis(\m~3~-oxo)-tri-zirconium unknown solvate).	T.L.H.Doan,Ha L.Nguyen,H.Q.Pham,Nguyen-Nguyen Pham-Tran,T.N.Le,K.E.Cordova	Chem.Asian J.,2015,10,,2660	Fd-3m	3D 2-fold; IIa	12-c		fcu	12	linear	28.21
	NABVAQ	C210 H142 N6 O38 Zr6/intercluster bonds and atoms at rings>6	catena-[hexakis(\m-4,4'-(anthracene-9,10-diylbis(ethyne-2,1-diyl))dibenzoato)-tetrakis(\m-hydroxo)-tetrakis(\m-oxo)-hexa-zirconium N,N-dimethylformamidesolvate].	Dashu Chen,Hongzhu Xing,Chungang Wang,Zhongmin Su	J.Mater.Chem.A,2016,4,,2657	R-3m	3D 2-fold; IIa	12-c		fcu	12	linear	28.2
PIZOF-1	OXOLAP	C144 H82 N6 O32 Zr6/intercluster bonds and atoms at rings>6	catena-(hexakis(\m~4~-4,4'-((2-amino-1,4-phenylene)diethyne-2,1-diyl)dibenzoato)-tetrakis(\m~3~-hydroxo)-tetrakis(\m~3~-oxo)-hexa-zirconium unknown.	A.Schaate,P.Roy,T.Preusse,S.J.Lohmeier,A.Godt,P.Behrens	Chem.-Eur.J.,2011,17,,9320	Fd-3m	3D 2-fold; IIa	12-c		fcu	12	linear	28.17
	WUPTUY01	C72 H38 O16 Zr3/intercluster bonds and atoms at rings>6	catena-[tris(\m-4,4'-(1,4-phenylenedi(ethyne-2,1-diyl))dibenzoato)-bis(\m-hydroxo)-bis(\m-oxido)-tri-zirconium unknown solvate].	R.J.Marshall,S.L.Griffin,C.Wilson,R.S.Forgan	Chem.-Eur.J.,2016,22,,4870	Fd-3m	3D 2-fold; IIa	12-c		fcu	12	linear	28.15
PIZOF-2	OXOLET	C156 H100 O44 Zr6/intercluster bonds and atoms at rings>6	catena-(hexakis(\m~4~-4,4'-((2,5-dimethoxy-1,4-phenylene)diethyne-2,1-diyl)dibenzoato)-tetrakis(\m~3~-hydroxo)-tetrakis(\m~3~-oxo)-hexa-zirconium unknownsolvate).	A.Schaate,P.Roy,T.Preusse,S.J.Lohmeier,A.Godt,P.Behrens	Chem.-Eur.J.,2011,17,,9320	Fd-3m	3D 2-fold; IIa	12-c		fcu	12	linear	28.15
PIZOF-8	OXOLIX	C192 H136 O50 Zr6/intercluster bonds and atoms at rings>6	catena-(hexakis(\m~4~-4,4'-((2-methoxy-5-(3-(2-furyl)propoxy)-1,4-phenylene)diethyne-2,1-diyl)dibenzoato)-tetrakis(\m~3~-hydroxo)-tetrakis(\m~3~-oxo)-hexa-zirconium unknown solvate).	A.Schaate,P.Roy,T.Preusse,S.J.Lohmeier,A.Godt,P.Behrens	Chem.-Eur.J.,2011,17,,9320	Fd-3m	3D 2-fold; IIa	12-c		fcu	12	linear	28.15
	UKESIO	C72 H38 Br12 O16 Zr3/intercluster bonds and atoms at rings>6	catena-[tris(\m-4,4'-(1,4-phenylenebis(1,2-dibromoethene-2,1-diyl))dibenzoato)-bis(\m-oxido)-bis(\m-hydroxo)-tri-zirconium unknown solvate].	R.J.Marshall,S.L.Griffin,C.Wilson,R.S.Forgan	Chem.-Eur.J.,2016,22,,4870	Fd-3m	3D 2-fold; IIa	12-c		fcu	12	linear	27.62
	NUSVEE	C138 H80 N12 O16 Zn3 Zr3/intercluster bonds and atoms at rings>6	catena-[tris(\m~5~-5,15-Diphenyl-10,20-(4-carboxylatophenyl)porphyrinato)-bis(\m~3~-hydroxo)-bis(\m~3~-oxo)-tri-zinc-tri-zirconium unknown solvate].	Kuangda Lu,Chunbai He,Wenbin Lin	J.AM.CHEM.SOC.,2014,136,,16712	Fm-3m	3D	12-c		fcu	12	linear-branched	27.4
TPHN-MOF	RUBYOE	C78 H47 N3 O22 Zr3/intercluster bonds and atoms at rings>6	catena-[tris(\m~4~-4,4'-bis-(4-Carboxylatophenyl)-2-nitrobiphenyl)-bis(\m~3~-hydroxo)-bis(\m~3~-oxo)-tri-zirconium unknown solvate].	Manna K.,Teng ZHANG,Greene F.X.,Wenbin LIN	J.AM.CHEM.SOC.,2015,317,,2665	Fm-3m	3D	12-c		fcu	12	linear-branched	27.39
	EWETOR	C84 H51 Cl3 N7 O26 Re3 Zr3/intercluster bonds and atoms at rings>6	catena-[tris(\m-4,4'-([2,2'-bipyridine]-5,5'-diyl)dibenzoato)-bis(\m-hydroxy)-bis(\m-oxo)-nonacarbonyl-trichloro-tri-zirconium-tri-rheniumN,N-dimethylformamide solvate].	Ruiyun Huang,Yu Peng,Cheng Wang,Zhan Shi,Wenbin Lin	EUR.J.INORG.CHEM.,2016,,,4358	F23	3D	12-c		fcu	12	linear-branched	27.39
	EWETUX	C81 Cl3 N6 O25 Re3 Zr3/intercluster bonds and atoms at rings>6				F23	3D	12-c		fcu	12	linear-branched	27.39
	GUNTUG	C480 H632 F18 Ir6 N88 O108 Zr6/intercluster bonds and atoms at rings>6	hexa-zirconiumhexakis((5,5'-bis(4-benzoato)-2,2'-bipyridine)-bis(2-(pyridin-2-yl)phenyl)-iridium) tetrahydroxide tetraoxide hexakis(trifluoroacetate)N,N-dimethylformamide solvate.	Cheng Wang,K.E.deKrafft,Wenbin Lin	J.AM.CHEM.SOC.,2012,134,,7211	F23	3D	12-c		fcu	12	linear-branched	27.39
TPHN-MOF-MgMe	ERARUM	C80 H51 Mg2 N3 O22 Zr3/intercluster bonds and atoms at rings>6	catena-[tris(\m-2'-nitro-1,1':4',1'':4'',1'''-quaterphenyl-4,4'''-dicarboxylato)-tetrakis(\m-oxido)-dimethyl-dimagnesium-tri-zirconium unknown solvate].	K.Manna,Pengfei Ji,F.X.Greene,Wenbin Lin	J.AM.CHEM.SOC.,2016,138,,7488	Fm-3m	3D	12-c		fcu	12	linear-branched	27.26
	UKIBIB	C54 H26 O16 Zr3/intercluster bonds and atoms at rings>6	catena-[tris(\m-4,4'-(buta-1,3-diyne-1,4-diyl)dibenzoato)-bis(\m-hydroxo)-bis(\m-oxido)-tri-zirconium unknown solvate].	R.J.Marshall,S.L.Griffin,C.Wilson,R.S.Forgan	Chem.-Eur.J.,2016,22,,4870	Fm-3m	3D	12-c		fcu	12	linear	23.59
	IKUQEM	C150 H124 N12 O38 Zr6/intercluster bonds and atoms at rings>6	hexa-zirconiumhexakis(2^2^-(prolylamino)(1^1^,2^1^:2^4^,3^1^-terphenyl)-1^4^,3^4^-dicarboxylate) tetrahydroxide tetraoxide unknown solvate.	C.Kutzscher,G.Nickerl,I.Senkovska,V.Bon,S.Kaskel	Chem.Mater.,2016,28,,2573	F23	3D	12-c		fcu	12	linear	23.24
BPHV-MOF	RUBYUK	C54 H38 O16 Zr3/intercluster bonds and atoms at rings>6	catena-[tris(\m~4~-4,4'-bis(2-carboxylatoethenyl)biphenyl)-bis(\m~3~-hydroxo)-bis(\m~3~-oxo)-tri-zirconium unknown solvate].	K.Manna,Teng Zhang,F.X.Greene,Wenbin Lin	J.AM.CHEM.SOC.,2015,317,,2665	I-4	3D	12-c		fcu	12	linear	23.24
	UVUFEX	C120 H72 O32 Zr6/intercluster bonds and atoms at rings>6	catena-(hexakis(\m~4~-1,1':4',1''-Terphenyl-4,4''-dicarboxylato)-octakis(\m~3~-oxo)-hexa-zirconium).	A.Schaate,P.Roy,A.Godt,J.Lippke,F.Waltz,M.Wiebcke,P.Behrens	Chem.-Eur.J.,2011,17,,6643	Fm-3m	3D	12-c		fcu	12	linear	23.18
	QUHVEW	C72 H40 O16 Zr3/intercluster bonds and atoms at rings>6	catena-[tris(\m-2',5'-diethynyl-1,1':4',1''-terphenyl-4,4''-dicarboxylato)-tetrakis(\m-hydroxo)-tri-zirconium unknown solvate].	Bijian Li,Bo Gui,Guiping Hu,Daqiang Yuan,Cheng Wang	INORG.CHEM.,2015,54,,5139	Fm-3m	3D	12-c		fcu	12	linear	23.14
	ROXGIW	C120 H84 O36 S12 Zr6/intercluster bonds and atoms at rings>6	Hexa-zirconium tetraoxide tetrahydroxidehexakis(2,5-bis(4-carboxylatophenyl)benzene-1,4-dithiol tetrahydrate.	Bo Gui,K.-K.Yee,Yan-Lung Wong,Shek-Man Yiu,M.Zeller,Cheng Wang,Zhengta Xu	CHEM.COMMUN.,2015,51,,6917	Fm-3m	3D	12-c		fcu	12	linear	23.13
PCN-58	YEYDAJ	C66 H44 N18 O16 Zr3/intercluster bonds and atoms at rings>8	catena-[tris(\m~4~-2',5'-bis(azidomethyl)-1,1':4',1''-terphenyl-4,4''-dicarboxylato)-bis(\m~3~-oxo)-bis(\m~3~-hydroxo)-tri-zirconium].	Hai-Long Jiang,Dawei Feng,Tian-Fu Liu,Jian-Rong Li,Hong-Cai Zhou	J.AM.CHEM.SOC.,2012,134,,14690	Fm-3m	3D	12-c		fcu	12	linear	23.12
	ZOPLUN	C60 H32 O22 Zr3/intercluster bonds and atoms at rings>6	catena-[tris(\m-2',5'-dioxo-1,1':4',1''-terphenyl-4,4''-dicarboxylato)-bis(\m-hydroxo)-bis(\m-oxido)-tri-zirconium unknown solvate].	Daqiang Yuan	CSD Communication(Private Communication),2014,,,	Fm-3m	3D	12-c		fcu	12	linear	23.1
PCN-57	YEYCUC	C72 H62 O16 Zr3/intercluster bonds and atoms at rings>6	catena-[tris(\m~4~-2',3',5',6'-Tetramethyl-1,1':4',1''-terphenyl-4,4''-dicarboxylato)-bis(\m~3~-hydroxo)-bis(\m~3~-oxo)-tri-zirconium].	Hai-Long Jiang,Dawei Feng,Tian-Fu Liu,Jian-Rong Li,Hong-Cai Zhou	J.AM.CHEM.SOC.,2012,134,,14690	Fm-3m	3D	12-c		fcu	12	linear	23.09
	DORLAZ	C81 H53 N3 O19 Zr3/intercluster bonds and atoms at rings>6	catena-(tris(\m~4~-2'-(Salicylideneamino)-1,1':4',1''-terphenyl-4,4''-dicarboxylato)-bis(\m~3~-hydroxo)-bis(\m~3~-oxo)-tri-zirconium).	K.Manna,Teng Zhang,M.Carboni,C.W.Abney,Wenbin Lin	J.AM.CHEM.SOC.,2014,136,,13182	Fm3m	3D	12-c		fcu	12	linear	23.07
	UVAHIK	C60 H38 O16 Zr3/intercluster bonds and atoms at rings>6	catena-[tris(\m-1,1':4',1''-terphenyl-4,4''-dicarboxylato)-bis(\m-oxo)-bis(\m-hydroxy)-tri-zirconium].	K.Manna,Pengfei Ji,Zekai Lin,F.X.Greene,Ania Urban,N.C.Thacker,Wenbin Lin	Nat.Commun.,2016,7,,12610	Fm-3m	3D	12-c		fcu	12	linear	23.07
	ZOPLOH	C60 H38 O22 Zr3/intercluster bonds and atoms at rings>6	catena-[tris(\m-2',5'-dihydroxy-1,1':4',1''-terphenyl-4,4''-dicarboxylato)-bis(\m-hydroxo)-bis(\m-oxido)-tri-zirconium unknown solvate].	Daqiang Yuan	CSD Communication(Private Communication),2014,,,	Fm-3m	3D	12-c		fcu	12	linear	23.06
PCN-56	YEYCOW	C66 H50 O16 Zr3/intercluster bonds and atoms at rings>6	catena-[tris(\m~4~-2',5'-dimethyl-1,1':4',1''-terphenyl-4,4''-dicarboxylato)-bis(\m~2~-hydroxo)-bis(\m~2~-oxo)-tri-zirconium.	Hai-Long Jiang,Dawei Feng,Tian-Fu Liu,Jian-Rong Li,Hong-Cai Zhou	J.AM.CHEM.SOC.,2012,134,,14690	Fm-3m	3D	12-c		fcu	12	linear	23.05
	BOSZOA	C72 H44 N3 O25 Zr3/intercluster bonds and atoms at rings>6	catena-[tris(\m~4~-2'-((3-carboxyprop-2-enoyl)amino)-1,1':4',1''-terphenyl-4,4''-dicarboxylato)-bis(\m~3~-hydroxy)-bis(\m~3~-oxido)-tri-zirconium].	M.Carboni,Zekai Lin,C.W.Abney,Teng Zhang,Wenbin Lin	Chem.-Eur.J.,2014,,,	Fm-3m	3D	12-c		fcu	12	linear	22.98
	EJEBUS	C48 H32 N6 O16 Zr3/intercluster bonds and atoms at rings>8	catena-(tris(\m~4~-5,5'-bis(2-Carboxylatoethenyl)-2,2'-bipyridine)-bis(\m~3~-hydroxo)-bis(\m~3~-oxo)-tri-zirconium unknown solvate).	Teng Zhang,K.Manna,Wenbin Lin	J.AM.CHEM.SOC.,2016,138,,3241	Fm-3m	3D	12-c		fcu	12	linear	22.98
	RUKDIM	C48 H26 O16 Zr3/intercluster bonds and atoms at rings>6	catena-(tris(\m~4~-4,4'-Ethyne-1,2-diyldibenzoato)-bis(\m~3~-hydroxo)-bis(\m~3~-oxo)-tri-zirconium unknown solvate).	R.J.Marshall,S.L.Griffin,C.Wilson,R.S.Forgan	J.AM.CHEM.SOC.,2015,137,,9527	Fm-3m	3D	12-c		fcu	12	linear	21.38
BUT-30	XULGIW	C48 H26 O16 Zr3/intercluster bonds and atoms at rings>6	catena-[tris(\m~4~-4,4'-ethyne-1,2-diyldibenzoato)-bis(\m~3~-hydroxo)-bis(\m~3~-oxido)-tri-zirconium(iv) unknown solvate].	Xiu-Liang Lv,Minman Tong,Hongliang Huang,Bin Wang,Lei Gan,Qingyuan Yang,Chongli Zhong,Jian-Rong Li	J.SOLID STATE CHEM.,2015,223,,104	Fm-3m	3D	12-c		fcu	12	linear	21.36
	GARQUO	C48.00 O16 Zr3/intercluster bonds and atoms at rings>6				Fm-3m	3D	12-c		fcu	12	linear	21.21
	UMUMOG	C48 H38 N6 O16 Zr3/intercluster bonds and atoms at rings>6	catena-[tris(\m-4,4'-(ethene-1,2-diyl)bis(3-aminobenzoato))-bis(\m-hydroxo)-bis(\m-oxido)-tri-zirconiuum unknown solvate].	A.Naeem,V.P.Ting,U.Hintermair,Mi Tian,R.Telford,S.Halim,H.Nowell,M.Holynska,S.J.Teat,I.J.Scowen,S.Nayak	CHEM.COMMUN.,2016,52,,7826	Fm-3m	3D	12-c		fcu	12	zig-zag	21.2
	ENOWUB	C48 H32 O16 Zr3/intercluster bonds and atoms at rings>6	catena-[tris(\m-4,4'-stilbenedicarboxylato)-bis(\m-hydroxy)-bis(\m-oxido)-tri-zirconium unknown solvate].	A.Naeem,V.P.Ting,U.Hintermair,Mi Tian,R.Telford,S.Halim,H.Nowell,M.Holynska,S.J.Teat,I.J.Scowen,S.Nayak	CHEM.COMMUN.,2016,52,,7826	Fm-3m	3D	12-c		fcu	12	linear	21.17
	DUWYEB	C99.75 H152.8 N17.25 O33.25 Zr3/intercluster bonds and atoms at rings>6	catena-[tris(\m-4,4'-(ethene-1,2-diyl)dibenzoato)-bis(\m-hydoxo)-bis(\m-oxido)-tri-zirconium N,N-dimethylformamide solvate].	R.J.Marshall,T.Richards,C.L.Hobday,C.F.Murphie,C.Wilson,S.A.Moggach,T.D.Bennett,R.S.Forgan	DALTON TRANS.,2016,45,,4132	Fm-3m	3D	12-c		fcu	12	linear	21.13
	RUKDUY	C48 H26 Br6 O16 Zr3/intercluster bonds and atoms at rings>6	catena-(tris(\m~4~-4,4'-(1,2-Dibromoethene-1,2-diyl)dibenzoato)-bis(\m~3~-hydroxo)-bis(\m~3~-oxo)-tri-zirconium unknown solvate).	R.J.Marshall,S.L.Griffin,C.Wilson,R.S.Forgan	J.AM.CHEM.SOC.,2015,137,,9527	Fm-3m	3D	12-c		fcu	12	linear	21.11
	DUWYIF	C48 H32 Br6 O16 Zr3/intercluster bonds and atoms at rings>6	catena-[tris(\m-4,4'-(1,2-dibromoethane-1,2-diyl)dibenzoato)-bis(\m-hydroxo)-bis(\m-oxido)-tri-zirconium unknown solvate].	R.J.Marshall,T.Richards,C.L.Hobday,C.F.Murphie,C.Wilson,S.A.Moggach,T.D.Bennett,R.S.Forgan	DALTON TRANS.,2016,45,,4132	Fm-3m	3D	12-c		fcu	12	linear	21.05
	MAFWEY	C42 H26 N6 O16 Zr3/intercluster bonds and atoms at rings>6	catena-[tris(\m-4,4'-(diazenediyl)dibenzoato)-bis(\m-hydroxo)-bis(\m-oxido)-tri-zirconium unknown solvate].	C.L.Hobday,R.J.Marshall,C.F.Murphie,J.Sotelo,T.Richards,D.R.Allan,T.Duren,F.-X.Coudert,R.S.Forgan,C.A.Morrison,S.A.Moggach,T.D.Bennett	Angew.Chem.,2016,55,,2401	Fm-3m	3D	12-c		fcu	12	linear	20.73
	WIZMAV04	C42 H26 O16 Zr3/intercluster bonds and atoms at rings>6	catena-[tris(\m~4~-biphenyl-4,4'-dicarboxylato)-bis(\m~3~-hydroxo)-bis(\m~3~-oxido)-tri-zirconium unknown solvate].	C.L.Hobday,R.J.Marshall,C.F.Murphie,J.Sotelo,T.Richards,D.R.Allan,T.Duren,F.-X.Coudert,R.S.Forgan,C.A.Morrison,S.A.Moggach,T.D.Bennett	Angew.Chem.,2016,55,,2401	Fm-3m	3D	12-c		fcu	12	linear	19.94
	WIZMAV05	C42 H26 O16 Zr3/intercluster bonds and atoms at rings>6	catena-[tris(\m~4~-biphenyl-4,4'-dicarboxylato)-bis(\m~3~-hydroxo)-bis(\m~3~-oxido)-tri-zirconium unknown solvate].	C.L.Hobday,R.J.Marshall,C.F.Murphie,J.Sotelo,T.Richards,D.R.Allan,T.Duren,F.-X.Coudert,R.S.Forgan,C.A.Morrison,S.A.Moggach,T.D.Bennett	Angew.Chem.,2016,55,,2401	Fm-3m	3D	12-c		fcu	12	linear	19.03
	WIZMAV	C42 H24 O16 Zr3/intercluster bonds and atoms at rings>6	catena-[tris(\m~4~-biphenyl-4,4'-dicarboxylato)-tetrakis(\m~3~-oxido)-tri-zirconium unknown solvate].	G.Nickerl,M.Leistner,S.Helten,V.Bon,I.Senkovska,S.Kaskel	Inorg.Chem.Front.,2014,1,,325	Fm-3m	3D	12-c		fcu	12	linear	19.02
	QAJJOD	C48 H38 O16 Zr3/intercluster bonds and atoms at rings>6	catena-[tris(\m~4~-3,3'-Dimethylbiphenyl-4,4'-dicarboxylato)-bis(\m~3~-hydroxo)-bis(\m~3~-oxo)-tri-zirconium unknown solvate].	S.ien-degaard,B.Bouchevreau,K.Hylland,Lianpao Wu,R.Blom,C.Grande,U.Olsbye,M.Tilset,K.P.Lillerud	INORG.CHEM.,2016,55,,1986	Fm-3m	3D	12-c		fcu	12	linear	19
	QAJJOD01	C48 H38 O16 Zr3/intercluster bonds and atoms at rings>6	catena-[tris(\m~4~-3,3'-Dimethylbiphenyl-4,4'-dicarboxylato)-bis(\m~3~-hydroxo)-bis(\m~3~-oxo)-tri-zirconium unknown solvate].	S.ien-degaard,B.Bouchevreau,K.Hylland,Lianpao Wu,R.Blom,C.Grande,U.Olsbye,M.Tilset,K.P.Lillerud	INORG.CHEM.,2016,55,,1986	Fm-3m	3D	12-c		fcu	12	linear	19
	WIZMAV01	C84 H52 O32 Zr6/intercluster bonds and atoms at rings>6	catena-[hexakis(\m-Biphenyl-4,4'-dicarboxylato)-tetrakis(\m-hydroxo)-tetrakis(\m-oxo)-hexa-zirconium(iv) unknown solvate].	S.Oien,D.Wragg,H.Reinsch,S.Svelle,S.Bordiga,C.Lamberti,K.P.Lillerud	CRYST.GROWTH DES.,2014,14,,5370	Fm-3m	3D	12-c		fcu	12	linear	19
	WIZMAV06	C42 H26 O16 Zr3/intercluster bonds and atoms at rings>6	catena-[tris(\m~4~-biphenyl-4,4'-dicarboxylato)-bis(\m~3~-hydroxo)-bis(\m~3~-oxido)-tri-zirconium unknown solvate].	C.L.Hobday,R.J.Marshall,C.F.Murphie,J.Sotelo,T.Richards,D.R.Allan,T.Duren,F.-X.Coudert,R.S.Forgan,C.A.Morrison,S.A.Moggach,T.D.Bennett	Angew.Chem.,2016,55,,2401	Fm-3m	3D	12-c		fcu	12	linear	19
	WIZMAV11	C42 H26 O16 Zr3/intercluster bonds and atoms at rings>6	catena-[tris(\m~4~-biphenyl-4,4'-dicarboxylato)-bis(\m~3~-hydroxo)-bis(\m~3~-oxido)-tri-zirconium unknown solvate].	C.L.Hobday,R.J.Marshall,C.F.Murphie,J.Sotelo,T.Richards,D.R.Allan,T.Duren,F.-X.Coudert,R.S.Forgan,C.A.Morrison,S.A.Moggach,T.D.Bennett	Angew.Chem.,2016,55,,2401	Fm-3m	3D	12-c		fcu	12	linear	18.99
MOF-806	BOHXAZ	C42 H31.5 O24.75 Zr3/intercluster bonds and atoms at rings>6	catena-(tris(\m-3,3'-dihydroxybiphenyl-4,4'-dicarboxylato)-bis(\m-hydroxo)-bis(\m-oxo)-tri-zirconium hydrate).	H.Furukawa,F.Gandara,Yue-Biao Zhang,Juncong Jiang,W.L.Queen,M.R.Hudson ?,O.M.Yaghi	J.AM.CHEM.SOC.,2014,136,,4369	Fm-3	3D	12-c		fcu	12	linear	18.98
	WIZMAV07	C42 H26 O16 Zr3/intercluster bonds and atoms at rings>6	catena-[tris(\m~4~-biphenyl-4,4'-dicarboxylato)-bis(\m~3~-hydroxo)-bis(\m~3~-oxido)-tri-zirconium unknown solvate].	C.L.Hobday,R.J.Marshall,C.F.Murphie,J.Sotelo,T.Richards,D.R.Allan,T.Duren,F.-X.Coudert,R.S.Forgan,C.A.Morrison,S.A.Moggach,T.D.Bennett	Angew.Chem.,2016,55,,2401	Fm-3m	3D	12-c		fcu	12	linear	18.97
	WIZMAV08	C42 H26 O16 Zr3/intercluster bonds and atoms at rings>6	catena-[tris(\m~4~-biphenyl-4,4'-dicarboxylato)-bis(\m~3~-hydroxo)-bis(\m~3~-oxido)-tri-zirconium unknown solvate].	C.L.Hobday,R.J.Marshall,C.F.Murphie,J.Sotelo,T.Richards,D.R.Allan,T.Duren,F.-X.Coudert,R.S.Forgan,C.A.Morrison,S.A.Moggach,T.D.Bennett	Angew.Chem.,2016,55,,2401	Fm-3m	3D	12-c		fcu	12	linear	18.97
	WIZMAV09	C42 H26 O16 Zr3/intercluster bonds and atoms at rings>6	catena-[tris(\m~4~-biphenyl-4,4'-dicarboxylato)-bis(\m~3~-hydroxo)-bis(\m~3~-oxido)-tri-zirconium unknown solvate].	C.L.Hobday,R.J.Marshall,C.F.Murphie,J.Sotelo,T.Richards,D.R.Allan,T.Duren,F.-X.Coudert,R.S.Forgan,C.A.Morrison,S.A.Moggach,T.D.Bennett	Angew.Chem.,2016,55,,2401	Fm-3m	3D	12-c		fcu	12	linear	18.97
	WIZMAV03	C42 H24 O16 Zr3/intercluster bonds and atoms at rings>6	catena-[tris(\m~4~-biphenyl-4,4'-dicarboxylato)-tetrakis(\m~3~-oxido)-tri-zirconium unknown solvate].	O.V.Gutov,M.G.Hevia,E.C.Escudero-Adan,A.Shafir	INORG.CHEM.,2015,54,,8396	Fm-3m	3D	12-c		fcu	12	linear	18.96
	WIZMAV10	C42 H26 O16 Zr3/intercluster bonds and atoms at rings>6	catena-[tris(\m~4~-biphenyl-4,4'-dicarboxylato)-bis(\m~3~-hydroxo)-bis(\m~3~-oxido)-tri-zirconium unknown solvate].	C.L.Hobday,R.J.Marshall,C.F.Murphie,J.Sotelo,T.Richards,D.R.Allan,T.Duren,F.-X.Coudert,R.S.Forgan,C.A.Morrison,S.A.Moggach,T.D.Bennett	Angew.Chem.,2016,55,,2401	Fm-3m	3D	12-c		fcu	12	linear	18.96
	QAJPEZ	C66 H38 O16 Zr3/intercluster bonds and atoms at rings>6	catena-[tris(\m~4~-(1,1'-Binaphthalene)-4,4'-dicarboxylato)-bis(\m~3~-hydroxo)-bis(\m~3~-oxo)-tri-zirconium unknown solvate].	Ien-Degaard S.,Bouchevreau B.,Hylland K.,Lianpao WU,Blom R.,Grande C.,Olsbye U.,Tilset M.,Lillerud K.P.	INORG.CHEM.,2016,55,,1986	Fm-3m	3D	12-c		fcu	12	linear	18.96
	QAJPEZ01	C66 H38 O16 Zr3/intercluster bonds and atoms at rings>6	catena-[tris(\m~4~-(1,1'-Binaphthalene)-4,4'-dicarboxylato)-bis(\m~3~-hydroxo)-bis(\m~3~-oxo)-tri-zirconium unknown solvate].	Ien-Degaard S.,Bouchevreau B.,Hylland K.,Lianpao WU,Blom R.,Grande C.,Olsbye U.,Tilset M.,Lillerud K.P.	INORG.CHEM.,2016,55,,1986	Fm-3m	3D	12-c		fcu	12	linear	18.96
	JUSGOV	C42 H27 N3 O16 Zr3/intercluster bonds and atoms at rings>6	catena-(tris(\m~4~-2-Aminobiphenyl-4,4'-dicarboxylato)-tetrakis(\m~3~-oxo)-tri-zirconium).	M.Kaposi,M.Cokoja,C.H.Hutterer,S.A.Hauser,T.Kaposi,F.Klappenberger,A.Pothig,J.V.Barth,W.A.Herrmann,F.E.Kuhn	DALTON TRANS.,2015,44,,15976	Fm-3m	3D	12-c		fcu	12	linear	18.94
	WIZMAV02	C42 H30 O18 Zr3/intercluster bonds and atoms at rings>6	catena-(tris(\m~4~-4,4'-Biphenyldicarboxylato)-bis(\m~3~-hydroxo)-bis(\m~3~-oxo)-tri-zirconium dihydrate).	Nakeun Ko,Jisu Hong,Siyoung Sung,K.E.Cordova,Hye Jeong Park,Jin Kuk Yang,Jaheon Kim	DALTON TRANS.,2015,44,,2047	Fm-3m	3D	12-c		fcu	12	linear	18.93
(MOF-867)	XIVTED	C36 H18 N6 O16 Zr3/intercluster bonds and atoms at rings>6	catena-[tris(\m-2,2'-bipyridine-5,5'-dicarboxylato)-tetrakis(\m-oxo)-tri-zirconium unknown solvate].	Liangjun Li,Sifu Tang,Chao Wang,Xiaoxia Lv,Min Jiang,Huaizhi Wu,Xuebo Zhao	CHEM.COMMUN.,2014,50,,2304	Fm-3	3D	12-c		fcu	12	linear	18.77
	QURNEY	C36 H24 N6 O18 Zr3/intercluster bonds and atoms at rings>6	catena-[tris(\m-2,2'-bipyridine-4,4'-dicarboxylato)-bis(\m-hydroxo)-bis(\m-oxido)-tri-zirconium unknown solvate dihydrate].	Gonzalez M.I.,Bloch E.D.,Mason J.A.,Teat S.J.,Long J.R.	INORG.CHEM.,2015,54,,2995	Fm-3m	3D	12-c		fcu	12	linear	18.75
BUT-11	SOQSEY	C42 H20 O22 S3 Zr3/intercluster bonds and atoms at rings>6	catena-[tris(\m-dibenzo[b,d]thiophene-3,7-dicarboxylato5,5-dioxide)-bis(\m-hydroxo)-bis(\m-oxo)-tri-zirconium unknown solvate].	Bin Wang,Hongliang Huang,Xiu-Liang Lv,Yabo Xie,Ming Li,Jian-Rong Li	INORG.CHEM.,2014,53,,9254	Pa-3	3D	12-c		fcu	12	linear/angular	18.63
Jeff_postMetal	QURPOK	C37.56 H22.34 Br6 Fe3 N6.78 O16 Zr3/intercluster bonds and atoms at rings>6	catena-[tris(\m~5~-2,2'-bipyridine-5,5'-dicarboxylato)-bis(\m~3~-hydroxo)-bis(\m~3~-oxido)-hexabromo-tri-iron-tri-zirconium acetonitrile solvate].	M.I.Gonzalez,E.D.Bloch,J.A.Mason,S.J.Teat,J.R.Long	INORG.CHEM.,2015,54,,2995	Pa-3	3D	12-c		fcu	12	linear/angular	18.56
Jeff_postMetal	QURPEA	C36 H20 Cl4 Cu4 N6 O16 Zr3/intercluster bonds and atoms at rings>6	catena-[tris(\m~5~-2,2'-bipyridine-5,5'-dicarboxylato)-bis(\m~3~-hydroxo)-bis(\m~3~-oxido)-(\m~2~-chloro)-trichloro-tetra-copper-tri-zirconium].	M.I.Gonzalez,E.D.Bloch,J.A.Mason,S.J.Teat,J.R.Long	INORG.CHEM.,2015,54,,2995	Pa-3	3D	12-c		fcu	12	linear/angular (reinforced by CuCl)	18.49
Jeff_postMetal	QURNIC	C37.4 H22.1 Cl6 Cu3 N6.7 O16 Zr3/intercluster bonds and atoms at rings>7	catena-[tris(\m~5~-2,2'-bipyridine-5,5'-dicarboxylato)-bis(\m~3~-hydroxo)-bis(\m~2~-oxido)-hexachloro-tri-copper-tri-zirconium acetonitrile solvate].	M.I.Gonzalez,E.D.Bloch,J.A.Mason,S.J.Teat,J.R.Long	INORG.CHEM.,2015,54,,2995	Pa-3	3D	12-c		fcu	12	linear/angular	18.44
Jeff_postMetal	QURNOI	C37.22 H21.83 Cl6 Co3 N6.61 O16 Zr3/intercluster bonds and atoms at rings>6	catena-[tris(\m~5~-2,2'-bipyridine-5,5'-dicarboxylato)-bis(\m~3~-hydroxo)-bis(\m~3~-oxido)-hexachloro-tri-cobalt-tri-zirconium acetonitrile solvate].	M.I.Gonzalez,E.D.Bloch,J.A.Mason,S.J.Teat,J.R.Long	INORG.CHEM.,2015,54,,2995	Pa-3	3D	12-c		fcu	12	linear/angular	18.44
	SOQSAU01	C45 H20 O19 Zr3/intercluster bonds and atoms at rings>6	catena-(tris(\m-9-fluorenone-2,7-dicarboxylato)-bis(\m-hydroxo)-bis(\m-oxo)-tri-zirconium unknown solvate).	F.Drache,V.Bon,I.Senkovskaa,M.Adam,A.Eychmuller,S.Kaskel	EUR.J.INORG.CHEM.,2016,,,	Pa-3	3D	12-c		fcu	12	linear/angular	18.43
Jeff_postMetal	QURPAW	C48.9 H21.35 Cr3 N6.45 O28 Zr3/intercluster bonds and atoms at rings>6	catena-[tris(\m~5~-2,2'-bipyridine-5,5'-dicarboxylato)-bis(\m~3~-hydroxo)-bis(\m~3~-oxido)-dodecacarbonyl-tri-chromium-tri-zirconium acetonitrile solvate].	M.I.Gonzalez,E.D.Bloch,J.A.Mason,S.J.Teat,J.R.Long	INORG.CHEM.,2015,54,,2995	Pa-3	3D	12-c		fcu	12	linear/angular	18.43
BUT-10	SOQSAU	C45 H20 O19 Zr3/intercluster bonds and atoms at rings>6	catena-[tris(\m-9-fluorenone-2,7-dicarboxylato)-bis(\m-hydroxo)-bis(\m-oxo)-tri-zirconium unknown solvate].	Bin Wang,Hongliang Huang,Xiu-Liang Lv,Yabo Xie,Ming Li,Jian-Rong Li	INORG.CHEM.,2014,53,,9254	Pa-3	3D	12-c		fcu	12	linear/angular	18.42
Jeff_postMetal	QURPIE	C46.56 H35.84 Cl6 Cu3 N11.28 O16 Zr3/intercluster bonds and atoms at rings>7	catena-[tris(\m~5~-2,2'-bipyridine-5,5'-dicarboxylato)-bis(\m~3~-hydroxo)-bis(\m~3~-oxido)-hexachloro-tri-copper-tri-zirconium acetonitrile solvate].	M.I.Gonzalez,E.D.Bloch,J.A.Mason,S.J.Teat,J.R.Long	INORG.CHEM.,2015,54,,2995	Pa-3	3D	12-c		fcu	12	linear/angular	18.42
Jeff_postMetal	QURNUO	C48 H20 Cr3 N6 O28 Zr3/intercluster bonds and atoms at rings>6	catena-[tris(\m~5~-2,2'-bipyridine-5,5'-dicarboxylato)-bis(\m~3~-hydroxo)-bis(\m~3~-oxido)-dodecacarbonyl-tri-chromium-tri-zirconium].	M.I.Gonzalez,E.D.Bloch,J.A.Mason,S.J.Teat,J.R.Long	INORG.CHEM.,2015,54,,2995	Pa-3	3D	12-c		fcu	12	linear/angular	18.4
	WUHCEJ	C60 H26 O32 S12 Zr6/intercluster bonds and atoms at rings>6	catena-[hexakis(\m~4~-2,2'-bithiophene-5,5'-dicarboxylato)-bis(\m~3~-hydroxo)-hexakis(\m~2~-oxido)-hexa-zirconium unknown solvate].	Minyoung Yoon,Dohyun Moon	Microporous and Mesoporous Materials,2015,215,,116	Pn-3	3D	12-c		fcu	12	zig-zag	17.84
DUT-52(Zr)	OFAVUO	C36 H20 O16 Zr3/intercluster bonds and atoms at rings>6	catena-[tris(\m~4~-2,6-Naphthalenedicarboxylato)-bis(\m~3~-hydroxo)-bis(\m~3~-oxo)-tri-zirconium unknown solvate].	V.Bon,I.Senkovska,M.S.Weiss,S.Kaskel	CRYSTENGCOMM,2013,15,,9572	Fm-3m	3D	12-c		fcu	12	linear	16.9
UiO-66/ferey	RUBTAK01	C48 H28 O32 Zr6/intercluster bonds and atoms at rings>6	catena-(hexakis(\m~4~-Terephthalato)-tetrakis((\m~3~-hydroxo)-(\m~3~-oxo))-hexa-zirconium).	V.Guillerm,S.Gross,C.Serre,T.Devic,M.Bauer,G.Ferey	CHEM.COMMUN.,2010,46,,767	Fm-3m	3D	12-c		fcu	12	linear	14.81
	SURJUM	C30 H26 O16 Zr3/intercluster bonds and atoms at rings>6	catena-(tris(\m~4~-Dimethylbenzene-1,4-dicarboxylato)-bis(\m~3~-hydroxo)-bis(\m~3~-oxo)-tri-zirconium).	C.A.Trickett,K.J.Gagnon,Seungkyu Lee,F.Gandara,H.-B.Burgi,O.M.Yaghi	Angew.Chem.,Int.Ed.,2015,54,,11162	Fm-3m	3D	12-c		fcu	12	linear	14.71
	SURKAT	C24 H17 N3 O16 Zr3/intercluster bonds and atoms at rings>6	catena-(tris(\m~4~-2-Aminobenzene-1,4-dicarboxylato)-bis(\m~3~-hydroxo)-bis(\m~3~-oxo)-tri-zirconium).	C.A.Trickett,K.J.Gagnon,Seungkyu Lee,F.Gandara,H.-B.Burgi,O.M.Yaghi	Angew.Chem.,Int.Ed.,2015,54,,11162	Fm-3m	3D	12-c		fcu	12	linear	14.71
	UKUDEL	C24 H94 O47 Zr3/intercluster bonds and atoms at rings>6	catena-(tris(\m~4~-trans-Cyclohexane-1,4-dicarboxylato)-bis(\m~3~-hydroxo)-bis(\m~3~-oxo)-triaqua-tri-zirconium octacosahydrate).	B.Bueken,F.Vermoortele,M.J.Cliffe,M.T.Wharmby,D.Foucher,J.Wieme,Louis Vanduyfhuys,C.Martineau,N.Stock,F.Taulelle,V.Van Speybroeck,A.L.Goodwin,Dirk De Vos	Chem.-Eur.J.,2016,22,,3264	Fm-3	3D	12-c		fcu	12	zig-zag	14.71
	SURKEX	C24 H11 N3 O22 Zr3/intercluster bonds and atoms at rings>6	catena-(tris(\m~4~-2-Nitrobenzene-1,4-dicarboxylato)-bis(\m~3~-hydroxo)-bis(\m~3~-oxo)-tri-zirconium).	C.A.Trickett,K.J.Gagnon,Seungkyu Lee,F.Gandara,H.-B.Burgi,O.M.Yaghi	Angew.Chem.,Int.Ed.,2015,54,,11162	Fm-3m	3D	12-c		fcu	12	linear	14.7
	EWILIH	C24 H20 Cl3 N3 O16 Zr3/intercluster bonds and atoms at rings>6	catena-[tris(\m-2-ammoniumterephthalato)-bis(\m-oxido)-bis(\m-hydroxo)-tri-zirconium tris(chloride) unknown solvate].	D.Banerjee,WenqianXu,Zimin Nie,L.E.V.Johnson,CampbellCoghlan,M.L.Sushko,Dongsang Kim,M.Schweiger,A.A.Kruger,C.J.Doonan,P.Thallapally	INORG.CHEM.,2016,55,,8241	Fm-3m	3D	12-c		fcu	12	linear	14.68
	EWILON	C24 H20 Cl2.6 N3 O17.6 Re0.4 Zr3/intercluster bonds and atoms at rings>6	catena-[tris(\m-2-ammoiumterephthalato)-bis(\m-oxido)-bis(\m-hydroxo)-tri-zirconium perrhenate chloride unknown solvate].	D.Banerjee,WenqianXu,Zimin Nie,L.E.V.Johnson,CampbellCoghlan,M.L.Sushko,Dongsang Kim,M.Schweiger,A.A.Kruger,C.J.Doonan,P.Thallapally	INORG.CHEM.,2016,55,,8241	Fm-3m	3D	12-c		fcu	12	linear	14.68
	SURHEU	C24 H14 O16 Zr3/intercluster bonds and atoms at rings>6	catena-(tris(\m~4~-Benzene-1,4-dicarboxylato)-bis(\m~3~-hydroxo)-bis(\m~3~-oxo)-tri-zirconium).	C.A.Trickett,K.J.Gagnon,Seungkyu Lee,F.Gandara,H.-B.Burgi,O.M.Yaghi	Angew.Chem.,Int.Ed.,2015,54,,11162	Fm-3m	3D	12-c		fcu	12	linear	14.68
	SURHEU01	C24 H14 O16 Zr3/intercluster bonds and atoms at rings>6	catena-(tris(\m~4~-Benzene-1,4-dicarboxylato)-bis(\m~3~-hydroxo)-bis(\m~3~-oxo)-tri-zirconium).	C.A.Trickett,K.J.Gagnon,Seungkyu Lee,F.Gandara,H.-B.Burgi,O.M.Yaghi	Angew.Chem.,Int.Ed.,2015,54,,11162	Fm-3m	3D	12-c		fcu	12	linear	14.68
	SURKUN	C27 H20 O17 Zr3/intercluster bonds and atoms at rings>6	catena-(tris(\m~4~-Benzene-1,4-dicarboxylato)-bis(\m~3~-hydroxo)-bis(\m~3~-oxo)-tri-zirconium n-propoxide).	C.A.Trickett,K.J.Gagnon,Seungkyu Lee,F.Gandara,H.-B.Burgi,O.M.Yaghi	Angew.Chem.,Int.Ed.,2015,54,,11162	Fm-3m	3D	12-c		fcu	12	linear	14.68
	SURKUN01	C27 H20 O17 Zr3/intercluster bonds and atoms at rings>8	catena-(tris(\m~4~-Benzene-1,4-dicarboxylato)-bis(\m~3~-hydroxo)-bis(\m~3~-oxo)-tri-zirconium n-propoxide).	C.A.Trickett,K.J.Gagnon,Seungkyu Lee,F.Gandara,H.-B.Burgi,O.M.Yaghi	Angew.Chem.,Int.Ed.,2015,54,,11162	Fm-3m	3D	12-c		fcu	12	linear	14.68
UiO-66	RUBTAK09	C24 H12 O16 Zr3/intercluster bonds and atoms at rings>6	catena-(tris(\m~4~-Benzene-1,4-dicarboxylato)-bis(\m~3~-hydroxo)-bis(\m~3~-oxo)-tri-zirconium).	C.A.Trickett,K.J.Gagnon,Seungkyu Lee,F.Gandara,H.-B.Burgi,O.M.Yaghi	Angew.Chem.,Int.Ed.,2015,54,,11162	Fm-3m	3D	12-c		fcu	12	linear	14.68
	SURJOG	C24 H11 Br3 O16 Zr3/intercluster bonds and atoms at rings>6	catena-(tris(\m~4~-2-Bromobenzene-1,4-dicarboxylato)-bis(\m~3~-hydroxo)-bis(\m~3~-oxo)-tri-zirconium).	C.A.Trickett,K.J.Gagnon,Seungkyu Lee,F.Gandara,H.-B.Burgi,O.M.Yaghi	Angew.Chem.,Int.Ed.,2015,54,,11162	Fm-3m	3D	12-c		fcu	12	linear	14.68
	SURLEY	C24 H12 O16 Zr3/intercluster bonds and atoms at rings>8	catena-(tris(\m~4~-Benzene-1,4-dicarboxylato)-bis(\m~3~-hydroxo)-bis(\m~3~-oxo)-tri-zirconium).	C.A.Trickett,K.J.Gagnon,Seungkyu Lee,F.Gandara,H.-B.Burgi,O.M.Yaghi	Angew.Chem.,Int.Ed.,2015,54,,11162	Fm-3m	3D	12-c		fcu	12	linear	14.67
UiO-66	RUBTAK03	C24 H14 O16 Zr3/intercluster bonds and atoms at rings>6	catena-[tris(\m~4~-Terephthalato)-bis(\m~3~-hydroxo)-bis(\m~3~-oxo)-tri-zirconium(iv) unknown solvate].	S.Oien,D.Wragg,H.Reinsch,S.Svelle,S.Bordiga,C.Lamberti,K.P.Lillerud	CRYST.GROWTH DES.,2014,14,,5370	Fm-3m	3D	12-c		fcu	12	linear	14.67
UiO-66	RUBTAK05	C24 H14 O16 Zr3/intercluster bonds and atoms at rings>6	catena-(tris(\m~4~-Benzene-1,4-dicarboxylato)-bis(\m~3~-hydroxo)-bis(\m~3~-oxo)-tri-zirconium).	C.A.Trickett,K.J.Gagnon,Seungkyu Lee,F.Gandara,H.-B.Burgi,O.M.Yaghi	Angew.Chem.,Int.Ed.,2015,54,,11162	Fm-3m	3D	12-c		fcu	12	linear	14.67
	SURHEU02	C24 H14 O16 Zr3/intercluster bonds and atoms at rings>6	catena-(tris(\m~4~-Benzene-1,4-dicarboxylato)-bis(\m~3~-hydroxo)-bis(\m~3~-oxo)-tri-zirconium).	C.A.Trickett,K.J.Gagnon,Seungkyu Lee,F.Gandara,H.-B.Burgi,O.M.Yaghi	Angew.Chem.,Int.Ed.,2015,54,,11162	Fm-3m	3D	12-c		fcu	12	linear	14.66
UiO-66	RUBTAK02	C48 H28 O32 Zr6/intercluster bonds and atoms at rings>6	catena-(hexakis(\m~4~-Benzene-1,4-dicarboxylato)-tetrakis(\m~3~-oxo)-tetrakis(\m~3~-hydroxo)-hexa-zirconium).	L.Valenzano,B.Civalleri,S.Chavan,S.Bordiga,M.H.Nilsen,S.Jakobsen,K.P.Lillerud,C.Lamberti	Chem.Mater.,2011,23,,1700	Fm-3m	3D	12-c		fcu	12	linear	14.66
UiO-66	RUBTAK04	C24 H14 O16 Zr3/intercluster bonds and atoms at rings>6	catena-(tris(\m~4~-Benzene-1,4-dicarboxylato)-bis(\m~3~-hydroxo)-bis(\m~3~-oxo)-tri-zirconium).	C.A.Trickett,K.J.Gagnon,Seungkyu Lee,F.Gandara,H.-B.Burgi,O.M.Yaghi	Angew.Chem.,Int.Ed.,2015,54,,11162	Fm-3m	3D	12-c		fcu	12	linear	14.66
UiO-66	RUBTAK06	C24 H14 O16 Zr3/intercluster bonds and atoms at rings>6	catena-(tris(\m~4~-Benzene-1,4-dicarboxylato)-bis(\m~3~-hydroxo)-bis(\m~3~-oxo)-tri-zirconium).	C.A.Trickett,K.J.Gagnon,Seungkyu Lee,F.Gandara,H.-B.Burgi,O.M.Yaghi	Angew.Chem.,Int.Ed.,2015,54,,11162	Fm-3m	3D	12-c		fcu	12	linear	14.66
UiO-66	RUBTAK07	C24 H14 O16 Zr3/intercluster bonds and atoms at rings>6	catena-(tris(\m~4~-Benzene-1,4-dicarboxylato)-bis(\m~3~-hydroxo)-bis(\m~3~-oxo)-tri-zirconium).	C.A.Trickett,K.J.Gagnon,Seungkyu Lee,F.Gandara,H.-B.Burgi,O.M.Yaghi	Angew.Chem.,Int.Ed.,2015,54,,11162	Fm-3m	3D	12-c		fcu	12	linear	14.66
UiO-66	RUBTAK08	C24 H14 O16 Zr3/intercluster bonds and atoms at rings>6	catena-(tris(\m~4~-Benzene-1,4-dicarboxylato)-bis(\m~3~-hydroxo)-bis(\m~3~-oxo)-tri-zirconium).	C.A.Trickett,K.J.Gagnon,Seungkyu Lee,F.Gandara,H.-B.Burgi,O.M.Yaghi	Angew.Chem.,Int.Ed.,2015,54,,11162	Fm-3m	3D	12-c		fcu	12	linear	14.66
UiO-66	RUBTAK	C48 H28 O32 Zr6/intercluster bonds and atoms at rings>6	catena-(hexakis(\m~4~-Benzene-1,4-dicarboxylato)-tetrakis(\m~3~-hydroxo)-tetrakis(\m~3~-oxo)-hexa-zirconium unknown solvate).	J.H.Cavka,S.Jakobsen,U.Olsbye,N.Guillou,C.Lamberti,S.Bordiga,K.P.Lillerud	J.AM.CHEM.SOC.,2008,130,,13850	Fm-3m	3D	12-c		fcu	12	linear	14.64
	SURHEU03	C24 H14 O16 Zr3/intercluster bonds and atoms at rings>6	catena-(tris(\m~4~-Benzene-1,4-dicarboxylato)-bis(\m~3~-hydroxo)-bis(\m~3~-oxo)-tri-zirconium).	C.A.Trickett,K.J.Gagnon,Seungkyu Lee,F.Gandara,H.-B.Burgi,O.M.Yaghi	Angew.Chem.,Int.Ed.,2015,54,,11162	Fm-3m	3D	12-c		fcu	12	linear	14.61
MOF-801-SC	BOHJOZ	C24 H21.4 O34.7 Zr6/intercluster bonds and atoms at rings>6	catena-(hexakis(\m~4~-Fumarato)-tetrakis(\m~3~-hydroxo)-tetrakis(\m~3~-oxo)-hexa-zirconium hydrate).	H.Furukawa,F.Gandara,Yue-Biao Zhang,Juncong Jiang,W.L.Queen,M.R.Hudson ?,O.M.Yaghi	J.AM.CHEM.SOC.,2014,136,,4369	Pn-3	3D	12-c		fcu	12	zig-zag	12.7
MOF-801-D2O	BOHXIH	C24 H12 D9.34 O34.67 Zr6/intercluster bonds and atoms at rings>6	catena-(hexakis(\m-but-2-ene-1,4-dioato)-tetrakis(\m-deuteroxo)-tetrakis(\m-oxo)-hexa-zirconium deuterium oxide solvate).	H.Furukawa,F.Gandara,Yue-Biao Zhang,Juncong Jiang,W.L.Queen,M.R.Hudson ?,O.M.Yaghi	J.AM.CHEM.SOC.,2014,136,,4369	Pn-3	3D	12-c		fcu	12	zig-zag	12.64
MOF-801	BOHKAM	C24 H16 O32 Zr6/intercluster bonds and atoms at rings>6	catena-(hexakis(\m~4~-Fumarato)-tetrakis(\m~3~-hydroxo)-tetrakis(\m~3~-oxo)-hexa-zirconium).	H.Furukawa,F.Gandara,Yue-Biao Zhang,Juncong Jiang,W.L.Queen,M.R.Hudson ?,O.M.Yaghi	J.AM.CHEM.SOC.,2014,136,,4369	Pn-3	3D	12-c		fcu	12	zig-zag	12.6
MOF-801(SC)	BOHJUF	C48 H66.34 O81.17 Zr12/intercluster bonds and atoms at rings>6	catena-(dodecakis(\m~4~-Fumarato)-octakis(\m~3~-hydroxo)-octakis(\m~3~-oxo)-dodeca-zirconium hydrate).	H.Furukawa,F.Gandara,Yue-Biao Zhang,Juncong Jiang,W.L.Queen,M.R.Hudson ?,O.M.Yaghi	J.AM.CHEM.SOC.,2014,136,,4369	P-1	3D	12-c		fcu	12	zig-zag	12.6
Zr-AP-3	Adipate,Dichromate	C96 Cr24 O220.5 Zr24	[Zr6(OH)10(Cr2O7)3(O2C–C4H8–CO2)4]·nH2O	Helge Reinsch, Ivo Stassen, Bart Bueken, Alexandra Lieb, Rob Ameloot and Dirk De Vos	CrystEngComm, 2015, 17,331	Fmm2	3D	12-c		fcu	12	linear+zig-zag	11.88
	TOJNEN	C12 H6.64 O18.32 Zr3/intercluster bonds and atoms at rings>4	catena-[tris(\m~4~-Squarato)-bis(\m~3~-hydroxo)-bis(\m~3~-oxo)-tri-zirconiumhydrate].	B.Bueken,H.Reinsch,N.Reimer,I.Stassen,F.Vermoortele,R.Ameloot,N.Stock,C.E.A.Kirschhock,Dirk De Vos	CHEM.COMMUN.,2014,50,,10055	Fm-3m	3D	12-c		fcu	12	linear quadrangle	11.16
	XICYUF	C84 H36 O86 S14 Zr15/intercluster bonds and atoms at rings>8	catena-[decakis(\m~4~-thiophene-2,5-dicarboxylato)-icosakis(\m~3~-oxo)-bis(\m~2~-thiophene-2-carboxylicanhydride)-tetraformato-dodecaoxo-pentadeca-zirconium].	V.Bon,I.Senkovska,I.A.Baburin,S.Kaskel	CRYST.GROWTH DES.,2013,13,,1231	Im-3m	3D	8-c	tetragonal prism (distorted)	bon	8, 10	angular
	ERANIW	C92 H68 O32 Zr6/intercluster bonds and atoms at rings>8	catena-[(\m-4,4'-(buta-1,3-diyne-1,4-diyl)bis(3-methylbenzoato))-tetrakis(\m-2,2'-dimethylbiphenyl-4,4'-dicarboxylato)-tetrakis(\m-hydroxo)-tetrakis(\m-oxo)-(\m-terephthalato)-hexa-zirconium].	Shuai Yuan,Ying-Pin Chen,Jun-Sheng Qin,Weigang Lu,Lanfang Zou,Qiang Zhang,Xuan Wang,Xing Sun,Hong-Cai Zhou	J.AM.CHEM.SOC.,2016,138,,8912	P42/mmc	3D	12-c		bcu-x-12-P42/mmc	12	linear
	ERANUI	C96 H70 O32 Zr6/intercluster bonds and atoms at rings>6	catena-[(\m-4,4'-(buta-1,3-diyne-1,4-diyl)bis(3-methylbenzoato))-tetrakis(\m-2,2'-dimethylbiphenyl-4,4'-dicarboxylato)-tetrakis(\m-hydroxo)-(\m-naphthalene-2,6-dicarboxylato)-tetrakis(\m-oxo)-hexa-zirconium unknown solvate].	Shuai YUAN,Ying-Pin CHEN,Jun-Sheng QIN,Weigang LU,Lanfang ZOU,Qiang ZHANG,Xuan WANG,Xing SUN,Hong-Cai ZHOU	J.AM.CHEM.SOC.,2016,138,,8912	P42/mmc	3D	12-c		bcu-x-12-P42/mmc	12	linear
	ERAVUQ	C92 H60 O32 Zr6/intercluster bonds and atoms at rings>6	catena-[pentakis(\m-biphenyl-4,4'-dicarboxylato)-(\m-2',5'-dimethyl-1,1':4',1''-terphenyl-4,4''-dicarboxylato)-tetrakis(\m-hydroxo)-tetrakis(\m-oxido)-hexa-zirconium unknown solvate].	Shuai Yuan,Ying-Pin Chen,Jun-Sheng Qin,Weigang Lu,Lanfang Zou,Qiang Zhang,Xuan Wang,Xing Sun,Hong-Cai Zhou	J.AM.CHEM.SOC.,2016,138,,8912	P42/mmc	3D	12-c		bcu-x-12-P42/mmc	12	linear
	ERAMIV	C99.06 H75.59 Cu0.53 I0.53 N2.53 O32 Zr6/intercluster bonds and atoms at rings>6	catena-[(\m-(2,2'-bipyridine)-5,5'-dicarboxylato)-tetrakis(\m-2,2'-dimethylbiphenyl-4,4'-dicarboxylato)-(\m-2^2^,2^5^-dimethyl(1^1^,2^1^:2^4^,3^1^-terphenyl)-1^4^,3^4^-dicarboxylato)-tetrakis(\m-hydroxo)-tetrakis(\m-oxo)-hexa-zirconium (acetonitrile)-iodo-copper unknown solvate].	Shuai YUAN,Ying-Pin CHEN,Jun-Sheng QIN,Weigang LU,Lanfang ZOU,Qiang ZHANG,Xuan WANG,Xing SUN,Hong-Cai ZHOU	J.AM.CHEM.SOC.,2016,138,,8912	P42/mmc	3D	12-c		bcu-x-12-P42/mmc	12	linear
	ERANOC	C174 H138 O64 Zr12/intercluster bonds and atoms at rings>6	catena-[octakis(\m-2,2'-dimethylbiphenyl-4,4'-dicarboxylato)-(\m-2^2^,2^5^-dimethyl(1^1^,2^1^:2^4^,3^1^-terphenyl)-1^4^,3^4^-dicarboxylato)-octakis(\m-hydroxo)-bis(\m-naphthalene-2,6-dicarboxylato)-octakis(\m-oxo)-diaqua-bis(hydroxy)-dodeca-zirconium unknown solvate].	Shuai YUAN,Ying-Pin CHEN,Jun-Sheng QIN,Weigang LU,Lanfang ZOU,Qiang ZHANG,Xuan WANG,Xing SUN,Hong-Cai ZHOU	J.AM.CHEM.SOC.,2016,138,,8912	P42/mnm	3D	11-c		ela	11	linear
PCN-703	RUBLOR	C166 H130 O64 Zr12/intercluster bonds and atoms at rings>6	catena-[octakis(\m-2,2'-dimethylbiphenyl-4,4'-dicarboxylato)-bis(\m-terephthalato)-(\m-2',5'-dimethyl-1,1':4',1''-terphenyl-4,4''-dicarboxylato)-dodeca-zirconium unknown solvate].	Shuai Yuan,Weigang Lu,Ying-Pin Chen,Qiang Zhang,Tian-Fu Liu,Dawei Feng,Xuan Wang,Junsheng Qin,Hong-Cai Zhou	J.AM.CHEM.SOC.,2015,137,,3177	P42/mnm	3D	11-c		ela	11	linear
PCN-704	RUBLUX	C166 H132 N2 O66 Zr12/intercluster bonds and atoms at rings>6	catena-[octakis(\m-2,2'-dimethylbiphenyl-4,4'-dicarboxylato)-bis(\m-2-aminobenzene-1,4-dicarboxylato)-(\m-2',5'-dimethoxy-1,1':4',1''-terphenyl-4,4''-dicarboxylato)-hexakis(\m-hydroxo)-decakis(\m-oxo)-tetrahydroxo-dodeca-zirconiumunknown solvate].	Shuai Yuan,Weigang Lu,Ying-Pin Chen,Qiang Zhang,Tian-Fu Liu,Dawei Feng,Xuan Wang,Junsheng Qin,Hong-Cai Zhou	J.AM.CHEM.SOC.,2015,137,,3177	P42/mnm	3D	11-c		ela	11	linear
	ERAMOB	C68 H60 O32 Zr6/intercluster bonds and atoms at rings>8	catena-[tetrakis(\m-2,2'-dimethylbiphenyl-4,4'-dicarboxylato)-(\m-fumarato)-tetrakis(\m-hydroxo)-tetrakis(\m-oxo)-diaqua-bis(hydroxy)-hexa-zirconium].	Shuai Yuan,Ying-Pin Chen,Jun-Sheng Qin,Weigang Lu,Lanfang Zou,Qiang Zhang,Xuan Wang,Xing Sun,Hong-Cai Zhou	J.AM.CHEM.SOC.,2016,138,,8912	P42/ncm	3D	10-c		bct	10	linear
	ERAMUH	C76 H64 O32 Zr6/intercluster bonds and atoms at rings>6	catena-[tetrakis(\m-2,2'-dimethylbiphenyl-4,4'-dicarboxylato)-tetrakis(\m-hydroxo)-(\m-naphthalene-2,6-dicarboxylato)-tetrakis(\m-oxo)-diaqua-bis(hydroxy)-hexa-zirconium unknown solvate].	Shuai YUAN,Ying-Pin CHEN,Jun-Sheng QIN,Weigang LU,Lanfang ZOU,Qiang ZHANG,Xuan WANG,Xing SUN,Hong-Cai ZHOU	J.AM.CHEM.SOC.,2016,138,,8912	P42/mmc	3D	10-c		bct	10	linear
	ERANAO	C70 H50 O32 Zr6/intercluster bonds and atoms at rings>6	catena-[pentakis(\m-biphenyl-4,4'-dicarboxylato)-tetrakis(\m-hydroxo)-tetrakis(\m-oxo)-diaqua-bis(hydroxy)-hexa-zirconium].	Shuai Yuan,Ying-Pin Chen,Jun-Sheng Qin,Weigang Lu,Lanfang Zou,Qiang Zhang,Xuan Wang,Xing Sun,Hong-Cai Zhou	J.AM.CHEM.SOC.,2016,138,,8912	P42/mmc	3D	10-c		bct	10	linear
	OQUFIR	C76 H36 F24 O36 S2 Zr6/intercluster bonds and atoms at rings>9	catena-(tetrakis(\m-2,2'-bis(trifluoromethyl)-4,4'-biphenyldicarboxylato)-octakis(\m-oxo)-tetra-aqua-bis(thiophene-2,5-dicarboxylato)-hexa-zirconiumunknown solvate).	Cheng-Xia Chen,Zhangwen Wei,Ji-Jun Jiang,Yan-Zhong Fan,Shao-Ping Zheng,Chen-Chen Cao,Yu-Hao Li,D.Fenske,Cheng-Yong Su	Angew.Chem.,Int.Ed.,2016,,,	P42/mmc	3D	10-c		bct	10	linear
	OQUFOX	C72 H36 F28 O34 Zr6/intercluster bonds and atoms at rings>6	catena-(tetrakis(\m-2,2'-bis(trifluoromethyl)-4,4'-biphenyldicarboxylato)-octakis(\m-oxo)-(\m-2,3,5,6-tetrafluoroterephthalato)-hexa-aqua-hexa-zirconiumunknown solvate).	Cheng-Xia Chen,Zhangwen Wei,Ji-Jun Jiang,Yan-Zhong Fan,Shao-Ping Zheng,Chen-Chen Cao,Yu-Hao Li,D.Fenske,Cheng-Yong Su	Angew.Chem.,Int.Ed.,2016,,,	P42/ncm	3D	10-c		bct	10	linear
	OQUFUD	C76 H38 F24 O32 Zr6/intercluster bonds and atoms at rings>6	catena-(tetrakis(\m-2,2'-bis(trifluoromethyl)-4,4'-biphenyldicarboxylato)-octakis(\m-oxo)-(\m-naphthalene-2,6-dicarboxylato)-hexa-aqua-hexa-zirconiumunknown solvate).	Cheng-Xia Chen,Zhangwen Wei,Ji-Jun Jiang,Yan-Zhong Fan,Shao-Ping Zheng,Chen-Chen Cao,Yu-Hao Li,D.Fenske,Cheng-Yong Su	Angew.Chem.,Int.Ed.,2016,,,	P42/mmc	3D	10-c		bct	10	linear
	OQUGUE	C78 H38 F24 O34 Zr6/intercluster bonds and atoms at rings>6	catena-(tetrakis(\m-2,2'-bis(trifluoromethyl)-4,4'-biphenyldicarboxylato)-octakis(\m-oxo)-(\m-2,2'-dihydroxybiphenyl-4,4'-dicarboxylate)-tetra-aqua-hexa-zirconium unknown solvate).	Cheng-Xia Chen,Zhangwen Wei,Ji-Jun Jiang,Yan-Zhong Fan,Shao-Ping Zheng,Chen-Chen Cao,Yu-Hao Li,D.Fenske,Cheng-Yong Su	Angew.Chem.,Int.Ed.,2016,,,	P42/mmc	3D	10-c		bct	10	linear
	OQUGAK	C92 H52 F24 N4 O36 Zr6/intercluster bonds and atoms at rings>7	catena-(tetrakis(\m-2,2'-bis(trifluoromethyl)-4,4'-biphenyldicarboxylato)-octakis(\m-oxo)-bis(\m-2,2'-diaminobiphenyl-4,4'-dicarboxylate)-tetra-aqua-hexa-zirconium unknown solvate).	Cheng-Xia Chen,Zhangwen Wei,Ji-Jun Jiang,Yan-Zhong Fan,Shao-Ping Zheng,Chen-Chen Cao,Yu-Hao Li,D.Fenske,Cheng-Yong Su	Angew.Chem.,Int.Ed.,2016,,,	P42/mmc	3D	10-c		bct	10	linear+linear
DUT-69 Zr	XICYIT	C30 H10 O32 S5 Zr6/intercluster bonds and atoms at rings>6	catena-[pentakis(\m~4~-thiophene-2,5-dicarboxylato)-octakis(\m~3~-oxo)-tetraoxo-hexa-zirconium].	V.Bon,I.Senkovska,I.A.Baburin,S.Kaskel	CRYST.GROWTH DES.,2013,13,,1231	P212121	3D	10-c		bct	10	angular
MOF-802	BOHXED	C33.67 H39.68 N12 O38.17 Zr6/intercluster bonds and atoms at rings>6	catena-(pentakis(\m-1H-pyrazole-3,5-dicarboxylato)-tetrakis(\m-oxo)-tetrakis(\m-hydroxo)-bis(formato)-diaqua-hexa-zirconium N,N-dimethylformamide methanolunknown solvate sesquihydrate).	H.Furukawa,F.Gandara,Yue-Biao Zhang,Juncong Jiang,W.L.Queen,M.R.Hudson ?,O.M.Yaghi	J.AM.CHEM.SOC.,2014,136,,4369	Fdd2	3D	10-c		bct	10	angular
PCN-701	RUBLEH	C72 H58 O32 Zr6/intercluster bonds and atoms at rings>6	catena-[tetrakis(\m-2,2'-dimethylbiphenyl-4,4'-dicarboxylato)-(\m-terephthalato)-bis(\m-hydroxo)-hexakis(\m-oxo)-tetrahydroxo-hexa-zirconium].	Shuai Yuan,Weigang Lu,Ying-Pin Chen,Qiang Zhang,Tian-Fu Liu,Dawei Feng,Xuan Wang,Junsheng Qin,Hong-Cai Zhou	J.AM.CHEM.SOC.,2015,137,,3177	P42/mmc	3D	10-c		bct	10	linear
	ERANES	C84 H70 O32 Zr6/intercluster bonds and atoms at rings>8	catena-[(\m-4,4'-(buta-1,3-diyne-1,4-diyl)bis(3-methylbenzoato))-tetrakis(\m-2,2'-dimethylbiphenyl-4,4'-dicarboxylato)-tetrakis(\m-hydroxo)-tetrakis(\m-oxo)-diaqua-bis(hydroxy)-hexa-zirconium unknown solvate].	Shuai Yuan,Ying-Pin Chen,Jun-Sheng Qin,Weigang Lu,Lanfang Zou,Qiang Zhang,Xuan Wang,Xing Sun,Hong-Cai Zhou	J.AM.CHEM.SOC.,2016,138,,8912	P42/mmc	3D	10-c		fcu-10-P42/mmc	10	linear
PCN-702	RUBLIL	C86 H70 O32 Zr6/intercluster bonds and atoms at rings>6	catena-[tetrakis(\m-2,2'-dimethylbiphenyl-4,4'-dicarboxylato)-(\m-2',5'-dimethyl-1,1':4',1''-terphenyl-4,4''-dicarboxylato)-bis(\m-hydroxo)-hexakis(\m-oxo)-tetrahydryoxo-hexa-zirconium unknown solvate].	Shuai Yuan,Weigang Lu,Ying-Pin Chen,Qiang Zhang,Tian-Fu Liu,Dawei Feng,Xuan Wang,Junsheng Qin,Hong-Cai Zhou	J.AM.CHEM.SOC.,2015,137,,3177	P42/mmc	3D	10-c		fcu-10-P42/mmc	10	linear
	BOSZEQ	C48 H42 N2 O22 Zr3/intercluster bonds and atoms at rings>6	catena-[bis(\m~4~-2'-((3-carboxypropanoyl)amino)-1,1':4',1''-terphenyl-4,4''-dicarboxylato)-tetrakis(\m~3~-oxido)-tetraaqua-tri-zirconium].	M.Carboni,Zekai Lin,C.W.Abney,Teng Zhang,Wenbin Lin	Chem.-Eur.J.,2014,,,	I4/mmm	3D	8-c	tetragonal prism	bcu	8	linear
	ERALEQ	C32 H32 O20 Zr3/intercluster bonds and atoms at rings>6	catena-[bis(\m-2,2'-dimethoxybiphenyl-4,4'-dicarboxylato)-bis(\m-hydroxo)-bis(\m-oxo)-diaqua-bis(hydroxy)-tri-zirconium unknown solvate].	Shuai Yuan,Ying-Pin Chen,Jun-Sheng Qin,Weigang Lu,Lanfang Zou,Qiang Zhang,Xuan Wang,Xing Sun,Hong-Cai Zhou	J.AM.CHEM.SOC.,2016,138,,8912	P42/mmc	3D	8-c	tetragonal prism	bcu	8	linear
	ERALIU	C28 H20 N4 O24 Zr3/intercluster bonds and atoms at rings>6	catena-[bis(\m-2,2'-dinitrobiphenyl-4,4'-dicarboxylato)-bis(\m-hydroxo)-bis(\m-oxo)-diaqua-bis(hydroxy)-tri-zirconium unknown solvate].	Shuai YUAN,Ying-Pin CHEN,Jun-Sheng QIN,Weigang LU,Lanfang ZOU,Qiang ZHANG,Xuan WANG,Xing SUN,Hong-Cai ZHOU	J.AM.CHEM.SOC.,2016,138,,8912	P42/mmc	3D	8-c	tetragonal prism	bcu	8	linear
	ERALOA	C28 H20 I4 O16 Zr3/intercluster bonds and atoms at rings>8	catena-[bis(\m-2,2'-diiodobiphenyl-4,4'-dicarboxylato)-bis(\m-hydroxo)-bis(\m-oxo)-diaqua-bis(hydroxy)-tri-zirconium unknown solvate].	Shuai Yuan,Ying-Pin Chen,Jun-Sheng Qin,Weigang Lu,Lanfang Zou,Qiang Zhang,Xuan Wang,Xing Sun,Hong-Cai Zhou	J.AM.CHEM.SOC.,2016,138,,8912	P42/mmc	3D	8-c	tetragonal prism	bcu	8	linear
	ERALUG	C32 H20 F12 O16 Zr3/intercluster bonds and atoms at rings>6	catena-[bis(\m-2,2'-bis(trifluoromethyl)biphenyl-4,4'-dicarboxylato)-bis(\m-hydroxo)-bis(\m-oxo)-diaqua-bis(hydroxy)-tri-zirconium unknown solvate].	Shuai Yuan,Ying-Pin Chen,Jun-Sheng Qin,Weigang Lu,Lanfang Zou,Qiang Zhang,Xuan Wang,Xing Sun,Hong-Cai Zhou	J.AM.CHEM.SOC.,2016,138,,8912	P42/ncm	3D	8-c	tetragonal prism	bcu	8	linear
	ERAMAN	C28 H16 N8 O32 Zr3/intercluster bonds and atoms at rings>6	catena-[bis(\m-2,2',6,6'-tetranitrobiphenyl-4,4'-dicarboxylato)-bis(\m-hydroxo)-bis(\m-oxo)-diaqua-bis(hydroxy)-tri-zirconium unknown solvate].	Shuai Yuan,Ying-Pin Chen,Jun-Sheng Qin,Weigang Lu,Lanfang Zou,Qiang Zhang,Xuan Wang,Xing Sun,Hong-Cai Zhou	J.AM.CHEM.SOC.,2016,138,,8912	P42/mmc	3D	8-c	tetragonal prism	bcu	8	linear
	ERAMER	C36 H40 O16 Zr3/intercluster bonds and atoms at rings>6	catena-[bis(\m-2,2',6,6'-tetramethylbiphenyl-4,4'-dicarboxylato)-bis(\m-hydroxo)-bis(\m-oxo)-diaqua-bis(hydroxy)-tri-zirconium unknown solvate].	Shuai Yuan,Ying-Pin Chen,Jun-Sheng Qin,Weigang Lu,Lanfang Zou,Qiang Zhang,Xuan Wang,Xing Sun,Hong-Cai Zhou	J.AM.CHEM.SOC.,2016,138,,8912	P42/mmc	3D	8-c	tetragonal prism	bcu	8	linear
	OQUFAJ	C32 H20 F12 O16 Zr3/intercluster bonds and atoms at rings>6	catena-(bis(\m-2,2'-bis(trifluoromethyl)-4,4'-biphenyldicarboxylato)-tetrakis(\m-oxo)-tetra-aqua-tri-zirconium unknown solvate).	Cheng-Xia Chen,Zhangwen Wei,Ji-Jun Jiang,Yan-Zhong Fan,Shao-Ping Zheng,Chen-Chen Cao,Yu-Hao Li,D.Fenske,Cheng-Yong Su	Angew.Chem.,Int.Ed.,2016,,,	P42/mmc	3D	8-c	tetragonal prism	bcu	8	linear
	OQUFAJ01	C32 H20 F12 O16 Zr3/intercluster bonds and atoms at rings>6	catena-(bis(\m-2,2'-bis(trifluoromethyl)-4,4'-biphenyldicarboxylato)-tetrakis(\m-oxo)-tetra-aqua-tri-zirconium unknown solvate).	Cheng-Xia Chen,Zhangwen Wei,Ji-Jun Jiang,Yan-Zhong Fan,Shao-Ping Zheng,Chen-Chen Cao,Yu-Hao Li,D.Fenske,Cheng-Yong Su	Angew.Chem.,Int.Ed.,2016,,,	P42/mmc	3D	8-c	tetragonal prism	bcu	8	linear
	OQUFAJ02	C32 H20 F12 O16 Zr3/intercluster bonds and atoms at rings>6	catena-(bis(\m-2,2'-bis(trifluoromethyl)-4,4'-biphenyldicarboxylato)-tetrakis(\m-oxo)-tetra-aqua-tri-zirconium unknown solvate).	Cheng-Xia Chen,Zhangwen Wei,Ji-Jun Jiang,Yan-Zhong Fan,Shao-Ping Zheng,Chen-Chen Cao,Yu-Hao Li,D.Fenske,Cheng-Yong Su	Angew.Chem.,Int.Ed.,2016,,,	P42/ncm	3D	8-c	tetragonal prism	bcu	8	linear
	OQUFAJ03	C32 H20 F12 O16 Zr3/intercluster bonds and atoms at rings>6	catena-(bis(\m-2,2'-bis(trifluoromethyl)-4,4'-biphenyldicarboxylato)-tetrakis(\m-oxo)-tetra-aqua-tri-zirconium unknown solvate).	Cheng-Xia Chen,Zhangwen Wei,Ji-Jun Jiang,Yan-Zhong Fan,Shao-Ping Zheng,Chen-Chen Cao,Yu-Hao Li,D.Fenske,Cheng-Yong Su	Angew.Chem.,Int.Ed.,2016,,,	P42/mmc	3D	8-c	tetragonal prism	bcu	8	linear
	OQUFAJ04	C32 H20 F12 O16 Zr3/intercluster bonds and atoms at rings>6	catena-(bis(\m-2,2'-bis(trifluoromethyl)-4,4'-biphenyldicarboxylato)-tetrakis(\m-oxo)-tetra-aqua-tri-zirconium unknown solvate).	Cheng-Xia Chen,Zhangwen Wei,Ji-Jun Jiang,Yan-Zhong Fan,Shao-Ping Zheng,Chen-Chen Cao,Yu-Hao Li,D.Fenske,Cheng-Yong Su	Angew.Chem.,Int.Ed.,2016,,,	P42/mmc	3D	8-c	tetragonal prism	bcu	8	linear
PCN-700	RUBLAD	C32 H32 O16 Zr3/intercluster bonds and atoms at rings>6	catena-[bis(\m-)-tetrakis(\m-hydroxo)-diaqua-dioxo-tri-zirconium unknownsolvate].	Shuai Yuan,Weigang Lu,Ying-Pin Chen,Qiang Zhang,Tian-Fu Liu,Dawei Feng,Xuan Wang,Junsheng Qin,Hong-Cai Zhou	J.AM.CHEM.SOC.,2015,137,,3177	P42/mmc	3D	8-c	tetragonal prism	bcu	8	linear
Zr-AP-1	Methyladipate	C56 O87.47 Zr12	Zr6(OH)16(O2C–C4H7CH3–CO2)4]·nH2O	Helge Reinsch, Ivo Stassen, Bart Bueken, Alexandra Lieb, Rob Ameloot and Dirk De Vos	CrystEngComm, 2015, 17,331	P4/mnc	3D	8-c	tetragonal prism	bcu	8	linear
	ITONAI	C20 H28 N6 O38 Zr6/intercluster bonds and atoms at rings>6	catena-(tris(\m-pyrazine-2,5-dicarboxylato)-hexakis(\m-hydroxo)-tetrakis(\m-oxo)-bis(\m-formato)-diaqua-dihydroxy-hexa-zirconium octahydrate).	S.Waitschat,H.Reinsch,N.Stock	CHEM.COMMUN.,2016,,,	C2/m	3D	8-c	hexagonal bipyramid	hex	8	linear+oxo
DUT-51(Zr)	VEGBUG	C56 H136 N12 O47 S6 Zr3/intercluster bonds and atoms at rings>6	catena-(bis(\m~4~-dithieno(3,2-b;2',3'-d)-thiophene-2,6-dicarboxylato)-tetrakis(\m~3~-hydroxo)-tetra-aqua-tri-zirconium N,N-dimethylformamide solvatenonadecahydrate).	V.Bon,V.Senkovskyy,I.Senkovska,S.Kaskel	CHEM.COMMUN.,2012,48,,8407	Fm-3m	3D	8-c	tetragonal prism	reo	8	angular
DUT-67 Zr CH3COOH	XICNOO	C12 H4 O16 S2 Zr3/intercluster bonds and atoms at rings>6	catena-[bis(\m~2~-thiophene-2,5-dicarboxylato)-tetrakis(\m~3~-oxo)-tetraoxo-tri-zirconium].	V.Bon,I.Senkovska,I.A.Baburin,S.Kaskel	CRYST.GROWTH DES.,2013,13,,1231	Fm-3m	3D	8-c	tetragonal prism	reo	8	angular
DUT-67 Zr H2O	XICNOO01	C12 H4 O16 S2 Zr3/intercluster bonds and atoms at rings>6	catena-[bis(\m~2~-thiophene-2,5-dicarboxylato)-tetrakis(\m~3~-oxo)-tetraoxo-tri-zirconium].	V.Bon,I.Senkovska,I.A.Baburin,S.Kaskel	CRYST.GROWTH DES.,2013,13,,1231	Fm-3m	3D	8-c	tetragonal prism	reo	8	angular
DUT-67(Zr)	XICNOO02	C12 H12 O16 S2 Zr3/intercluster bonds and atoms at rings>6	catena-[bis(\m~4~-thiophene-2,5-dicarboxylato)-tetrakis(\m~3~-oxo)-tetra-aqua-tri-zirconium].	V.Bon,I.Senkovska,I.A.Baburin,S.Kaskel	CRYST.GROWTH DES.,2013,13,,1231	Fm-3m	3D	8-c	tetragonal prism	reo	8	angular
	OFAWID	C57 H73 N1 O32 Zr6/intercluster bonds and atoms at rings>6	catena-[tris(\m~4~-2,6-Naphthalenedicarboxylato)-octakis(\m~3~-oxo)-bis(\m~2~-acetato)-hepta-ethanol-N,N-dimethylformamide-hexa-zirconium unknown solvate].	V.Bon,I.Senkovska,M.S.Weiss,S.Kaskel	CRYSTENGCOMM,2013,15,,9572	Cmma	2D	6-c		(4,4)IIb	6	zig-zag
	GOXZAW	C7.5 H14.5 N0.5 O19 Zr3/intercluster bonds and atoms at rings>6	catena-[tetrakis(\m-oxo)-hexakis(\m-acetato)-tri-zirconiumN,N-dimethylformamide solvate hydrate].	Weibin Liang,R.Babarao,M.J.Murphy,D.M.D'Alessandro	DALTON TRANS.,2015,44,,1516	Cmcm	2D	4-c		sql	4	monotopic (formiate)
Zr-AP-2	Adipate,Sulfate	C48 O213.42 S16 Zr24	[Zr6(OH)12(SO4)4(O2C–C4H8–CO2)2(H2O)4]·nH2O	Helge Reinsch, Ivo Stassen, Bart Bueken, Alexandra Lieb, Rob Ameloot and Dirk De Vos	CrystEngComm, 2015, 17,331	I41/a	2D	4-c		sql	8	zig-zag
